# Supplementary material for: Identification of SERPINA1 promoting better prognosis in papillary thyroid carcinoma along with Hashimoto’s thyroiditis through WGCNA analysis
Source: Front Endocrinol (Lausanne). 2023 Jun 30;14:1131078. doi: 10.3389/fendo.2023.1131078 (PMC10348807; doi:10.3389/fendo.2023.1131078)
Supplement: Supplementary file 1 [file DataSheet_1.csv]

	bcr_patient_barcode	additional_studies	tissue_source_site	patient_id	bcr_patient_uuid	informed_consent_verified	icd_o_3_site	icd_o_3_histology	icd_10	tissue_prospective_collection_indicator	tissue_retrospective_collection_indicator	days_to_birth	gender	race_list	ethnicity	other_dx	history_of_neoadjuvant_treatment	vital_status	days_to_last_followup	days_to_death	person_neoplasm_cancer_status	patient_personal_medical_history_thyroid_gland_disorder_names	patient_personal_medical_history_thyroid_other_specify_text	first_degree_relative_history_thyroid_gland_carcinoma_diagnosis_relationship_types	person_lifetime_risk_radiation_exposure_indicator	tumor_tissue_site	histological_type	histological_type_other	primary_thyroid_gland_neoplasm_location_anatomic_site	primary_neoplasm_focus_type	neoplasm_dimension	days_to_initial_pathologic_diagnosis	age_at_initial_pathologic_diagnosis	year_of_initial_pathologic_diagnosis	lymph_node_preoperative_scan_indicator	lymph_node_preoperative_assessment_diagnostic_imaging_types	primary_lymph_node_presentation_assessment	lymph_node_examined_count	number_of_lymphnodes_positive_by_he	extrathyroid_carcinoma_present_extension_status	residual_tumor	metastatic_neoplasm_confirmed_diagnosis_method_names	metastatic_neoplasm_confirmed_diagnosis_method_text	metastatic_site	other_metastatic_site	genotype_analysis_performed_indicator	genotyping_results_gene_mutation_not_reported_reasons	braf_gene_genotyping_outcome_lab_results_text	ras_family_gene_genotyping_outcome_lab_results_text
1	TCGA-BJ-A0YZ	NA	BJ	A0YZ	f3ee888e-5116-4313-a2f6-3b1dcc3e4bc1	YES	C73.9	Mar-60	C73	NO	YES	-24102	MALE	WHITE	NOT HISPANIC OR LATINO	No	No	Alive	479	NA	TUMOR FREE	Nodular Hyperplasia			NO	Thyroid	Thyroid Papillary Carcinoma - Classical/usual		Right lobe	Unifocal	3.5	0	65	2009	YES	Ultrasound		NA	NA	None	R0
2	TCGA-BJ-A0Z2	NA	BJ	A0Z2	f9ceffc0-d544-418d-b4a9-bd3c84e37026	YES	C73.9	Mar-30	C73	NO	YES	-21008	MALE	BLACK OR AFRICAN AMERICAN	NOT HISPANIC OR LATINO	No	No	Alive	232	NA	WITH TUMOR	Nodular Hyperplasia		Parent	NO	Thyroid	Thyroid Papillary Carcinoma - Follicular (>= 99% follicular patterned)		Left lobe	Unifocal	2.82.62.2	0	57	2010			NO	NA	NA	None	RX	Imaging Suspected		Bone
3	TCGA-BJ-A0Z3	NA	BJ	A0Z3	331cae6e-2868-4c58-9302-709a9ff7d025	YES	C73.9	Mar-60	C73	NO	YES	-12295	FEMALE	WHITE	NOT HISPANIC OR LATINO	No	No	Alive	182	NA	TUMOR FREE	Lymphocytic Thyroiditis				Thyroid	Thyroid Papillary Carcinoma - Classical/usual		Left lobe	Multifocal	1.31.21.0	0	33	2010	YES	Ultrasound	YES	3	0	None	RX					YES		V600E identified	not identified
4	TCGA-BJ-A0Z9	NA	BJ	A0Z9	86f9eca0-d1ea-4375-a6bc-055e44b3198a	YES	C73.9	Mar-44	C73	NO	YES	-21061	FEMALE	WHITE	NOT HISPANIC OR LATINO	No	No	Alive	251	NA	TUMOR FREE	Nodular Hyperplasia			NO	Thyroid	Thyroid Papillary Carcinoma - Tall Cell (>= 50% tall cell features)		Bilateral	Multifocal	2.82.11.3	0	57	2010			YES	6	0	Minimal (T3)	R1
5	TCGA-BJ-A0ZA	NA	BJ	A0ZA	4c513413-263e-4c7b-b997-7b688c47b698	YES	C73.9	Mar-60	C73	NO	YES	-24528	FEMALE	WHITE	NOT HISPANIC OR LATINO	No	No	Alive	264	NA	TUMOR FREE	Lymphocytic ThyroiditisNodular Hyperplasia			NO	Thyroid	Thyroid Papillary Carcinoma - Classical/usual		Bilateral	Multifocal	3.421.3	0	67	2010			YES	2	0	None	R0					YES	No BRAF Mutation DetectedNo RET/PTC Rearrangement Detected		NRAS 61 codon identified
6	TCGA-BJ-A0ZC	NA	BJ	A0ZC	6675c581-297d-44cd-b80f-ae7e53d48228	YES	C73.9	Mar-60	C73	NO	YES	-20282	MALE	WHITE	NOT HISPANIC OR LATINO	No	No	Alive	183	NA	TUMOR FREE	Lymphocytic ThyroiditisNodular Hyperplasia			NO	Thyroid	Thyroid Papillary Carcinoma - Classical/usual		Bilateral		3.53.03.0	0	55	2010	YES	Ultrasound		NA	NA	None	R0					YES	No BRAF Mutation DetectedNo RAS Mutation DetectedNo RET/PTC Rearrangement Detected
7	TCGA-BJ-A0ZE	NA	BJ	A0ZE	ab8c9101-adeb-4c43-a8bb-b089ebd711f6	YES	C73.9	Mar-60	C73	NO	YES	-23250	FEMALE	WHITE	NOT HISPANIC OR LATINO	No	No	Alive	237	NA	TUMOR FREE	Nodular Hyperplasia			NO	Thyroid	Thyroid Papillary Carcinoma - Classical/usual		Right lobe	Unifocal	5.75.35.0	0	63	2010	YES	UltrasoundCT without contrast		NA	NA	Minimal (T3)	R1					YES	No BRAF Mutation DetectedNo RAS Mutation DetectedNo RET/PTC Rearrangement Detected
8	TCGA-BJ-A0ZF	NA	BJ	A0ZF	8beee000-ecab-4a49-9c9d-bb8e677ae199	YES	C73.9	Mar-35	C73	NO	YES	-19978	FEMALE	WHITE	NOT HISPANIC OR LATINO	No	No	Alive	210	NA		Lymphocytic ThyroiditisNodular Hyperplasia			NO	Thyroid	Other, specify	Follicular Carcinoma	Right lobe	Unifocal	2.52.01.5	0	54	2010	YES	Ultrasound		NA	NA	None	R0					YES	No BRAF Mutation DetectedNo RAS Mutation DetectedNo RET/PTC Rearrangement Detected
9	TCGA-BJ-A0ZG	NA	BJ	A0ZG	a3810f36-d2b4-4a45-ad08-a4dbfb9d27aa	YES	C73.9	Mar-40	C73	NO	YES	-29375	MALE	WHITE	NOT HISPANIC OR LATINO	No	No	Alive	230	NA	TUMOR FREE	Nodular Hyperplasia			NO	Thyroid	Thyroid Papillary Carcinoma - Follicular (>= 99% follicular patterned)		Bilateral		3.72.71.2	0	80	2010				NA	NA	None	RX					YES	No RAS Mutation DetectedNo RET/PTC Rearrangement Detected	p. V600E, c.1799T >A	not identified
10	TCGA-BJ-A0ZH	NA	BJ	A0ZH	866ca8ad-adc9-45d4-ad92-9f8f1a161ddf	YES	C73.9	Mar-44	C73	NO	YES	-19114	FEMALE	WHITE	NOT HISPANIC OR LATINO	No	No	Alive	22	NA		Nodular Hyperplasia			NO	Thyroid	Thyroid Papillary Carcinoma - Tall Cell (>= 50% tall cell features)		Bilateral		642.5	0	52	2010	YES	UltrasoundCT with contrast	YES	4	1	None	RX					YES		V600E identified	NRAS61, HRAS61, KRAS12/13 not identified
11	TCGA-BJ-A0ZJ	NA	BJ	A0ZJ	8877b479-b62a-4794-b71e-418de96dff23	YES	C73.9	Mar-60	C73	NO	YES	-13149	MALE	WHITE	NOT HISPANIC OR LATINO	No	No	Alive	152	NA	TUMOR FREE	Lymphocytic ThyroiditisNodular Hyperplasia			NO	Thyroid	Thyroid Papillary Carcinoma - Classical/usual		Bilateral		4.52.52	0	36	2010		Ultrasound	YES	8	1	None	R0							not identified	NRAS61, HRAS61, KRAS12/13 not identified
12	TCGA-BJ-A18Y	NA	BJ	A18Y	acb3b9db-16e9-40f5-87a9-9df9d4ceee54	YES	C73.9	Mar-60	C73	NO	YES	-10832	MALE	WHITE	NOT HISPANIC OR LATINO	No	No	Alive	85	NA		Nodular Hyperplasia			NO	Thyroid	Thyroid Papillary Carcinoma - Classical/usual		Bilateral	Multifocal	1.41.10.7	0	29	2010	YES	UltrasoundCT with contrast	YES	5	0	None	R0					YES		not identified	HRAS 61 identified
13	TCGA-BJ-A18Z	NA	BJ	A18Z	0d497faf-2c1c-4173-a5fe-770cca73323c	YES	C73.9	Mar-60	C73	NO	YES	-21519	MALE	WHITE	NOT HISPANIC OR LATINO	No	No	Alive	184	NA		Nodular Hyperplasia				Thyroid	Thyroid Papillary Carcinoma - Classical/usual		Bilateral	Multifocal	3.62.72.4	0	58	2010	YES	Ultrasound	YES	37	3	Minimal (T3)	R1					YES	No RAS Mutation DetectedNo RET/PTC Rearrangement Detected	pV600E, c.199T>A identified
14	TCGA-BJ-A191	NA	BJ	A191	2501ee46-8d38-448b-8765-e9c9706cbbe8	YES	C73.9	Mar-44	C73	NO	YES	-18162	FEMALE	WHITE	NOT HISPANIC OR LATINO	No	No	Alive	147	NA	TUMOR FREE	Nodular Hyperplasia				Thyroid	Other, specify	columnar cell variant	Left lobe	Unifocal	221.8	0	49	2010	YES	Ultrasound	YES	3	0	None	R0					YES		not identified	not identified
15	TCGA-BJ-A192	NA	BJ	A192	b55375c3-9ef2-4d2f-9c29-224e746931c4	YES	C73.9	Mar-90	C73	NO	YES	-19878	FEMALE	WHITE		No	No	Alive	246	NA		Nodular Hyperplasia			NO	Thyroid	Thyroid Papillary Carcinoma - Classical/usual		Left lobe	Unifocal	5.53.52.5	0	54	2010	YES	Ultrasound	NO	0	NA	Minimal (T3)	RX					NO		not identified	not identifed
16	TCGA-BJ-A28R	NA	BJ	A28R	524a39ee-8fa3-418e-98a2-a6a90e9c8064	YES	C73.9	Mar-60	C73	NO	YES	-14044	FEMALE	WHITE	NOT HISPANIC OR LATINO	No	No	Alive	148	NA	TUMOR FREE					Thyroid	Thyroid Papillary Carcinoma - Classical/usual		Right lobe	Unifocal	3.01.60.5	0	38	2010	YES	Ultrasound	YES	17	0
17	TCGA-BJ-A28S	NA	BJ	A28S	59E91FE5-C80F-4915-BE0F-1A7CD3F31F3E	YES	C73.9	Mar-60	C73	NO	YES	-29143	MALE	WHITE	NOT HISPANIC OR LATINO	No	No	Alive	245	NA	TUMOR FREE					Thyroid	Thyroid Papillary Carcinoma - Classical/usual		Left lobe	Multifocal	3.43.02.4	0	79	2010	YES	Ultrasound		NA	NA
18	TCGA-BJ-A28T	NA	BJ	A28T	a9d8f797-8a53-4be5-b957-0f1f6d080390	YES	C73.9	Mar-60	C73	NO	YES	-12698	FEMALE	WHITE	NOT HISPANIC OR LATINO	No	No	Alive	85	NA	TUMOR FREE					Thyroid	Thyroid Papillary Carcinoma - Classical/usual		Bilateral	Multifocal	1.51.00.3	0	34	2011	YES	Ultrasound	YES	9	3
19	TCGA-BJ-A28V	NA	BJ	A28V	BED1FB3C-4459-460E-8190-29211857FA73	YES	C73.9	Mar-60	C73	NO	YES	-29508	FEMALE	WHITE	NOT HISPANIC OR LATINO	No	No	Alive	NA	NA						Thyroid	Thyroid Papillary Carcinoma - Classical/usual		Bilateral	Multifocal	5.03.53.0	0	80	2011				NA	NA
20	TCGA-BJ-A28W	NA	BJ	A28W	a6d37f61-beca-46ea-a59a-62257475ac77	YES	C73.9	Mar-60	C73	NO	YES	-11999	FEMALE	WHITE	NOT HISPANIC OR LATINO	No	No	Alive	34	NA						Thyroid	Thyroid Papillary Carcinoma - Classical/usual		Bilateral	Multifocal	332.7	0	32	2011			YES	4	0							YES		p.V600E, c.1799T>A
21	TCGA-BJ-A28X	NA	BJ	A28X	B30F5B13-8CC9-48A0-93EA-3D49CE8A7D0D	YES	C73.9	Mar-44	C73	YES	NO	-11735	FEMALE	WHITE	NOT HISPANIC OR LATINO	No	No	Alive	533	NA	TUMOR FREE				NO	Thyroid	Thyroid Papillary Carcinoma - Tall Cell (>= 50% tall cell features)		Left lobe	Multifocal		0	32	2010	YES	Ultrasound	YES	8	2	Minimal (T3)	R0					NO
22	TCGA-BJ-A28Z	NA	BJ	A28Z	6ba76174-620e-4851-857a-d0adbfd6f3e6	YES	C73.9	Mar-60	C73	NO	YES	-16912	FEMALE	WHITE	NOT HISPANIC OR LATINO	No	No	Alive	37	NA						Thyroid	Thyroid Papillary Carcinoma - Classical/usual		Left lobe	Multifocal	1.71.20.9	0	46	2011	YES	Ultrasound	YES	16	1	Minimal (T3)						YES	No BRAF Mutation DetectedNo RAS Mutation DetectedNo RET/PTC Rearrangement Detected
23	TCGA-BJ-A290	NA	BJ	A290	3CD2D4BD-8256-42FA-8272-DB379D598007	YES	C73.9	Mar-44	C73	NO	YES	-25803	MALE	WHITE	NOT HISPANIC OR LATINO	Yes	No	Alive	627	NA	WITH TUMOR					Thyroid	Thyroid Papillary Carcinoma - Tall Cell (>= 50% tall cell features)		Left lobe	Unifocal	4.53.53.0	0	70	2010	YES	Ultrasound	YES	3	3	Minimal (T3)						YES		V600E identified
24	TCGA-BJ-A291	NA	BJ	A291	d4c68c1c-a3f3-4e0c-b555-d457378a1d24	YES	C73.9	Mar-60	C73	NO	YES	-20682	FEMALE	WHITE	NOT HISPANIC OR LATINO	Yes	No	Alive	441	NA	TUMOR FREE			Parent		Thyroid	Thyroid Papillary Carcinoma - Classical/usual		Right lobe	Multifocal	1.51.41.2	0	56	2010	YES	Ultrasound	YES	9	0
25	TCGA-BJ-A2N7	NA	BJ	A2N7	CBAB7A72-11F7-4DFE-80F8-1B1EF1CF0055	YES	C73.9	Mar-60	C73	YES	NO	-11188	FEMALE	WHITE	NOT HISPANIC OR LATINO	No	No	Alive	191	NA	WITH TUMOR				NO	Thyroid	Thyroid Papillary Carcinoma - Classical/usual		Bilateral	Multifocal		0	30	2011	YES	Ultrasound	NO	NA	NA	Minimal (T3)	R0					NO
26	TCGA-BJ-A2N9	NA	BJ	A2N9	1E63D4B3-1B49-4BB9-B64F-001273AAE120	YES	C73.9	Mar-60	C73	YES	NO	-15411	FEMALE	WHITE	NOT HISPANIC OR LATINO	No	No	Alive	15	NA	TUMOR FREE	Normal			NO	Thyroid	Thyroid Papillary Carcinoma - Classical/usual		Right lobe	Unifocal	2.51.71.7	0	42	2011	YES	Ultrasound	YES	3	0	None	R1					YES	No BRAF Mutation DetectedNo RAS Mutation DetectedNo RET/PTC Rearrangement Detected
27	TCGA-BJ-A2NA	NA	BJ	A2NA	F9D35F8E-ADA4-4CC6-8227-28565EE531D2	YES	C73.9	Mar-60	C73	YES	NO	-28147	MALE	WHITE	NOT HISPANIC OR LATINO	No	No	Alive	65	NA	WITH TUMOR	Normal			NO	Thyroid	Thyroid Papillary Carcinoma - Classical/usual		Bilateral	Multifocal		0	77	2011	YES	Ultrasound	YES	1	0	Minimal (T3)	R1					NO
28	TCGA-BJ-A2P4	NA	BJ	A2P4	E8D74DBB-410C-4F8F-8E1F-2B2DD7634160	YES	C73.9	Mar-60	C73	NO	YES	-10602	FEMALE	WHITE	NOT HISPANIC OR LATINO	No	No	Alive	214	NA	TUMOR FREE					Thyroid	Thyroid Papillary Carcinoma - Classical/usual		Left lobe	Unifocal	3.32.52	0	29	2011	YES	Ultrasound	NO	NA	NA		R0
29	TCGA-BJ-A3EZ	NA	BJ	A3EZ	BEFA0EF5-D621-4866-904D-13341EA54AA1	YES	C73.9	Mar-60	C73	YES	NO	-18882	MALE	WHITE	NOT HISPANIC OR LATINO	No	No	Alive	42	NA	WITH TUMOR	Normal			NO	Thyroid	Thyroid Papillary Carcinoma - Classical/usual		Right lobe	Multifocal		0	51	2011	YES	Ultrasound	YES	42	6	Minimal (T3)	R1					NO
30	TCGA-BJ-A3F0	NA	BJ	A3F0	A6BDBA04-F27D-4CEF-BD82-872FB8390E46	YES	C73.9	Mar-60	C73	YES	NO	-23545	FEMALE	WHITE	NOT HISPANIC OR LATINO	No	No	Alive	4	NA	TUMOR FREE	Normal			NO	Thyroid	Thyroid Papillary Carcinoma - Classical/usual		Right lobe	Unifocal		0	64	2011	YES	Ultrasound	NO	NA	NA	None	R0					NO
31	TCGA-BJ-A3PT	NA	BJ	A3PT	29C4319C-3EAD-42B1-810D-418DA8D515C4	YES	C73.9	Mar-60	C73	YES	NO	-18903	FEMALE	WHITE	NOT HISPANIC OR LATINO	No	No	Alive	367	NA	TUMOR FREE				NO	Thyroid	Thyroid Papillary Carcinoma - Classical/usual		Bilateral	Multifocal		0	51	2011	YES	Ultrasound	NO	NA	NA
32	TCGA-BJ-A45C	NA	BJ	A45C	A1196D5F-8C7D-4D9D-9E46-C5C22A9C2FEF	YES	C73.9	Mar-60	C73	YES	NO	-28490	MALE	BLACK OR AFRICAN AMERICAN	NOT HISPANIC OR LATINO	No	No	Alive	175	NA	WITH TUMOR	Nodular Hyperplasia			NO	Thyroid	Thyroid Papillary Carcinoma - Classical/usual		Left lobe	Multifocal	1.00.20.1	0	78	2012	YES	UltrasoundCT with contrast	YES	2	0	Minimal (T3)
33	TCGA-BJ-A45D	NA	BJ	A45D	E7CF1CCA-384E-4A00-BB30-BED154EC15C0	YES	C73.9	Mar-40	C73	YES	NO	-13335	MALE	WHITE	NOT HISPANIC OR LATINO	No	No	Alive	197	NA	TUMOR FREE	Normal				Thyroid	Thyroid Papillary Carcinoma - Follicular (>= 99% follicular patterned)		Isthmus	Unifocal	2.61.91.3	0	36	2012	YES	Ultrasound	YES	1	0	None
34	TCGA-BJ-A45E	NA	BJ	A45E	3B088CB4-6FD4-45AC-A708-DFFD873546DC	YES	C73.9	Mar-60	C73	YES	NO	-17115	FEMALE	WHITE	NOT HISPANIC OR LATINO	No	No	Alive	1	NA	TUMOR FREE	Normal				Thyroid	Thyroid Papillary Carcinoma - Classical/usual		Left lobe	Unifocal	.5.5.5	0	46	2012	YES	Ultrasound	YES	4	0							YES	No BRAF Mutation DetectedNo RAS Mutation DetectedNo RET/PTC Rearrangement Detected
35	TCGA-BJ-A45G	NA	BJ	A45G	B8CB385A-4E5F-4932-944D-04D6EA1BBA5A	YES	C73.9	Mar-40	C73	YES	NO	-17831	FEMALE	WHITE	NOT HISPANIC OR LATINO	No	No	Alive	193	NA	TUMOR FREE	Nodular Hyperplasia				Thyroid	Thyroid Papillary Carcinoma - Follicular (>= 99% follicular patterned)		Right lobe	Multifocal	2.51.61.2	0	48	2012	YES	Ultrasound	YES	7	4	None
36	TCGA-BJ-A45H	NA	BJ	A45H	778A8F53-53F6-4A03-8CE1-B0928539A444	YES	C73.9	Mar-60	C73	YES	NO	-16541	MALE	WHITE	NOT HISPANIC OR LATINO	No	No	Alive	238	NA	WITH TUMOR	Normal				Thyroid	Thyroid Papillary Carcinoma - Classical/usual		Bilateral	Multifocal	1.51.31.1	0	45	2012	YES	Ultrasound		NA	NA	Minimal (T3)						YES		600 (pV600E, c1799T>A
37	TCGA-BJ-A45I	NA	BJ	A45I	C5D08BE7-B94C-423A-AEA8-BBC635787C63	YES	C73.9	Mar-44	C73	YES	NO	-18767	FEMALE	WHITE	NOT HISPANIC OR LATINO	No	No	Alive	188	NA	WITH TUMOR					Thyroid	Thyroid Papillary Carcinoma - Tall Cell (>= 50% tall cell features)		Bilateral	Multifocal	2.11.51.1	0	51	2012	YES	Ultrasound	YES	6	0	Minimal (T3)	R2					YES		positive
38	TCGA-BJ-A45K	NA	BJ	A45K	8CFB88F6-7B37-4F1E-882B-3A368B604167	YES	C73.9	Mar-40	C73	YES	NO	-12138	MALE	WHITE	NOT HISPANIC OR LATINO	No	No	Alive	273	NA		Lymphocytic Thyroiditis				Thyroid	Thyroid Papillary Carcinoma - Classical/usual		Left lobe		2.32.22.0	0	33	2012	YES	Ultrasound	YES	8	0	None						YES	No BRAF Mutation DetectedNo RAS Mutation DetectedNo RET/PTC Rearrangement Detected
39	TCGA-CE-A13K	NA	CE	A13K	a1227ffa-2733-4a43-ba82-834755453870	YES	C73.9	Mar-60	C73	YES	NO	-11122	FEMALE	ASIAN	NOT HISPANIC OR LATINO	Yes	No	Alive	16	NA	TUMOR FREE					Thyroid	Thyroid Papillary Carcinoma - Classical/usual		Left lobe	Unifocal	4.542	0	30	2010	NO		YES	2	2	Minimal (T3)	R0
40	TCGA-CE-A27D	NA	CE	A27D	75a93f0e-cd41-43c6-a303-ff37e31395e9	YES	C73.9	Mar-60	C73	YES	NO	-10536	FEMALE	ASIAN	NOT HISPANIC OR LATINO	No	No	Alive	3	NA	TUMOR FREE					Thyroid	Thyroid Papillary Carcinoma - Classical/usual				321.5	0	28	2010			NO	NA	NA	None	R0
41	TCGA-CE-A3MD	NA	CE	A3MD	16505D78-90D9-47D0-9B86-C6EF91D23AAC	YES	C73.9	Mar-60	C73	YES	NO	-11399	MALE	ASIAN	NOT HISPANIC OR LATINO	No	No	Alive	6	NA	TUMOR FREE	Normal				Thyroid	Thyroid Papillary Carcinoma - Classical/usual		Right lobe	Unifocal	1.511	0	31	2011	NO			3	3	None	R0
42	TCGA-CE-A3ME	NA	CE	A3ME	DEC7A0A2-C26E-4A89-A4D5-74BD1409FF91	YES	C73.9	Mar-60	C73	YES	NO	-18714	FEMALE	ASIAN	NOT HISPANIC OR LATINO	No	No	Alive	7	NA	TUMOR FREE	Normal				Thyroid	Thyroid Papillary Carcinoma - Classical/usual		Right lobe	Unifocal	432	0	51	2011	NO		NO	NA	NA	None	R0
43	TCGA-CE-A481	NA	CE	A481	2C9E8686-9757-4E05-8D0E-EFEAA3045D66	YES	C73.9	Mar-60	C73	YES	NO	-15268	FEMALE	ASIAN	NOT HISPANIC OR LATINO	No	No	Alive	3	NA	TUMOR FREE	Normal			NO	Thyroid	Thyroid Papillary Carcinoma - Classical/usual		Left lobe	Unifocal	1.511	0	41	2011			NO	NA	NA	None	R0
44	TCGA-CE-A482	NA	CE	A482	A5406575-C840-475A-AB1B-E1A159413FBD	YES	C73.9	Mar-60	C73	YES	NO	-10192	FEMALE	ASIAN	NOT HISPANIC OR LATINO	No	No	Alive	2	NA	TUMOR FREE	Normal			NO	Thyroid	Thyroid Papillary Carcinoma - Classical/usual		Right lobe	Unifocal	21.51	0	27	2011	NO		YES	NA	NA	None	R0
45	TCGA-CE-A483	NA	CE	A483	80DA6E75-B7AD-47A6-9923-1E21A519A968	YES	C73.9	Mar-60	C73	YES	NO	-12768	FEMALE	ASIAN	NOT HISPANIC OR LATINO	No	No	Alive	3	NA	TUMOR FREE	Normal			NO	Thyroid	Thyroid Papillary Carcinoma - Classical/usual		Left lobe	Unifocal	422	0	34	2012	NO		YES	7	4	None	R0
46	TCGA-CE-A484	NA	CE	A484	E62A728D-390F-428A-BEA1-FC8C9814FB11	YES	C73.9	Mar-60	C73	YES	NO	-13815	FEMALE	ASIAN	NOT HISPANIC OR LATINO	No	No	Alive	12	NA	TUMOR FREE	Normal			NO	Thyroid	Thyroid Papillary Carcinoma - Classical/usual		Right lobe	Unifocal	522	0	37	2012	NO		YES	4	2	None	R0
47	TCGA-CE-A485	NA	CE	A485	9B1DBD0D-BE6D-4A88-881A-FAF57CEBA81C	YES	C73.9	Mar-60	C73	YES	NO	-11997	MALE	ASIAN	NOT HISPANIC OR LATINO	No	No	Alive	3	NA	TUMOR FREE	Normal			NO	Thyroid	Thyroid Papillary Carcinoma - Classical/usual		Bilateral	Multifocal	4.52.52	0	32	2012	NO		YES	2	1	None	R0					NO
48	TCGA-DE-A0XZ	NA	DE	A0XZ	3E9FDA23-676D-4E78-8948-0C9DF3D10064	YES	C73.9	Mar-60	C73	NO	YES	-24020	FEMALE	WHITE	NOT HISPANIC OR LATINO	Yes	No	Alive	402	NA	TUMOR FREE	Lymphocytic ThyroiditisNodular Hyperplasia			NO	Thyroid	Thyroid Papillary Carcinoma - Classical/usual		Right lobe	Multifocal	2.01.21.6	0	65	2009	YES	Ultrasound	YES	7	5	None	R0
49	TCGA-DE-A0Y2	NA	DE	A0Y2	6ad260ad-769a-4f3c-bd07-927adf6b2338	YES	C73.9	Mar-60	C73	YES	NO	-11227	FEMALE	WHITE	NOT HISPANIC OR LATINO	No	No	Alive	231	NA	TUMOR FREE	Normal			NO	Thyroid	Thyroid Papillary Carcinoma - Classical/usual		Left lobe	Multifocal	2.42.21.3	0	30	2010	YES	Ultrasound	YES	11	6	None	R0
50	TCGA-DE-A0Y3	NA	DE	A0Y3	c31b3adf-3fc6-4a72-83b0-bbc0f295b5e7	YES	C73.9	Mar-60	C73	NO	YES	-22239	FEMALE	ASIAN	NOT HISPANIC OR LATINO	No	No	Alive	952	NA	TUMOR FREE	Other, specify	non-neoplastic goiter w/cystic degeneration and chron thyroiditis		NO	Thyroid	Thyroid Papillary Carcinoma - Classical/usual		Bilateral	Multifocal	2.51.71.2	0	60	2008	YES	Ultrasound	YES	22	4		R1	RAI-avid		Lung
51	TCGA-DE-A2OL	NA	DE	A2OL	77BB90F0-E923-4E28-BB88-4D6B420E0B5C	YES	C73.9	Mar-40	C73	YES	NO	-16253	FEMALE	WHITE	NOT HISPANIC OR LATINO	No	No	Alive	161	NA	TUMOR FREE	Normal			NO	Thyroid	Thyroid Papillary Carcinoma - Follicular (>= 99% follicular patterned)		Right lobe	Unifocal	2.92.82.7	0	44	2011	NO		NO	NA	NA	None	R0					NO
52	TCGA-DE-A3KN	NA	DE	A3KN	085FFCDC-8600-42E2-852A-506465F716A2	YES	C73.9	Mar-60	C73	YES	NO	-18098	FEMALE	WHITE	NOT HISPANIC OR LATINO	No	No	Alive	286	NA	TUMOR FREE	Other, specify	Goiter		NO	Thyroid	Thyroid Papillary Carcinoma - Classical/usual		Left lobe	Unifocal	5.24.22.8	0	49	2011	YES	Ultrasound	YES	9	5	Minimal (T3)	R0					NO
53	TCGA-DE-A4M9	NA	DE	A4M9	86657A3C-10CF-48B7-9FDA-F2DF5E2AFAD5	YES	C73.9	Mar-60	C73	YES	NO	-10384	MALE	WHITE	NOT HISPANIC OR LATINO	No	No	Alive	148	NA	TUMOR FREE	Normal			NO	Thyroid	Thyroid Papillary Carcinoma - Classical/usual		Right lobe	Multifocal	3.02.52.0	0	28	2012	YES	CT with contrast	NO	NA	NA	None	R1
54	TCGA-DE-A4MA	NA	DE	A4MA	89C72F0E-E724-4826-BB9C-D7524D1B1258	YES	C73.9	Mar-60	C73	YES	NO	-19100	FEMALE	BLACK OR AFRICAN AMERICAN	NOT HISPANIC OR LATINO	No	No	Alive	506	NA		Normal			NO	Thyroid	Thyroid Papillary Carcinoma - Classical/usual		Left lobe	Unifocal	4.23.02.2	0	52	2011	YES	CT with contrast	YES	11	7	Minimal (T3)	R0
55	TCGA-DE-A4MC	NA	DE	A4MC	85DEF63A-39AB-4C83-AB8C-02C6F702F05D	YES	C73.9	Mar-60	C73	YES	NO	-15996	FEMALE	AMERICAN INDIAN OR ALASKA NATIVE	NOT HISPANIC OR LATINO	No	No	Alive	529	NA	WITH TUMOR	Other, specify	Hypothyroidism		NO	Thyroid	Thyroid Papillary Carcinoma - Classical/usual		Right lobe	Unifocal	2.81.91.7	0	43	2011	YES	CT with contrast	YES	1	1	Minimal (T3)	R0
56	TCGA-DE-A4MD	NA	DE	A4MD	CD0C33C3-4427-471D-979E-79DC43F3A018	YES	C73.9	Mar-60	C73	YES	NO	-26179	MALE	WHITE	NOT HISPANIC OR LATINO	No	No	Alive	365	NA	WITH TUMOR	Normal			NO	Thyroid	Thyroid Papillary Carcinoma - Classical/usual		Right lobe	Unifocal	6.05.54.5	0	71	2011	YES	CT with contrast	YES	41	9	None	R0
57	TCGA-DE-A69K	NA	DE	A69K	7F9FAD75-AC3E-4580-B949-80EED07A3230	YES	C73.9	Mar-60	C73	YES	NO	-21403	FEMALE	BLACK OR AFRICAN AMERICAN	NOT HISPANIC OR LATINO	No	No	Alive	98	NA	WITH TUMOR	Normal			NO	Thyroid	Thyroid Papillary Carcinoma - Classical/usual		Right lobe	Multifocal	3.11.81.2	0	58	2013	YES	UltrasoundCT with contrast	YES	4	0	Minimal (T3)	R1					NO
58	TCGA-DE-A7U5	NA	DE	A7U5	2378935D-AEBD-4F6F-B31B-53BC6BD59BF9	YES	C73.9	Mar-60	C73	YES	NO	-13411	FEMALE	BLACK OR AFRICAN AMERICAN	NOT HISPANIC OR LATINO	No	No	Alive	84	NA		Normal			NO	Thyroid	Thyroid Papillary Carcinoma - Classical/usual		Right lobe	Unifocal	2.42.41.6	0	36	2013	YES	Ultrasound	YES	8	0		R1					YES		positive
59	TCGA-DJ-A13L	NA	DJ	A13L	C7A2F394-3E3F-4C90-9F1E-F2BE3E5B0D6B	YES	C73.9	Mar-44	C73	NO	YES	-31388	MALE	WHITE	NOT HISPANIC OR LATINO	Yes	No	Alive	303	NA	TUMOR FREE	Normal			NO	Thyroid	Thyroid Papillary Carcinoma - Tall Cell (>= 50% tall cell features)		Right lobe	Multifocal	1.40.90.8	0	85	2010	YES	CT with contrast	NO	NA	NA	None	R0					NO
60	TCGA-DJ-A13M	NA	DJ	A13M	ba9dec81-ffc0-453a-9621-94beba45fab1	YES	C73.9	Mar-40	C73	NO	YES	-10530	FEMALE	WHITE	NOT HISPANIC OR LATINO	No	No	Alive	287	NA	TUMOR FREE	Nodular Hyperplasia			NO	Thyroid	Thyroid Papillary Carcinoma - Follicular (>= 99% follicular patterned)		Left lobe	Multifocal	2.02.01.4	0	28	2010	YES	Ultrasound	YES	5	0	None	R0					NO
61	TCGA-DJ-A13O	NA	DJ	A13O	77d5b246-33ba-4a96-9d73-06aca797653e	YES	C73.9	Mar-60	C73	NO	YES	-20779	MALE	WHITE	NOT HISPANIC OR LATINO	No	No	Alive	224	NA	TUMOR FREE	Nodular Hyperplasia			NO	Thyroid	Thyroid Papillary Carcinoma - Classical/usual		Right lobe	Unifocal	1.10.80.7	0	56	2010	YES	Ultrasound	YES	6	0	None	R0					NO
62	TCGA-DJ-A13P	NA	DJ	A13P	ca95a11c-b54c-409e-b9a0-da850945033d	YES	C73.9	Mar-60	C73	NO	YES	-19297	FEMALE	WHITE	NOT HISPANIC OR LATINO	No	No	Alive	4194	NA	TUMOR FREE	Normal			YES	Thyroid	Thyroid Papillary Carcinoma - Classical/usual		Right lobe	Multifocal	1.5	0	52	1999	NO		NO	NA	NA	Minimal (T3)	R0					NO
63	TCGA-DJ-A13R	NA	DJ	A13R	3e787a0e-b5d2-401e-b1e5-077376090b3a	YES	C73.9	Mar-40	C73	NO	YES	-18354	MALE	WHITE	NOT HISPANIC OR LATINO	No	No	Alive	92	NA	TUMOR FREE	Lymphocytic ThyroiditisNodular Hyperplasia			NO	Thyroid	Thyroid Papillary Carcinoma - Follicular (>= 99% follicular patterned)		Right lobe	Multifocal	54.54	0	50	2010	NO		YES	2	0	None	R0					NO
64	TCGA-DJ-A13T	NA	DJ	A13T	0b170ed4-d919-466b-b765-47878b865aed	YES	C73.9	Mar-60	C73	NO	YES	-13668	FEMALE	WHITE		No	No	Alive	771	NA	TUMOR FREE	Lymphocytic Thyroiditis			NO	Thyroid	Thyroid Papillary Carcinoma - Classical/usual		Right lobe	Multifocal	2.2	0	37	2009	YES	Ultrasound	YES	7	0	None	R0					NO
65	TCGA-DJ-A13U	NA	DJ	A13U	8c5aef43-341e-4a37-84eb-fd730eb957c7	YES	C73.9	Mar-60	C73	NO	YES	-22130	MALE	WHITE	NOT HISPANIC OR LATINO	No	No	Alive	408	NA	TUMOR FREE	Nodular Hyperplasia			NO	Thyroid	Thyroid Papillary Carcinoma - Classical/usual		Right lobe	Unifocal	1.10.70.7	0	60	2010	YES	Ultrasound	NO	NA	NA	Minimal (T3)	R0					NO
66	TCGA-DJ-A13V	NA	DJ	A13V	99ac4f2e-2e63-4f1e-af0f-8f23a2caf999	YES	C73.9	Mar-60	C73	NO	YES	-7915	FEMALE		NOT HISPANIC OR LATINO	No	No	Alive	362	NA	WITH TUMOR	Lymphocytic ThyroiditisNodular Hyperplasia		Parent	NO	Thyroid	Thyroid Papillary Carcinoma - Classical/usual		Left lobe	Multifocal	2.92.51.8	0	21	2010	YES	Ultrasound	YES	20	8	Minimal (T3)	R0					NO
67	TCGA-DJ-A13W	NA	DJ	A13W	3b48cc5e-3396-4dd5-893d-54b75b98b016	YES	C73.9	Mar-40	C73	NO	YES	-16558	FEMALE	WHITE	NOT HISPANIC OR LATINO	No	No	Alive	444	NA	TUMOR FREE	Lymphocytic Thyroiditis			NO	Thyroid	Thyroid Papillary Carcinoma - Follicular (>= 99% follicular patterned)		Left lobe	Multifocal	2.01.41.2	0	45	2010	YES	Ultrasound	YES	3	0	None	R0					NO
68	TCGA-DJ-A13X	NA	DJ	A13X	3b3c99ab-5336-4433-b682-e1a590221611	YES	C73.9	Mar-40	C73	NO	YES	-18689	FEMALE		NOT HISPANIC OR LATINO	No	No	Alive	243	NA	TUMOR FREE	Nodular Hyperplasia			NO	Thyroid	Thyroid Papillary Carcinoma - Follicular (>= 99% follicular patterned)		Right lobe	Unifocal	6.55.54.0	0	51	2010	YES	Ultrasound	YES	1	0	None	R0					NO
69	TCGA-DJ-A1QD	NA	DJ	A1QD	da201150-748e-4b74-bb35-10c995e26079	YES	C73.9	Mar-60	C73	NO	YES	-7460	FEMALE	WHITE	NOT HISPANIC OR LATINO	No	No	Alive	332	NA	TUMOR FREE	Lymphocytic Thyroiditis			NO	Thyroid	Thyroid Papillary Carcinoma - Classical/usual		Right lobe	Unifocal	2.21.51.2	0	20	2010	YES	Ultrasound		NA	NA	None	R0					NO
70	TCGA-DJ-A1QE	NA	DJ	A1QE	dccba97d-4e81-42fb-93b3-90be68a034fb	YES	C73.9	Mar-60	C73	NO	YES	-22645	FEMALE	WHITE		No	No	Alive	3042	NA	TUMOR FREE	Normal			NO	Thyroid	Thyroid Papillary Carcinoma - Classical/usual		Right lobe	Unifocal	1.51.51.0	0	62	2003	NO		NO	NA	NA	Minimal (T3)	R0					NO
71	TCGA-DJ-A1QG	NA	DJ	A1QG	cb29e795-7618-4882-a7e0-69d39787b80c	YES	C73.9	Mar-40	C73	NO	YES	-22859	MALE	WHITE	NOT HISPANIC OR LATINO	No	No	Alive	212	NA	TUMOR FREE	Normal			NO	Thyroid	Thyroid Papillary Carcinoma - Follicular (>= 99% follicular patterned)		Bilateral	Multifocal	1.81.51.5	0	62	2010	YES	Ultrasound	YES	5	0	None	R0					NO
72	TCGA-DJ-A1QH	NA	DJ	A1QH	f3c73dc9-6280-4619-a629-b575fdbdb0ca	YES	C73.9	Mar-44	C73	NO	YES	-21184	FEMALE	WHITE	NOT HISPANIC OR LATINO	No	Yes	Alive	243	NA	WITH TUMOR	Normal			YES	Thyroid	Thyroid Papillary Carcinoma - Tall Cell (>= 50% tall cell features)		Bilateral	Unifocal	2.52.02.0	0	58	2010	YES	Ultrasound	YES	8	7	Minimal (T3)	R1					NO
73	TCGA-DJ-A1QI	NA	DJ	A1QI	3b1e2bd6-3d32-40f7-9b32-0df32dfcbc72	YES	C73.9	Mar-60	C73	NO	YES	-23072	FEMALE	WHITE	NOT HISPANIC OR LATINO	No	No	Alive	151	NA	TUMOR FREE	Nodular Hyperplasia			NO	Thyroid	Thyroid Papillary Carcinoma - Classical/usual		Right lobe	Multifocal	3.02.52.5	0	63	2010	YES	Ultrasound	NO	NA	NA	None	R0					NO
74	TCGA-DJ-A1QL	NA	DJ	A1QL	e4b08e66-0772-4956-8670-e5c6553eecbe	YES	C73.9	Mar-40	C73	NO	YES	-25713	MALE		NOT HISPANIC OR LATINO	No	No	Alive	219	NA	TUMOR FREE	Nodular Hyperplasia			NO	Thyroid	Thyroid Papillary Carcinoma - Follicular (>= 99% follicular patterned)		Left lobe	Unifocal	2.11.81.8	0	70	2010	YES	Ultrasound	NO	NA	NA	None	R0					NO
75	TCGA-DJ-A1QM	NA	DJ	A1QM	3597af5e-65ff-40a7-95fc-dacc26cbca14	YES	C73.9	Mar-40	C73	NO	YES	-15418	MALE	WHITE	NOT HISPANIC OR LATINO	No	No	Alive	44	NA	TUMOR FREE	Nodular Hyperplasia			NO	Thyroid	Thyroid Papillary Carcinoma - Follicular (>= 99% follicular patterned)		Bilateral	Multifocal	0.70.60.5	0	42	2010	YES	Ultrasound	YES	2	0	None	R0					NO
76	TCGA-DJ-A1QO	NA	DJ	A1QO	f2ad720e-579f-4e2c-a3f0-17877ca91067	YES	C73.9	Mar-44	C73	NO	YES	-25232	MALE	WHITE	NOT HISPANIC OR LATINO	No	No	Alive	31	NA	TUMOR FREE	Lymphocytic ThyroiditisNodular Hyperplasia			NO	Thyroid	Thyroid Papillary Carcinoma - Tall Cell (>= 50% tall cell features)		Bilateral	Multifocal	2.21.81.1	0	69	2010	NO		NO	NA	NA	Minimal (T3)	R0					NO
77	TCGA-DJ-A1QQ	NA	DJ	A1QQ	99ef2fec-5a3c-4e42-8f78-7eaf9877e26d	YES	C73.9	Mar-60	C73	NO	YES	-15949	MALE	ASIAN	NOT HISPANIC OR LATINO	No	No	Alive	181	NA	TUMOR FREE	Lymphocytic ThyroiditisNodular Hyperplasia			NO	Thyroid	Thyroid Papillary Carcinoma - Classical/usual		Bilateral	Multifocal	3.02.22.0	0	43	2010	YES	Ultrasound	NO	NA	NA	Minimal (T3)	R0					NO
78	TCGA-DJ-A2PN	NA	DJ	A2PN	FB39F29A-5D1E-4F96-8ADB-E18CC87FAD2E	YES	C73.9	Mar-60	C73	NO	YES	-25690	FEMALE	WHITE	NOT HISPANIC OR LATINO	No	No	Alive	305	NA	TUMOR FREE	Nodular Hyperplasia			NO	Thyroid	Thyroid Papillary Carcinoma - Classical/usual		Left lobe	Unifocal	1.31.21.0	0	70	2010	YES		NO	NA	NA	None	R0					NO
79	TCGA-DJ-A2PQ	NA	DJ	A2PQ	EDB90376-0EF9-47DD-BE6F-A6E8A0380A9C	YES	C73.9	Mar-60	C73	NO	YES	-9664	MALE	WHITE	NOT HISPANIC OR LATINO	No	No	Alive	258	NA	TUMOR FREE	Nodular Hyperplasia			NO	Thyroid	Thyroid Papillary Carcinoma - Classical/usual		Left lobe	Unifocal	3.52.01.5	0	26	2010	YES	Ultrasound	YES	12	7	None	R0					NO
80	TCGA-DJ-A2PR	NA	DJ	A2PR	2CE580E9-4D75-464C-B403-C9F4626D7AA4	YES	C73.9	Mar-60	C73	NO	YES	-9914	MALE	ASIAN	NOT HISPANIC OR LATINO	Yes	No	Alive	318	NA	TUMOR FREE	Lymphocytic ThyroiditisNodular Hyperplasia			YES	Thyroid	Thyroid Papillary Carcinoma - Classical/usual		Bilateral	Multifocal	2.01.81.6	0	27	2011	YES	Ultrasound	YES	12	6	Minimal (T3)	R0					NO
81	TCGA-DJ-A2PS	NA	DJ	A2PS	9F31DEB9-B9F4-439B-AEA4-F87C71406C79	YES	C73.9	Mar-60	C73	NO	YES	-14916	FEMALE	WHITE	NOT HISPANIC OR LATINO	No	No	Alive	46	NA	TUMOR FREE	Lymphocytic Thyroiditis			NO	Thyroid	Thyroid Papillary Carcinoma - Classical/usual		Bilateral	Multifocal	1.10.80.7	0	40	2011	YES	Ultrasound	YES	4	1	Minimal (T3)	R0					NO
82	TCGA-DJ-A2PT	NA	DJ	A2PT	39E68907-3FFB-4CA1-A955-DB5FA2F0DEB1	YES	C73.9	Mar-60	C73	NO	YES	-25837	FEMALE	WHITE	HISPANIC OR LATINO	No	No	Alive	292	NA	TUMOR FREE	Lymphocytic ThyroiditisNodular Hyperplasia		Sibling	NO	Thyroid	Thyroid Papillary Carcinoma - Tall Cell (>= 50% tall cell features)		Right lobe	Unifocal	1.51.21.0	0	70	2011	YES	Ultrasound	YES	15	0	Minimal (T3)	R0					NO
83	TCGA-DJ-A2PV	NA	DJ	A2PV	63076BDA-61A1-4403-A270-4130B5D003EE	YES	C73.9	Mar-60	C73	NO	YES	-19547	FEMALE	WHITE	NOT HISPANIC OR LATINO	No	No	Alive	238	NA	TUMOR FREE	Nodular Hyperplasia		Parent	NO	Thyroid	Thyroid Papillary Carcinoma - Classical/usual		Bilateral	Multifocal	3.43.01.7	0	53	2011	YES	Ultrasound	YES	7	0	None	R0					NO
84	TCGA-DJ-A2PX	NA	DJ	A2PX	A175A9A5-AB86-4C68-9814-C30CFCC52662	YES	C73.9	Mar-40	C73	NO	YES	-20088	FEMALE	WHITE	NOT HISPANIC OR LATINO	No	No	Alive	168	NA	TUMOR FREE	Lymphocytic ThyroiditisNodular Hyperplasia			NO	Thyroid	Thyroid Papillary Carcinoma - Follicular (>= 99% follicular patterned)		Left lobe	Unifocal	1.2	0	55	2011	YES	Ultrasound	YES	4	0	None	R0					NO
85	TCGA-DJ-A2PY	NA	DJ	A2PY	FD25E4E6-F017-4C07-B109-D8A5EEA8763C	YES	C73.9	Mar-44	C73	NO	YES	-17056	FEMALE	WHITE	NOT HISPANIC OR LATINO	No	No	Alive	267	NA	TUMOR FREE	Nodular Hyperplasia			NO	Thyroid	Thyroid Papillary Carcinoma - Tall Cell (>= 50% tall cell features)		Bilateral	Multifocal	2.51.51.2	0	46	2011	YES	Ultrasound	YES	2	1	Minimal (T3)	R0					NO
86	TCGA-DJ-A2PZ	NA	DJ	A2PZ	5DCBDFCF-8A4D-4DA5-9049-F2B970FE8CA8	YES	C73.9	Mar-60	C73	NO	YES	-23332	MALE	WHITE	NOT HISPANIC OR LATINO	No	No	Alive	256	NA	TUMOR FREE	Nodular Hyperplasia			NO	Thyroid	Thyroid Papillary Carcinoma - Classical/usual		Left lobe	Unifocal	1.71.61.2	0	63	2011	YES	Ultrasound	YES	1	0	Minimal (T3)	R0					NO
87	TCGA-DJ-A2Q0	NA	DJ	A2Q0	8BEA483B-AC43-4265-B2C4-0F031E539008	YES	C73.9	Mar-60	C73	NO	YES	-20973	FEMALE	WHITE	NOT HISPANIC OR LATINO	No	No	Alive	247	NA	TUMOR FREE	Lymphocytic Thyroiditis			NO	Thyroid	Thyroid Papillary Carcinoma - Classical/usual		Right lobe	Unifocal	2.82.61.5	0	57	2011	YES	Ultrasound	YES	4	0	None	R0					NO
88	TCGA-DJ-A2Q1	NA	DJ	A2Q1	E35B2928-8784-45D0-A71A-A2DF161542FA	YES	C73.9	Mar-60	C73	NO	YES	-16371	FEMALE	WHITE	NOT HISPANIC OR LATINO	No	No	Alive	284	NA	TUMOR FREE	Lymphocytic Thyroiditis			NO	Thyroid	Thyroid Papillary Carcinoma - Classical/usual		Bilateral	Multifocal	1.61.61.0	0	44	2011	YES	Ultrasound	YES	44	11	None	R0					NO
89	TCGA-DJ-A2Q2	NA	DJ	A2Q2	A00DA907-E527-45F9-9AFB-2FAD2C7B0940	YES	C73.9	Mar-40	C73	NO	YES	-20951	FEMALE	WHITE	NOT HISPANIC OR LATINO	No	No	Alive	206	NA	TUMOR FREE	Nodular Hyperplasia			YES	Thyroid	Thyroid Papillary Carcinoma - Follicular (>= 99% follicular patterned)		Right lobe	Unifocal	4.93.52.0	0	57	2011	YES	Ultrasound	YES	1	0	None	R0					NO
90	TCGA-DJ-A2Q3	NA	DJ	A2Q3	ACBA8D76-999A-4F6D-B3A4-8D7DD0F2BB52	YES	C73.9	Mar-44	C73	NO	YES	-22637	FEMALE	ASIAN	NOT HISPANIC OR LATINO	No	No	Alive	280	NA	TUMOR FREE	Lymphocytic ThyroiditisNodular Hyperplasia			NO	Thyroid	Thyroid Papillary Carcinoma - Tall Cell (>= 50% tall cell features)		Left lobe	Unifocal	0.80.70.6	0	61	2011	YES	Ultrasound	YES	6	1	Minimal (T3)	R0					NO
91	TCGA-DJ-A2Q4	NA	DJ	A2Q4	F00FD40A-1254-4300-BAF9-88528C453A2E	YES	C73.9	Mar-60	C73	NO	YES	-19689	MALE	WHITE	NOT HISPANIC OR LATINO	No	No	Alive	287	NA	TUMOR FREE	Lymphocytic ThyroiditisNodular Hyperplasia			NO	Thyroid	Thyroid Papillary Carcinoma - Classical/usual		Bilateral	Multifocal	1.30.80.8	0	53	2011	YES	Ultrasound	YES	10	1	None	R0					NO
92	TCGA-DJ-A2Q5	NA	DJ	A2Q5	13C97CFB-EEA2-4AE8-9209-C967D9642CEF	YES	C73.9	Mar-60	C73	NO	YES	-18727	MALE	WHITE	NOT HISPANIC OR LATINO	No	No	Alive	301	NA	TUMOR FREE	Lymphocytic Thyroiditis			NO	Thyroid	Thyroid Papillary Carcinoma - Classical/usual		Left lobe	Unifocal	4.02.72.5	0	51	2011	YES	Ultrasound	YES	5	2	None	R0					NO
93	TCGA-DJ-A2Q6	NA	DJ	A2Q6	AF546062-0960-41F0-9ED1-6ACECBAD99F3	YES	C73.9	Mar-60	C73	NO	YES	-14193	FEMALE	WHITE	NOT HISPANIC OR LATINO	No	No	Alive	262	NA	TUMOR FREE	Nodular Hyperplasia			NO	Thyroid	Thyroid Papillary Carcinoma - Classical/usual		Bilateral	Multifocal	1.10.80.8	0	38	2011	YES	Ultrasound	YES	45	22	Minimal (T3)	R0					NO
94	TCGA-DJ-A2Q7	NA	DJ	A2Q7	7A9B57C9-6F80-4AEA-BF9C-76407C8084BE	YES	C73.9	Mar-60	C73	NO	YES	-19193	FEMALE	ASIAN	NOT HISPANIC OR LATINO	No	No	Alive	291	NA	TUMOR FREE	Lymphocytic ThyroiditisNodular Hyperplasia			NO	Thyroid	Thyroid Papillary Carcinoma - Classical/usual		Bilateral	Multifocal	2.52.32.2	0	52	2011	YES	Ultrasound	YES	5	3	Minimal (T3)	R0					NO
95	TCGA-DJ-A2Q8	NA	DJ	A2Q8	F9CF605F-F287-4EBA-8E8F-8BA47E14ECC4	YES	C73.9	Mar-44	C73	NO	YES	-17438	FEMALE		NOT HISPANIC OR LATINO	No	No	Alive	215	NA	TUMOR FREE	Nodular Hyperplasia			NO	Thyroid	Thyroid Papillary Carcinoma - Tall Cell (>= 50% tall cell features)		Left lobe	Unifocal	0.90.80.6	0	47	2011	YES	Ultrasound	YES	3	0	None	R0					NO
96	TCGA-DJ-A2Q9	NA	DJ	A2Q9	061FAB24-727A-4551-A205-89EEB9F530EA	YES	C73.9	Mar-44	C73	NO	YES	-23951	FEMALE	WHITE	NOT HISPANIC OR LATINO	No	No	Alive	315	NA	TUMOR FREE	Lymphocytic ThyroiditisNodular Hyperplasia			NO	Thyroid	Thyroid Papillary Carcinoma - Tall Cell (>= 50% tall cell features)		Right lobe	Multifocal	1.51.31.2	0	65	2011	YES	Ultrasound	YES	5	1	None	R0					NO
97	TCGA-DJ-A2QA	NA	DJ	A2QA	B07435D4-1341-4B41-9B11-D13A4F1CA0AD	YES	C73.9	Mar-40	C73	NO	YES	-20784	FEMALE	ASIAN	NOT HISPANIC OR LATINO	No	No	Alive	378	NA	TUMOR FREE	Normal			NO	Thyroid	Thyroid Papillary Carcinoma - Follicular (>= 99% follicular patterned)		Bilateral	Multifocal	1.30.70.6	0	56	2010	YES	Ultrasound	YES	1	0	Minimal (T3)	R0					NO
98	TCGA-DJ-A2QB	NA	DJ	A2QB	B597023C-FF84-44CC-BFCC-8BEE64CA4CFF	YES	C73.9	Mar-40	C73	NO	YES	-19601	FEMALE	ASIAN	NOT HISPANIC OR LATINO	No	No	Alive	330	NA	TUMOR FREE	Normal			NO	Thyroid	Thyroid Papillary Carcinoma - Follicular (>= 99% follicular patterned)		Bilateral	Multifocal	1.6	0	53	2011	YES	Ultrasound	YES	54	5	Minimal (T3)	R0					NO
99	TCGA-DJ-A2QC	NA	DJ	A2QC	1F094DB9-F8CC-4066-ADFF-609682936172	YES	C73.9	Mar-60	C73	NO	YES	-25690	FEMALE		NOT HISPANIC OR LATINO	No	No	Alive	305	NA	TUMOR FREE	Nodular Hyperplasia			NO	Thyroid	Thyroid Papillary Carcinoma - Classical/usual		Left lobe	Unifocal	2.32.12.0	0	70	2010	YES	Ultrasound	NO	NA	NA	None	R0					NO
100	TCGA-DJ-A3UK	NA	DJ	A3UK	D61CA744-ADC4-44D5-AD15-CC17399E8083	YES	C73.9	Mar-60	C73	NO	YES	-13145	FEMALE	WHITE	NOT HISPANIC OR LATINO	No	No	Alive	252	NA	TUMOR FREE	Normal			NO	Thyroid	Thyroid Papillary Carcinoma - Classical/usual		Left lobe	Multifocal	1.511	0	35	2011	YES	Ultrasound	YES	3	0	None	R0					NO
101	TCGA-DJ-A3UM	NA	DJ	A3UM	D579370B-8AA7-4472-9E28-43C761BE3EDA	YES	C73.9	Mar-60	C73	NO	YES	-16573	FEMALE	ASIAN	NOT HISPANIC OR LATINO	No	No	Alive	524	NA	TUMOR FREE	Normal			NO	Thyroid	Thyroid Papillary Carcinoma - Classical/usual		Left lobe	Unifocal	1.30.90.8	0	45	2010	NO		YES	3	0	None	R0					NO
102	TCGA-DJ-A3UN	NA	DJ	A3UN	69F621C8-DE77-48C7-8939-4C887DA9E6D8	YES	C73.9	Mar-60	C73	NO	YES	-18871	FEMALE	WHITE	NOT HISPANIC OR LATINO	No	No	Alive	380	NA	TUMOR FREE	Normal			NO	Thyroid	Thyroid Papillary Carcinoma - Classical/usual		Left lobe	Multifocal	1.01.00.9	0	51	2011	YES	Ultrasound	YES	3	0	None	R0					NO
103	TCGA-DJ-A3UQ	NA	DJ	A3UQ	368689A0-F782-4826-9F08-CF0E0055162E	YES	C73.9	Mar-44	C73	NO	YES	-16545	FEMALE	ASIAN	NOT HISPANIC OR LATINO	No	No	Alive	277	NA	TUMOR FREE	Normal			NO	Thyroid	Thyroid Papillary Carcinoma - Tall Cell (>= 50% tall cell features)		Left lobe	Multifocal	0.70.60.6	0	45	2011	YES	Ultrasound	YES	6	5	Minimal (T3)	R0					NO
104	TCGA-DJ-A3UR	NA	DJ	A3UR	C5FD200B-CE02-4D7D-A240-78F147E483BE	YES	C73.9	Mar-40	C73	NO	YES	-18808	FEMALE	WHITE	NOT HISPANIC OR LATINO	No	No	Alive	721	NA	TUMOR FREE	Normal			NO	Thyroid	Thyroid Papillary Carcinoma - Follicular (>= 99% follicular patterned)		Bilateral	Multifocal	1.00.80.8	0	51	2010	YES	Ultrasound	YES	7	4	Minimal (T3)	R0					NO
105	TCGA-DJ-A3US	NA	DJ	A3US	6EE95DC8-2BAC-4691-AFA2-8222E07506AD	YES	C73.9	Mar-60	C73	NO	YES	-13634	FEMALE	WHITE	NOT HISPANIC OR LATINO	No	No	Alive	630	NA	TUMOR FREE	Normal			NO	Thyroid	Thyroid Papillary Carcinoma - Classical/usual		Right lobe	Unifocal	1.51.21.2	0	37	2010	YES	Ultrasound	NO	NA	NA	None	R0					NO
106	TCGA-DJ-A3UT	NA	DJ	A3UT	9D3F6163-F586-4974-BABC-67B5163B706B	YES	C73.9	Mar-40	C73	NO	YES	-15767	FEMALE	WHITE	HISPANIC OR LATINO	No	No	Alive	470	NA	TUMOR FREE	Normal			NO	Thyroid	Thyroid Papillary Carcinoma - Follicular (>= 99% follicular patterned)		Bilateral	Multifocal	0.90.80.7	0	43	2010	YES	Ultrasound	NO	NA	NA	None	R0
107	TCGA-DJ-A3UU	NA	DJ	A3UU	45EEFBA8-9F7C-49E9-A3F5-D13CFA264FF6	YES	C73.9	Mar-60	C73	NO	YES	-17919	FEMALE	WHITE	NOT HISPANIC OR LATINO	Yes	No	Alive	538	NA	TUMOR FREE	Normal			NO	Thyroid	Thyroid Papillary Carcinoma - Classical/usual		Right lobe	Multifocal	1.11.01.0	0	49	2010	YES	Ultrasound	YES	2	0	Minimal (T3)	R1
108	TCGA-DJ-A3UV	NA	DJ	A3UV	F2BBB5FA-9997-45DE-88D4-8F1E94C18F0D	YES	C73.9	Mar-60	C73	NO	YES	-6850	FEMALE	WHITE	NOT HISPANIC OR LATINO	Yes	No	Alive	591	NA	TUMOR FREE	Normal			YES	Thyroid	Thyroid Papillary Carcinoma - Classical/usual		Left lobe	Unifocal	0.80.60.6	0	18	2010	YES	Ultrasound	YES	2	0	None	R0
109	TCGA-DJ-A3UY	NA	DJ	A3UY	02A8E937-C747-4BA1-911C-0860E62B8F83	YES	C73.9	Mar-60	C73	NO	YES	-12004	FEMALE	WHITE	NOT HISPANIC OR LATINO	No	No	Alive	405	NA	TUMOR FREE	Normal			NO	Thyroid	Thyroid Papillary Carcinoma - Classical/usual		Left lobe	Unifocal	1.20.70.6	0	32	2011	YES	Ultrasound	NO	NA	NA	None	R0					NO
110	TCGA-DJ-A3V0	NA	DJ	A3V0	B82E08E3-AE79-404A-A501-0D501DF84B8B	YES	C73.9	Mar-44	C73	NO	YES	-20496	MALE		NOT HISPANIC OR LATINO	No	No	Alive	761	NA	TUMOR FREE	Normal		Sibling	NO	Thyroid	Thyroid Papillary Carcinoma - Tall Cell (>= 50% tall cell features)		Right lobe	Multifocal	1.81.00.8	0	56	2010	YES	UltrasoundCT with contrast	YES	49	13	Moderate/Advanced (T4a)	R0					NO
111	TCGA-DJ-A3V2	NA	DJ	A3V2	7B46EE87-E976-41BF-BDF1-9BFF58F8314E	YES	C73.9	Mar-60	C73	NO	YES	-16382	FEMALE	WHITE	NOT HISPANIC OR LATINO	No	No	Alive	225	NA	TUMOR FREE	NormalOther, specify	Goiter in early life		NO	Thyroid	Thyroid Papillary Carcinoma - Classical/usual		Bilateral	Multifocal	2.12.11.9	0	44	2011	YES	Ultrasound	YES	4	1	None	R0					NO
112	TCGA-DJ-A3V3	NA	DJ	A3V3	6592A7DB-CBC7-4AFD-9FDB-5CC16C16EECA	YES	C73.9	Mar-60	C73	NO	YES	-20997	FEMALE	ASIAN	NOT HISPANIC OR LATINO	No	No	Alive	541	NA	TUMOR FREE	Normal			NO	Thyroid	Thyroid Papillary Carcinoma - Classical/usual		Left lobe	Unifocal	2.41.81.3	0	57	2010	NO		YES	15	0	None	R0					NO
113	TCGA-DJ-A3V4	NA	DJ	A3V4	35277C30-010C-4D3F-9DFE-754BF72799D7	YES	C73.9	Mar-44	C73	NO	YES	-22218	FEMALE	WHITE	NOT HISPANIC OR LATINO	Yes	No	Alive	443	NA	TUMOR FREE	Normal			NO	Thyroid	Thyroid Papillary Carcinoma - Tall Cell (>= 50% tall cell features)		Left lobe	Multifocal	1.31.30.8	0	60	2011	YES	Ultrasound	YES	1	1	Minimal (T3)	R0					NO
114	TCGA-DJ-A3V5	NA	DJ	A3V5	7B82E2D2-47F9-41A1-9ECA-40904C92039C	YES	C73.9	Mar-44	C73	NO	YES	-27918	FEMALE	WHITE	NOT HISPANIC OR LATINO	No	No	Alive	239	NA	TUMOR FREE	Normal			NO	Thyroid	Thyroid Papillary Carcinoma - Tall Cell (>= 50% tall cell features)		Right lobe	Unifocal	1.41.21.1	0	76	2011	YES	Ultrasound	YES	1	0	Minimal (T3)	R1					NO
115	TCGA-DJ-A3V6	NA	DJ	A3V6	76C4D298-6F17-4F11-A706-CD844A0E0914	YES	C73.9	Mar-44	C73	NO	YES	-19870	MALE	WHITE	NOT HISPANIC OR LATINO	Yes	Yes	Alive	454	NA	TUMOR FREE	Normal			NO	Thyroid	Thyroid Papillary Carcinoma - Tall Cell (>= 50% tall cell features)		Left lobe	Multifocal	1.81.21.0	0	54	2011	YES	CT with contrast	NO	NA	NA	Minimal (T3)	R0					NO
116	TCGA-DJ-A3V8	NA	DJ	A3V8	A3B49C90-FA9F-4189-A442-64EC1AD97A01	YES	C73.9	Mar-44	C73	NO	YES	-10398	FEMALE	WHITE	NOT HISPANIC OR LATINO	No	No	Alive	259	NA	TUMOR FREE	Normal			NO	Thyroid	Thyroid Papillary Carcinoma - Tall Cell (>= 50% tall cell features)		Right lobe	Multifocal	2.51.41.0	0	28	2011	YES	Ultrasound	YES	16	8	Minimal (T3)	R0					NO
117	TCGA-DJ-A3V9	NA	DJ	A3V9	2DCDF9A1-9437-4515-88C1-1C17D6B6418C	YES	C73.9	Mar-60	C73	NO	YES	-18399	FEMALE	WHITE	NOT HISPANIC OR LATINO	No	No	Alive	217	NA	TUMOR FREE	Normal			NO	Thyroid	Thyroid Papillary Carcinoma - Classical/usual		Bilateral	Multifocal	2.3	0	50	2011	YES	Ultrasound	YES	56	12	None	R0					NO
118	TCGA-DJ-A3VA	NA	DJ	A3VA	28AEF3AE-5375-4139-9B4E-5569EB394C88	YES	C73.9	Mar-60	C73	NO	YES	-14495	FEMALE		NOT HISPANIC OR LATINO	No	No	Alive	363	NA	TUMOR FREE	Normal			NO	Thyroid	Thyroid Papillary Carcinoma - Classical/usual		Left lobe	Multifocal	2.01.81.5	0	39	2011	YES	CT with contrast	YES	28	1	None	R0					NO
119	TCGA-DJ-A3VD	NA	DJ	A3VD	DC659941-8D12-4095-8D8A-1769878C363C	YES	C73.9	Mar-60	C73	NO	YES	-12019	FEMALE	WHITE	HISPANIC OR LATINO	No	No	Alive	350	NA	TUMOR FREE	Normal			NO	Thyroid	Thyroid Papillary Carcinoma - Classical/usual		Isthmus	Unifocal	1.20.80.6	0	32	2011	YES	Ultrasound	YES	14	6	None	R0					NO
120	TCGA-DJ-A3VE	NA	DJ	A3VE	E071C940-60FA-4C73-BB65-1AD670021854	YES	C73.9	Mar-60	C73	NO	YES	-18417	MALE	WHITE	NOT HISPANIC OR LATINO	No	No	Alive	135	NA	TUMOR FREE	Normal			NO	Thyroid	Thyroid Papillary Carcinoma - Classical/usual		Left lobe	Unifocal	1.71.61.3	0	50	2011	YES	CT with contrastCT without contrast	NO	NA	NA	None	R0					NO
121	TCGA-DJ-A3VF	NA	DJ	A3VF	A7030D2B-2CC0-46BE-9721-DC210954BEE0	YES	C73.9	Mar-44	C73	NO	YES	-22234	FEMALE	WHITE	NOT HISPANIC OR LATINO	No	No	Alive	236	NA	TUMOR FREE	Normal			NO	Thyroid	Thyroid Papillary Carcinoma - Tall Cell (>= 50% tall cell features)		Right lobe	Multifocal	1.00.80.7	0	60	2011	YES	Ultrasound	YES	12	4	Minimal (T3)	R0					NO
122	TCGA-DJ-A3VG	NA	DJ	A3VG	C042A639-63C6-471B-A7C5-3FB4E12C4D12	YES	C73.9	Mar-40	C73	NO	YES	-14970	MALE	WHITE	NOT HISPANIC OR LATINO	No	No	Alive	253	NA	TUMOR FREE	Normal			NO	Thyroid	Thyroid Papillary Carcinoma - Follicular (>= 99% follicular patterned)		Left lobe	Unifocal	1.10.80.6	0	40	2010	NO		YES	1	0	None	R0					NO
123	TCGA-DJ-A3VI	NA	DJ	A3VI	188013D3-CEFE-4861-B115-C34DB1CF3831	YES	C73.9	Mar-60	C73	NO	YES	-19053	FEMALE	WHITE	NOT HISPANIC OR LATINO	Yes	No	Alive	95	NA	TUMOR FREE	Normal			NO	Thyroid	Thyroid Papillary Carcinoma - Classical/usual		Left lobe	Multifocal	1.2	0	52	2011	NO		YES	5	3	None	R0					NO
124	TCGA-DJ-A3VJ	NA	DJ	A3VJ	E62ADAC4-803A-4D94-9AE0-7B1A49041799	YES	C73.9	Mar-50	C73	NO	YES	-8341	MALE	WHITE	NOT HISPANIC OR LATINO	No	No	Alive	528	NA	TUMOR FREE	Normal			NO	Thyroid	Other, specify	Papillary carcinoma, diffuse sclerosing variant	Bilateral	Multifocal	1.81.51.0	0	22	2010	NO		YES	5	5	Minimal (T3)	R0					NO
125	TCGA-DJ-A3VK	NA	DJ	A3VK	94443DF0-7F16-4178-9E66-BEE82F6CA33A	YES	C73.9	Mar-40	C73	NO	YES	-23255	MALE	WHITE	NOT HISPANIC OR LATINO	Yes	No	Alive	263	NA		Normal				Thyroid	Thyroid Papillary Carcinoma - Follicular (>= 99% follicular patterned)		Right lobe	Multifocal	111	0	63	2011	NO		YES	2	0	Minimal (T3)	R0					NO
126	TCGA-DJ-A3VM	NA	DJ	A3VM	1EBD5834-56B8-498A-8F34-C0031FCFD856	YES	C73.9	Mar-40	C73	NO	YES	-24896	FEMALE	WHITE	NOT HISPANIC OR LATINO	No	No	Alive	481	NA	TUMOR FREE	Normal		Sibling	NO	Thyroid	Thyroid Papillary Carcinoma - Follicular (>= 99% follicular patterned)		Right lobe	Unifocal	3.02.72.0	0	68	2011	YES	Ultrasound	NO	NA	NA	None	R0					NO
127	TCGA-DJ-A4UP	NA	DJ	A4UP	256976A4-41AB-445E-AE26-C594BA1FA324	YES	C73.9	Mar-60	C73	NO	YES	-5655	FEMALE	WHITE	NOT HISPANIC OR LATINO	No	No	Alive	356	NA	TUMOR FREE	Lymphocytic Thyroiditis			NO	Thyroid	Thyroid Papillary Carcinoma - Classical/usual		Right lobe	Unifocal	1.61.51.1	0	15	2012	YES	Ultrasound	YES	49	5	None	R0					NO
128	TCGA-DJ-A4UT	NA	DJ	A4UT	ACB80B76-2394-4250-8687-60E40E16E83B	YES	C73.9	Mar-60	C73	NO	YES	-11813	FEMALE	WHITE	NOT HISPANIC OR LATINO	No	No	Alive	371	NA	TUMOR FREE	Normal			NO	Thyroid	Thyroid Papillary Carcinoma - Classical/usual		Right lobe	Multifocal	1.00.60.6	0	32	2012	YES	Ultrasound	NO	NA	NA	None	R0					NO
129	TCGA-DJ-A4UW	NA	DJ	A4UW	97384352-0E80-42C2-8A8B-7BDBDA2B58EE	YES	C73.9	Mar-44	C73	NO	YES	-12563	FEMALE	ASIAN	NOT HISPANIC OR LATINO	No	No	Alive	287	NA	TUMOR FREE	Normal			NO	Thyroid	Thyroid Papillary Carcinoma - Tall Cell (>= 50% tall cell features)		Left lobe	Multifocal	1.4	0	34	2012	YES	Ultrasound	YES	25	13	None	R1					NO
130	TCGA-DJ-A4V0	NA	DJ	A4V0	FFFDB1D9-58D1-425C-AC12-1E1E5F443BF7	YES	C73.9	Mar-60	C73	NO	YES	-13168	FEMALE	ASIAN	NOT HISPANIC OR LATINO	No	No	Alive	284	NA	TUMOR FREE	Normal			NO	Thyroid	Thyroid Papillary Carcinoma - Classical/usual		Left lobe	Unifocal	2.11.51.5	0	36	2012	NO		NO	NA	NA	None	R0					NO	No RET/PTC Rearrangement Detected
131	TCGA-DJ-A4V2	NA	DJ	A4V2	DA575651-8A69-4D08-AA0F-4A1891B0B44F	YES	C73.9	Mar-60	C73	NO	YES	-14126	FEMALE		NOT HISPANIC OR LATINO	No	No	Alive	95	NA	TUMOR FREE	Normal		Sibling	NO	Thyroid	Thyroid Papillary Carcinoma - Classical/usual		Right lobe	Unifocal	3.02.51.5	0	38	2011	YES	Ultrasound	YES	1	0	None	R0					NO
132	TCGA-DJ-A4V4	NA	DJ	A4V4	B78C953F-F1BB-4295-85F1-23C4000CE9D3	YES	C73.9	Mar-44	C73	NO	YES	-17878	FEMALE	WHITE	NOT HISPANIC OR LATINO	No	No	Alive	103	NA	TUMOR FREE	Normal			NO	Thyroid	Thyroid Papillary Carcinoma - Tall Cell (>= 50% tall cell features)		Bilateral	Multifocal	0.90.80.6	0	48	2012	YES	Ultrasound	NO	NA	NA	None	R0					NO
133	TCGA-DJ-A4V5	NA	DJ	A4V5	86D5865E-6A1C-467C-97C9-47460B77F5A4	YES	C73.9	Mar-60	C73	NO	YES	-20108	MALE	WHITE	NOT HISPANIC OR LATINO	No	No	Alive	491	NA	TUMOR FREE	Normal			NO	Thyroid	Thyroid Papillary Carcinoma - Classical/usual		Right lobe	Unifocal	4.13.21.0	0	55	2011	YES	Ultrasound	YES	82	30	Minimal (T3)	R0					NO
134	TCGA-DO-A1JZ	NA	DO	A1JZ	169f045f-1739-4b0b-9bdc-028aaca420f8	YES	C73.9	Mar-40	C73	NO	YES	-8551	FEMALE	BLACK OR AFRICAN AMERICAN	NOT HISPANIC OR LATINO	No	No	Alive	1225	NA	TUMOR FREE	Normal			NO	Thyroid	Thyroid Papillary Carcinoma - Follicular (>= 99% follicular patterned)		Left lobe	Unifocal	3.33.02.5	0	23	2007	YES	Ultrasound	NO	NA	NA	None	R1					NO
135	TCGA-DO-A1K0	NA	DO	A1K0	b7a01148-5bab-4268-986a-a9cf7bca967f	YES	C73.9	Mar-60	C73	NO	YES	-11216	FEMALE	WHITE	NOT HISPANIC OR LATINO	No	No	Alive	93	NA	TUMOR FREE	Normal			NO	Thyroid	Thyroid Papillary Carcinoma - Classical/usual		Bilateral	Multifocal	4.24.12.7	0	30	2010	YES	Ultrasound	YES	14	9	Minimal (T3)	R0					NO
136	TCGA-DO-A2HM	NA	DO	A2HM	82DD133B-691B-4BBF-B948-6270869D9B69	YES	C73.9	Mar-60	C73	NO	YES	-18068	MALE	WHITE	NOT HISPANIC OR LATINO	No	No	Alive	71	NA		Normal				Thyroid	Thyroid Papillary Carcinoma - Classical/usual		Left lobe	Unifocal	1.81.50.5	0	49	2011	NO		YES	5	3	None	RX					NO
137	TCGA-E3-A3E0	NA	E3	A3E0	5BE6C0D9-6AD7-482F-BD00-0432702DF495	YES	C73.9	Mar-60	C73	NO	YES	-12645	FEMALE	WHITE	NOT HISPANIC OR LATINO	No	No	Alive	1544	NA	TUMOR FREE	Normal			NO	Thyroid	Thyroid Papillary Carcinoma - Classical/usual		Left lobe		2.41.51.0	0	34	2006	YES	Ultrasound	YES	3	0	None	R0					NO
138	TCGA-E3-A3E2	NA	E3	A3E2	EFBDEDAA-4B02-40AC-B93C-9670C018CF7F	YES	C73.9	Mar-40	C73	NO	YES	-12714	FEMALE	WHITE	NOT HISPANIC OR LATINO	No	No	Alive	1421	NA	TUMOR FREE	Normal		Sibling		Thyroid	Thyroid Papillary Carcinoma - Follicular (>= 99% follicular patterned)		Right lobe	Multifocal	1.01.01.7	0	34	2007	YES	Ultrasound	YES	8	2	None	R0					NO
139	TCGA-E3-A3E3	NA	E3	A3E3	63E8C48E-F01B-4A7F-87E2-30607A2C8F6C	YES	C73.9	Mar-60	C73	NO	YES	-18140	FEMALE	WHITE	NOT HISPANIC OR LATINO	No	No	Alive	636	NA	WITH TUMOR	Normal			NO	Thyroid	Thyroid Papillary Carcinoma - Classical/usual		Right lobe	Multifocal	2.81.71.5	0	49	2010	YES	Ultrasound	YES	1	0	None	R0					NO
140	TCGA-E3-A3E5	NA	E3	A3E5	90750006-FB25-4CCD-90DF-9F300CD26A5B	YES	C73.9	Mar-60	C73	NO	YES	-20993	MALE	WHITE	NOT HISPANIC OR LATINO	Yes	No	Alive	427	NA	TUMOR FREE	Normal			NO	Thyroid	Thyroid Papillary Carcinoma - Classical/usual		Bilateral	Multifocal	1.0.9	0	57	2010	YES	Ultrasound	YES	28	13	None	RX					NO
141	TCGA-E8-A242	NA	E8	A242	4d9de9a1-7df1-412e-9f16-15dd51b4c5f5	YES	C73.9	Mar-60	C73	YES	NO	-20472	FEMALE	WHITE	NOT HISPANIC OR LATINO	No	No	Alive	35	NA	TUMOR FREE				NO	Thyroid	Thyroid Papillary Carcinoma - Classical/usual		Left lobe	Unifocal	1.8	0	56	2011	NO		YES	1	0	Minimal (T3)	R1
142	TCGA-E8-A2EA	NA	E8	A2EA	980D1C65-B675-4568-9CE8-C0278686AE8D	YES	C73.9	Mar-60	C73	YES	NO	-19159	FEMALE	WHITE	NOT HISPANIC OR LATINO	No	No	Alive	11	NA	TUMOR FREE				NO	Thyroid	Thyroid Papillary Carcinoma - Classical/usual		Right lobe	Unifocal	1.5	0	52	2011	NO		YES	12	0	None	R0
143	TCGA-E8-A2JQ	NA	E8	A2JQ	F69FF5FB-7E0B-4B16-9FC9-498379B11562	YES	C73.9	Mar-60	C73	YES	NO	-6684	FEMALE	WHITE	NOT HISPANIC OR LATINO	No	No	Alive	0	NA	TUMOR FREE				NO	Thyroid	Thyroid Papillary Carcinoma - Classical/usual		Right lobe	Unifocal	2.11.9	0	18	2011	NO		YES	14	11	Minimal (T3)
144	TCGA-E8-A413	NA	E8	A413	D5EA6520-E446-43D2-9883-441F70D80359	YES	C73.9	Mar-60	C73	YES	NO	-13909	FEMALE	ASIAN	NOT HISPANIC OR LATINO	No	No	Alive	10	NA	TUMOR FREE				NO	Thyroid	Thyroid Papillary Carcinoma - Classical/usual		Left lobe	Unifocal	1.5	0	38	2012	YES	Ultrasound	NO	NA	NA	None	R0
145	TCGA-E8-A416	NA	E8	A416	86B82345-6F4D-44FD-A9DB-6F107DE62F53	YES	C73.9	Mar-60	C73	YES	NO	-18932	FEMALE	ASIAN	NOT HISPANIC OR LATINO	No	No	Alive	22	NA	TUMOR FREE					Thyroid	Thyroid Papillary Carcinoma - Classical/usual		Left lobe	Unifocal	1.5	0	51	2012	YES	Ultrasound	NO	NA	NA	None	R0					NO
146	TCGA-E8-A417	NA	E8	A417	93691BAE-F1BD-437E-AE72-B50736D1E29A	YES	C73.9	Mar-60	C73	YES	NO	-14019	FEMALE	ASIAN	NOT HISPANIC OR LATINO	No	No	Alive	8	NA	TUMOR FREE					Thyroid	Thyroid Papillary Carcinoma - Classical/usual		Right lobe	Unifocal	2.5	0	38	2012	YES	Ultrasound	YES	2	2	None	R0					NO
147	TCGA-E8-A418	NA	E8	A418	EBBD54AD-7B97-4081-AD11-7F7F3CE74EEF	YES	C73.9	Mar-60	C73	YES	NO	-27737	FEMALE	WHITE	NOT HISPANIC OR LATINO	No	No	Alive	45	NA	TUMOR FREE				NO	Thyroid	Thyroid Papillary Carcinoma - Classical/usual		Right lobe	Unifocal	9	0	75	2011	NO		NO	NA	NA	Moderate/Advanced (T4a)	RX
148	TCGA-E8-A419	NA	E8	A419	A2E2FAC3-CCA5-4E33-AA6C-1D9D3AC3AEEC	YES	C73.9	Mar-60	C73	YES	NO	-11306	FEMALE	WHITE	NOT HISPANIC OR LATINO	No	No	Alive	0	NA	WITH TUMOR				NO	Thyroid	Thyroid Papillary Carcinoma - Classical/usual		Left lobe	Unifocal	2.532	0	30	2012	NO		YES	5	1	None	R0
149	TCGA-E8-A432	NA	E8	A432	AA3CE865-4BC1-4CCA-9BA8-35FF4C5E165E	YES	C73.9	Mar-60	C73	YES	NO	-20874	FEMALE	ASIAN	NOT HISPANIC OR LATINO	No	No	Alive	16	NA	TUMOR FREE				NO	Thyroid	Thyroid Papillary Carcinoma - Classical/usual		Left lobe	Unifocal	2.5	0	57	2012	YES	Ultrasound	NO	NA	NA	None	R0
150	TCGA-E8-A433	NA	E8	A433	4BE84FFE-4B12-4B71-90BB-9EA0CA6947F8	YES	C73.9	Mar-60	C73	YES	NO	-9145	FEMALE	ASIAN	NOT HISPANIC OR LATINO	No	No	Alive	5	NA	TUMOR FREE				NO	Thyroid	Thyroid Papillary Carcinoma - Classical/usual		Right lobe	Unifocal	2.5	0	25	2012	YES	Ultrasound	YES	2	0	None	R0
151	TCGA-E8-A434	NA	E8	A434	EFC46DB7-F9DF-494E-ACCA-357CB64C019A	YES	C73.9	Mar-60	C73	YES	NO	-20492	FEMALE	ASIAN	NOT HISPANIC OR LATINO	No	No	Alive	7	NA	TUMOR FREE			Parent	NO	Thyroid	Thyroid Papillary Carcinoma - Classical/usual		Left lobe	Unifocal	0.7	0	56	2012	YES	Ultrasound	NO	NA	NA	None	R0
152	TCGA-E8-A436	NA	E8	A436	DFF3C4F1-9009-4111-9FC2-3834F8F7DBDD	YES	C73.9	Mar-60	C73	YES	NO	-19640	FEMALE	ASIAN	NOT HISPANIC OR LATINO	No	No	Alive	35	NA	TUMOR FREE					Thyroid	Thyroid Papillary Carcinoma - Classical/usual		Bilateral	Multifocal	2.5	0	53	2012	YES	Ultrasound	YES	10	1	None	R0
153	TCGA-E8-A437	NA	E8	A437	1DA4AB7D-4353-4565-A522-D2FECADD4A85	YES	C73.9	Mar-60	C73	YES	NO	-21073	FEMALE	WHITE		No	No	Alive	234	NA	TUMOR FREE				NO	Thyroid	Thyroid Papillary Carcinoma - Classical/usual		Right lobe	Unifocal	1.5	0	57	2011	NO		NO	NA	NA	None	RX					NO
154	TCGA-E8-A438	NA	E8	A438	F12FA57B-3427-45FE-994B-602F498B68DA	YES	C73.9	Mar-60	C73	YES	NO	-8752	FEMALE	WHITE	NOT HISPANIC OR LATINO	No	No	Alive	210	NA	TUMOR FREE				NO	Thyroid	Thyroid Papillary Carcinoma - Classical/usual		Left lobe	Unifocal	2.3	0	23	2011	YES	Ultrasound	YES	3	0	None	R0
155	TCGA-E8-A44K	NA	E8	A44K	A552E8AB-9DEC-44EA-9F02-7CA704EE8467	YES	C73.9	Mar-60	C73	YES	NO	-18472	FEMALE	ASIAN	NOT HISPANIC OR LATINO	No	No	Alive	12	NA	TUMOR FREE				NO	Thyroid	Thyroid Papillary Carcinoma - Classical/usual		Left lobe	Unifocal	2	0	50	2012	YES	Ultrasound	YES	3	0	None	R0
156	TCGA-E8-A44M	NA	E8	A44M	2D633CED-AE85-462C-90E7-C1B109E084CF	YES	C73.9	Mar-60	C73	YES	NO	-8523	FEMALE	ASIAN	NOT HISPANIC OR LATINO	No	No	Alive	12	NA	TUMOR FREE				NO	Thyroid	Thyroid Papillary Carcinoma - Classical/usual		Right lobe	Unifocal	1	0	23	2012	YES	Ultrasound	NO	NA	NA	None	R0
157	TCGA-EL-A3CM	NA	EL	A3CM	229004AF-14EB-442E-905E-61C842B3EFA0	YES	C73.9	Mar-60	C73	NO	YES	-23406	FEMALE	WHITE	HISPANIC OR LATINO	No	No	Dead	NA	813		Normal				Thyroid	Thyroid Papillary Carcinoma - Classical/usual		Bilateral	Unifocal	5	0	64	1996	YES	CT without contrast	YES	16	3	Minimal (T3)	R1
158	TCGA-EL-A3CN	NA	EL	A3CN	471636D5-9ECA-49DF-872A-C2A2CAC61838	YES	C73.9	Mar-60	C73	NO	YES	-17456	FEMALE	WHITE	NOT HISPANIC OR LATINO	No	No	Alive	3955	NA	TUMOR FREE	Normal			NO	Thyroid	Thyroid Papillary Carcinoma - Classical/usual		Left lobe	Unifocal	1.51.31.3	0	47	1999	YES	Ultrasound	YES	1	0	Minimal (T3)	R2
159	TCGA-EL-A3CO	NA	EL	A3CO	FD661B1B-FE0B-4AB0-AE82-76324E2F6A81	YES	C73.9	Mar-60	C73	NO	YES	-32146	MALE	WHITE	NOT HISPANIC OR LATINO	No	No	Dead	NA	2973		Normal			NO	Thyroid	Thyroid Papillary Carcinoma - Classical/usual		Bilateral	Multifocal	3.53.53.0	0	88	1999	NO		YES	41	10	Minimal (T3)	R1
160	TCGA-EL-A3CP	NA	EL	A3CP	3585DDAB-FE5E-4A5A-92C7-3CBAFF52AF57	YES	C73.9	Mar-40	C73	NO	YES	-18298	FEMALE	BLACK OR AFRICAN AMERICAN	NOT HISPANIC OR LATINO	No	No	Alive	3656	NA	TUMOR FREE	Normal			NO	Thyroid	Thyroid Papillary Carcinoma - Follicular (>= 99% follicular patterned)			Multifocal	1.1	0	50	1999	YES	UltrasoundCT with contrast	NO	NA	NA	None	RX
161	TCGA-EL-A3CR	NA	EL	A3CR	258DCCEE-A3CE-4D4B-A60C-64F45EBFB7AD	YES	C73.9	Mar-60	C73	NO	YES	-28785	FEMALE	WHITE	NOT HISPANIC OR LATINO	Yes	No	Dead	NA	233		Normal			NO	Thyroid	Thyroid Papillary Carcinoma - Classical/usual		Right lobe	Unifocal	3.53.52.5	0	78	2002	YES	UltrasoundCT without contrast	YES	32	8	Minimal (T3)	R1
162	TCGA-EL-A3CS	NA	EL	A3CS	8B1987F7-75FD-4E24-BE77-891BBD2D40A1	YES	C73.9	Mar-60	C73	NO	YES	-22993	FEMALE	WHITE	NOT HISPANIC OR LATINO	Yes	Yes	Dead	NA	1385	WITH TUMOR	Normal			YES	Thyroid	Thyroid Papillary Carcinoma - Classical/usual			Unifocal	3.02.04.0	0	62	2004	YES	UltrasoundCT with contrastMRI with contrast	YES	20	0	Moderate/Advanced (T4a)	R0
163	TCGA-EL-A3CT	NA	EL	A3CT	4C0B29E6-8530-43D5-8E8A-EFB754E83ECD	YES	C73.9	Mar-60	C73	NO	YES	-28597	FEMALE	WHITE	NOT HISPANIC OR LATINO	No	No	Dead	NA	1854		Normal			NO	Thyroid	Thyroid Papillary Carcinoma - Classical/usual		Left lobe	Unifocal	631	0	78	2004	YES	Ultrasound	YES	17	2	Moderate/Advanced (T4a)	R0
164	TCGA-EL-A3CU	NA	EL	A3CU	745642A0-DDBA-495B-BAFC-DA085552758A	YES	C73.9	Mar-60	C73	NO	YES	-25881	FEMALE	WHITE	NOT HISPANIC OR LATINO	No	No	Alive	4422	NA	TUMOR FREE	Normal			NO	Thyroid	Thyroid Papillary Carcinoma - Classical/usual			Multifocal	7.04.01.5	0	70	2000	YES	Ultrasound	YES	7	4	None	R0
165	TCGA-EL-A3CV	NA	EL	A3CV	FB83F7D7-2182-4FB7-8E3E-8AD7F1FEAC72	YES	C73.9	Mar-60	C73	NO	YES	-14785	MALE	WHITE	HISPANIC OR LATINO	No	No	Alive	1154	NA	TUMOR FREE	Normal			NO	Thyroid	Thyroid Papillary Carcinoma - Classical/usual		Bilateral	Multifocal	53.54	0	40	2005	YES	CT with contrast	YES	38	9	Minimal (T3)	R1
166	TCGA-EL-A3CW	NA	EL	A3CW	011AE7B8-5003-4FCD-9F20-906A723F2C66	YES	C73.9	Mar-60	C73	NO	YES	-31934	FEMALE	WHITE	NOT HISPANIC OR LATINO	No	No	Dead	NA	1734		Normal			NO	Thyroid	Thyroid Papillary Carcinoma - Classical/usual		Right lobe	Unifocal	5.04.02.0	0	87	2000	NO		YES	21	14	None	R0
167	TCGA-EL-A3CX	NA	EL	A3CX	934A58AF-0FFC-487E-9E95-FA7643B7D5CB	YES	C73.9	Mar-60	C73	NO	YES	-8344	FEMALE	WHITE	HISPANIC OR LATINO	No	No	Alive	2214	NA	TUMOR FREE	Normal			NO	Thyroid	Thyroid Papillary Carcinoma - Classical/usual		Right lobe	Unifocal	3.33.32.0	0	22	2005	YES	Ultrasound	YES	13	0	None	R0
168	TCGA-EL-A3CY	NA	EL	A3CY	AB17D69E-0078-4206-939E-E4784FDC9A96	YES	C73.9	Mar-60	C73	NO	YES	-10423	MALE	WHITE	NOT HISPANIC OR LATINO	Yes	Yes	Alive	127	NA	TUMOR FREE	Normal			YES	Thyroid	Thyroid Papillary Carcinoma - Classical/usual		Right lobe	Unifocal	53.31.9	0	28	2000	YES	UltrasoundMRI with contrast	YES	12	12	None	R0
169	TCGA-EL-A3CZ	NA	EL	A3CZ	C951B786-7DE3-4195-85B9-C4C19E95F546	YES	C73.9	Mar-60	C73	NO	YES	-13718	FEMALE	WHITE	NOT HISPANIC OR LATINO	No	No	Alive	1606	NA	TUMOR FREE	Normal			NO	Thyroid	Thyroid Papillary Carcinoma - Classical/usual		Left lobe	Unifocal	4.53.02.0	0	37	2007	YES	MRI with contrast	YES	7	1	None	R1
170	TCGA-EL-A3D0	NA	EL	A3D0	63986DD0-63BA-4EE5-AA25-8FF2CBB762D3	YES	C73.9	Mar-60	C73	NO	YES	-22622	MALE	WHITE	NOT HISPANIC OR LATINO	Yes	No	Alive	44	NA	WITH TUMOR	Normal			NO	Thyroid	Thyroid Papillary Carcinoma - Classical/usual		Left lobe	Unifocal	53.53	0	61	2001	YES	Ultrasound	YES	37	9	Moderate/Advanced (T4a)	R2	Imaging Suspected	Papillary thyroid carcinoma	Lung
171	TCGA-EL-A3D1	NA	EL	A3D1	BCD63672-8A22-4A30-9045-A43DEF5B4D6F	YES	C73.9	Mar-60	C73	NO	YES	-14245	MALE	ASIAN	NOT HISPANIC OR LATINO	No	No	Alive	2260	NA	TUMOR FREE	Normal			NO	Thyroid	Thyroid Papillary Carcinoma - Classical/usual		Left lobe	Multifocal	5.54.01.5	0	39	2006	YES	Ultrasound	YES	19	0	None	R0
172	TCGA-EL-A3D4	NA	EL	A3D4	5D0CC336-26F2-4CB0-AA9E-58491DDA102F	YES	C73.9	Mar-60	C73	NO	YES	-22923	MALE	BLACK OR AFRICAN AMERICAN	NOT HISPANIC OR LATINO	No	No	Alive	1212	NA	TUMOR FREE	Normal			NO	Thyroid	Thyroid Papillary Carcinoma - Classical/usual		Bilateral	Multifocal	4.02.21.8	0	62	2008	YES	Ultrasound	YES	75	31	Minimal (T3)	R0
173	TCGA-EL-A3D5	NA	EL	A3D5	E9CCF355-E68A-489C-A914-31B766BD0AEF	YES	C73.9	Mar-60	C73	NO	YES	-16217	FEMALE	WHITE	NOT HISPANIC OR LATINO	Yes	No	Alive	1018	NA	TUMOR FREE	Other, specify	multinodular adenomatous goiter		YES	Thyroid	Thyroid Papillary Carcinoma - Classical/usual		Bilateral	Multifocal	6.04.02.0	0	44	2010	YES	Ultrasound	YES	30	15	Minimal (T3)	R1
174	TCGA-EL-A3D6	NA	EL	A3D6	2106F0CD-CB3C-4568-BDC5-197EE11F2337	YES	C73.9	Mar-60	C73	NO	YES	-18640	FEMALE	WHITE	HISPANIC OR LATINO	No	No	Alive	3296	NA		Normal			NO	Thyroid	Thyroid Papillary Carcinoma - Classical/usual		Left lobe	Unifocal	6.04.73.2	0	51	1999	YES	CT with contrast	YES	5	1	Minimal (T3)	R1
175	TCGA-EL-A3GO	NA	EL	A3GO	AA528913-CBBC-4E1D-B6D0-87F6A46BCBC9	YES	C73.9	Mar-60	C73	NO	YES	-11604	FEMALE	WHITE	HISPANIC OR LATINO	No	No	Alive	1196	NA	TUMOR FREE	Normal			NO	Thyroid	Thyroid Papillary Carcinoma - Classical/usual		Right lobe	Unifocal	3.22.42.1	0	31	2008	YES	Ultrasound	YES	4	0	None	R0
176	TCGA-EL-A3GQ	NA	EL	A3GQ	4E959D61-4F7F-4933-BADA-D33A621D9C03	YES	C73.9	Mar-40	C73	NO	YES	-26478	FEMALE	WHITE	NOT HISPANIC OR LATINO	Yes	No	Alive	918	NA	TUMOR FREE	Normal			NO	Thyroid	Thyroid Papillary Carcinoma - Follicular (>= 99% follicular patterned)		Right lobe	Unifocal	4.02.01.0	0	72	2010	YES	UltrasoundMRI without contrast	YES	1	0	None	R0
177	TCGA-EL-A3GR	NA	EL	A3GR	B107B012-335A-4282-A7AA-273B740831F1	YES	C73.9	Mar-60	C73	NO	YES	-11598	FEMALE	WHITE	NOT HISPANIC OR LATINO	No	No	Alive	3128	NA	TUMOR FREE	Normal			NO	Thyroid	Thyroid Papillary Carcinoma - Classical/usual		Right lobe	Unifocal	321	0	31	2004	YES	Ultrasound	NO	NA	NA	Minimal (T3)	R0
178	TCGA-EL-A3GS	NA	EL	A3GS	24A968AA-8169-44CB-A8AC-72D7EFA1FA7B	YES	C73.9	Mar-60	C73	NO	YES	-13542	FEMALE	WHITE	HISPANIC OR LATINO	No	No	Alive	1616	NA	TUMOR FREE	Normal			NO	Thyroid	Thyroid Papillary Carcinoma - Classical/usual		Bilateral	Multifocal	4.22.51.6	0	37	2007	YES	Ultrasound	YES	1	1	Minimal (T3)	R0
179	TCGA-EL-A3GU	NA	EL	A3GU	DDE7ADE8-DE24-467F-855D-A422BBEDE407	YES	C73.9	Mar-60	C73	NO	YES	-26632	FEMALE	WHITE	HISPANIC OR LATINO	No	No	Alive	3773	NA	WITH TUMOR	Normal			NO	Thyroid	Thyroid Papillary Carcinoma - Classical/usual		Left lobe	Unifocal	53.52.5	0	72	2002	YES	Ultrasound	YES	23	10	Minimal (T3)	R0					NO
180	TCGA-EL-A3GV	NA	EL	A3GV	E95C7F24-89AB-4D56-AAE6-D2268888C549	YES	C73.9	Mar-60	C73	NO	YES	-23787	FEMALE	WHITE	NOT HISPANIC OR LATINO	No	No	Alive	1212	NA	TUMOR FREE	Normal			NO	Thyroid	Thyroid Papillary Carcinoma - Classical/usual		Left lobe	Unifocal	1.91.51.0	0	65	2008	YES	Ultrasound	YES	1	0	Minimal (T3)	R0
181	TCGA-EL-A3GW	NA	EL	A3GW	CA65A38E-8B49-4B50-908A-478B95B95C02	YES	C73.9	Mar-60	C73	NO	YES	-13670	FEMALE	WHITE	HISPANIC OR LATINO	No	No	Alive	1133	NA	TUMOR FREE	Normal			NO	Thyroid	Thyroid Papillary Carcinoma - Classical/usual		Right lobe	Unifocal	2.51.71.5	0	37	2009	YES	Ultrasound	NO	NA	NA	None	R0
182	TCGA-EL-A3GX	NA	EL	A3GX	856893D6-0ED7-422B-AC19-1A5871088805	YES	C73.9	Mar-60	C73	NO	YES	-15212	FEMALE	WHITE	NOT HISPANIC OR LATINO	No	No	Alive	2700	NA	TUMOR FREE	Normal			NO	Thyroid	Thyroid Papillary Carcinoma - Classical/usual		Right lobe	Unifocal	1.00.90.9	0	41	2000	YES	Ultrasound	YES	40	3	None	R0
183	TCGA-EL-A3GY	NA	EL	A3GY	154B4E7F-06F9-4813-BEAB-232227229F8B	YES	C73.9	Mar-60	C73	NO	YES	-14814	FEMALE	WHITE	NOT HISPANIC OR LATINO	No	No	Alive	847	NA	TUMOR FREE	Normal			NO	Thyroid	Thyroid Papillary Carcinoma - Classical/usual		Right lobe	Unifocal	4.52.51.8	0	40	2004	YES	Ultrasound	NO	NA	NA	None	R0
184	TCGA-EL-A3GZ	NA	EL	A3GZ	2FA2DD09-593A-4CDE-97C7-61CDB8BA2BFE	YES	C73.9	Mar-60	C73	NO	YES	-12665	FEMALE	WHITE	NOT HISPANIC OR LATINO	No	No	Alive	2716	NA	TUMOR FREE	Normal			NO	Thyroid	Thyroid Papillary Carcinoma - Classical/usual		Left lobe	Unifocal	5.531.2	0	34	2001	YES	Ultrasound	NO	NA	NA	None	R0					NO
185	TCGA-EL-A3H1	NA	EL	A3H1	8D54A2ED-03F1-4A23-BDD2-F3395F5D3716	YES	C73.9	Mar-60	C73	NO	YES	-24328	FEMALE	BLACK OR AFRICAN AMERICAN	NOT HISPANIC OR LATINO	No	No	Dead	NA	1500	TUMOR FREE					Thyroid	Thyroid Papillary Carcinoma - Classical/usual		Right lobe	Unifocal		0	66	1993	YES	Ultrasound	NO	NA	NA	None	R0
186	TCGA-EL-A3H2	NA	EL	A3H2	77200ABE-4A09-4A4A-BB45-60D9B96D4998	YES	C73.9	Mar-60	C73	NO	YES	-21266	MALE	WHITE	NOT HISPANIC OR LATINO	Yes	Yes	Dead	NA	1019	WITH TUMOR	Normal			YES	Thyroid	Thyroid Papillary Carcinoma - Classical/usual		Right lobe	Unifocal	6.54.52.0	0	58	2002	YES	CT with contrast	NO	NA	NA	None	R0
187	TCGA-EL-A3H3	NA	EL	A3H3	39D45532-D2F4-49F1-B1C6-880FF0EBE0ED	YES	C73.9	Mar-60	C73	NO	YES	-7000	FEMALE	WHITE	NOT HISPANIC OR LATINO	No	No	Alive	407	NA	TUMOR FREE	Normal			NO	Thyroid	Thyroid Papillary Carcinoma - Classical/usual		Isthmus	Unifocal	3.22.82.4	0	19	2008	YES	Ultrasound	YES	19	6	None	R0
188	TCGA-EL-A3H4	NA	EL	A3H4	E069DCAD-2FD1-464E-A5E9-FE36F05A0446	YES	C73.9	Mar-60	C73	NO	YES	-16944	FEMALE	BLACK OR AFRICAN AMERICAN	NOT HISPANIC OR LATINO	No	No	Alive	1176	NA	TUMOR FREE	Normal			NO	Thyroid	Thyroid Papillary Carcinoma - Classical/usual		Right lobe	Unifocal	8.05.04.0	0	46	2009	YES	CT with contrast	YES	69	10	Moderate/Advanced (T4a)	R0
189	TCGA-EL-A3H7	NA	EL	A3H7	FAA51172-60EC-48D8-9224-36BFDA1D27E0	YES	C73.9	Mar-60	C73	NO	YES	-13407	FEMALE	WHITE	NOT HISPANIC OR LATINO	No	No	Alive	3862	NA	TUMOR FREE	Normal			NO	Thyroid	Thyroid Papillary Carcinoma - Classical/usual		Right lobe	Unifocal	3.02.61.7	0	36	2002	YES	Ultrasound	YES	9	8	Minimal (T3)	R0
190	TCGA-EL-A3H8	NA	EL	A3H8	F9DEEDA6-8F81-441A-9C47-24C2EEFD049A	YES	C73.9	Mar-60	C73	NO	YES	-12992	FEMALE	WHITE	NOT HISPANIC OR LATINO	Yes	No	Alive	3912	NA	TUMOR FREE	Normal			NO	Thyroid	Thyroid Papillary Carcinoma - Classical/usual		Left lobe	Multifocal	21.71.2	0	35	2002	YES	Ultrasound	YES	44	14	Minimal (T3)	R0
191	TCGA-EL-A3MW	NA	EL	A3MW	EF3DD880-7BE4-46A8-93C2-7CBA1A9CD24D	YES	C73.9	Mar-60	C73	NO	YES	-20186	FEMALE	WHITE	NOT HISPANIC OR LATINO	No	No	Alive	2842	NA	TUMOR FREE	Normal			NO	Thyroid	Thyroid Papillary Carcinoma - Classical/usual		Right lobe	Unifocal	3.53.01.8	0	55	2003	NO		YES	1	0	None	R0
192	TCGA-EL-A3MX	NA	EL	A3MX	EA2C873A-EA52-4920-8D20-554D5FA8DDC1	YES	C73.9	Mar-60	C73	NO	YES	-24178	FEMALE	WHITE	NOT HISPANIC OR LATINO	No	No	Dead	NA	1753	WITH TUMOR	Normal			NO	Thyroid	Thyroid Papillary Carcinoma - Classical/usual		Left lobe	Unifocal	65.54	0	66	2004	YES	MRI with contrastMRI without contrast	YES	2	0	None	RX	Biopsy Proven		Lung
193	TCGA-EL-A3MY	NA	EL	A3MY	7746BE87-7AD0-48A7-84FB-08A81B220BDB	YES	C73.9	Mar-60	C73	NO	YES	-29706	MALE	WHITE	NOT HISPANIC OR LATINO	Yes	No	Dead	NA	533	WITH TUMOR	Normal			NO	Thyroid	Thyroid Papillary Carcinoma - Classical/usual		Left lobe	Unifocal	4.532.5	0	81	2004	YES	Ultrasound	NO	NA	NA	Moderate/Advanced (T4a)	RX	Imaging Suspected		Lung
194	TCGA-EL-A3N2	NA	EL	A3N2	34D4CC10-B868-4E85-96A5-8680FC729E34	YES	C73.9	Mar-60	C73	NO	YES	-8989	FEMALE	WHITE	NOT HISPANIC OR LATINO	No	No	Alive	370	NA	TUMOR FREE	Normal			NO	Thyroid	Thyroid Papillary Carcinoma - Classical/usual		Left lobe	Unifocal	4.53.51.5	0	24	2011	YES	CT with contrast	YES	27	5	Minimal (T3)	R0
195	TCGA-EL-A3N3	NA	EL	A3N3	00A02E62-E1AB-467A-91B3-5F526DD2251A	YES	C73.9	Mar-60	C73	NO	YES	-19513	FEMALE	WHITE	NOT HISPANIC OR LATINO	Yes	No	Alive	4484	NA	TUMOR FREE	Normal			NO	Thyroid	Thyroid Papillary Carcinoma - Classical/usual		Left lobe	Unifocal	6.04.52.0	0	53	2000	NO		NO	NA	NA	Minimal (T3)	R0
196	TCGA-EL-A3T0	NA	EL	A3T0	861F94CE-45FF-4588-ADDB-E1EA48878C2E	YES	C73.9	Mar-60	C73	NO	YES	-16798	FEMALE	WHITE	NOT HISPANIC OR LATINO	No	No	Alive	3976	NA	WITH TUMOR	Normal			NO	Thyroid	Thyroid Papillary Carcinoma - Classical/usual		Right lobe	Unifocal		0	45	2001	YES	Ultrasound	YES	21	10	Minimal (T3)	R0
197	TCGA-EL-A3T1	NA	EL	A3T1	97D0E1BB-1459-4124-B25A-48195F2AD8B5	YES	C73.9	Mar-60	C73	NO	YES	-14025	FEMALE	BLACK OR AFRICAN AMERICAN	NOT HISPANIC OR LATINO	No	No	Alive	3941	NA	TUMOR FREE	Normal			NO	Thyroid	Thyroid Papillary Carcinoma - Classical/usual		Isthmus	Unifocal	3.83.02.9	0	38	2002	YES	Ultrasound	YES	1	0	Minimal (T3)	R0
198	TCGA-EL-A3T2	NA	EL	A3T2	8A476795-0E05-4DA6-BBE1-FF7304DA1B39	YES	C73.9	Mar-60	C73	NO	YES	-20403	FEMALE	WHITE	HISPANIC OR LATINO	No	No	Alive	988	NA	WITH TUMOR	Normal			NO	Thyroid	Thyroid Papillary Carcinoma - Classical/usual		Right lobe	Unifocal	3.01.51.7	0	55	2002	YES	Ultrasound	YES	14	2	None	R0
199	TCGA-EL-A3T3	NA	EL	A3T3	6435EA21-7214-40C5-9CCB-A1F22685A728	YES	C73.9	Mar-60	C73	NO	YES	-23043	MALE	WHITE	HISPANIC OR LATINO	No	No	Alive	3556	NA	TUMOR FREE	Normal			NO	Thyroid	Thyroid Papillary Carcinoma - Classical/usual		Left lobe	Unifocal	3.53.51.5	0	63	2002	YES	Ultrasound	NO	NA	NA	None	R0
200	TCGA-EL-A3T6	NA	EL	A3T6	90507BAA-B716-4BCF-A18E-9D8AE97D809A	YES	C73.9	Mar-60	C73	NO	YES	-12777	FEMALE	WHITE	HISPANIC OR LATINO	No	No	Alive	2988	NA	TUMOR FREE	Normal			NO	Thyroid	Thyroid Papillary Carcinoma - Classical/usual		Left lobe	Unifocal	4.54.03.0	0	34	2003	YES	Ultrasound	NO	NA	NA	None	R0
201	TCGA-EL-A3T7	NA	EL	A3T7	B1640709-8B2F-4CCA-A2C0-55A1B4A1884B	YES	C73.9	Mar-60	C73	NO	YES	-17302	FEMALE	WHITE	NOT HISPANIC OR LATINO	No	No	Alive	1256	NA	TUMOR FREE	Normal			NO	Thyroid	Thyroid Papillary Carcinoma - Classical/usual		Right lobe	Unifocal	2.01.51.0	0	47	2004	YES	Ultrasound	NO	NA	NA	Minimal (T3)	R0
202	TCGA-EL-A3T8	NA	EL	A3T8	989E9202-C08E-4BBF-85B3-1E278A475CB7	YES	C73.9	Mar-60	C73	NO	YES	-13290	MALE	ASIAN	NOT HISPANIC OR LATINO	No	No	Alive	2901	NA	TUMOR FREE	Normal			NO	Thyroid	Thyroid Papillary Carcinoma - Classical/usual		Left lobe	Unifocal	3.83.03.0	0	36	2005	YES	Ultrasound	NO	NA	NA	None	R0
203	TCGA-EL-A3TA	NA	EL	A3TA	D4355111-3ABB-40F0-BDB7-B9EAA39DC771	YES	C73.9	Mar-60	C73	NO	YES	-15366	MALE	WHITE	NOT HISPANIC OR LATINO	No	No	Alive	1650	NA	TUMOR FREE	Normal			NO	Thyroid	Thyroid Papillary Carcinoma - Classical/usual		Left lobe	Unifocal	7.53.02.0	0	42	2005	YES	Ultrasound	NO	NA	NA	None	R0
204	TCGA-EL-A3TB	NA	EL	A3TB	A09D0BE0-FD41-4B30-B488-9A9F2ABEF8E7	YES	C73.9	Mar-60	C73	NO	YES	-17195	FEMALE	WHITE	NOT HISPANIC OR LATINO	No	No	Alive	2519	NA	TUMOR FREE	Normal			NO	Thyroid	Thyroid Papillary Carcinoma - Classical/usual		Right lobe	Unifocal	2.21.41.3	0	47	2005	NO		YES	20	7	Minimal (T3)	R0
205	TCGA-EL-A3ZH	NA	EL	A3ZH	149B46A3-75DE-44E1-BA73-BDC4FF379C7F	YES	C73.9	Mar-60	C73	NO	YES	-15685	FEMALE	WHITE	NOT HISPANIC OR LATINO	No	No	Alive	2402	NA	TUMOR FREE	Normal			NO	Thyroid	Thyroid Papillary Carcinoma - Classical/usual		Left lobe	Unifocal	2.521.1	0	42	2006	YES	Ultrasound	YES	8	4	Minimal (T3)	R0
206	TCGA-EL-A3ZK	NA	EL	A3ZK	3D8B7654-B403-4360-80DC-8273CA90C2DC	YES	C73.9	Mar-60	C73	NO	YES	-15121	FEMALE	WHITE	NOT HISPANIC OR LATINO	No	No	Alive	958	NA		Normal			NO	Thyroid	Thyroid Papillary Carcinoma - Classical/usual		Right lobe	Unifocal	2.42.51.2	0	41	2007	YES	Ultrasound	YES	16	2	None	R0
207	TCGA-EL-A3ZL	NA	EL	A3ZL	E2475D48-628B-4095-B101-865D79A4B0ED	YES	C73.9	Mar-60	C73	NO	YES	-12649	FEMALE	WHITE	NOT HISPANIC OR LATINO	No	No	Alive	1531	NA		Normal			NO	Thyroid	Thyroid Papillary Carcinoma - Classical/usual		Right lobe	Unifocal	421.4	0	34	2008	YES	Ultrasound	YES	25	7	None	R0
208	TCGA-EL-A3ZM	NA	EL	A3ZM	04DC8EE3-EC93-4B56-A546-F96746F8122F	YES	C73.9	Mar-60	C73	NO	YES	-21987	MALE			No	No	Alive	1096	NA		Normal			NO	Thyroid	Thyroid Papillary Carcinoma - Classical/usual		Right lobe	Unifocal	5.74.13.9	0	60	2008	YES	Ultrasound	YES	27	7	Moderate/Advanced (T4a)	R1					NO
209	TCGA-EL-A3ZN	NA	EL	A3ZN	1F3915CB-718C-42AE-AB0A-CE62B8664995	YES	C73.9	Mar-60	C73	NO	YES	-10266	FEMALE	WHITE	NOT HISPANIC OR LATINO	No	No	Alive	1614	NA	TUMOR FREE	Normal			NO	Thyroid	Thyroid Papillary Carcinoma - Classical/usual		Left lobe	Unifocal	1.31.10.8	0	28	2008	YES	Ultrasound	YES	55	6	Minimal (T3)	R0
210	TCGA-EL-A3ZO	NA	EL	A3ZO	3BFA52AF-CB40-45D8-9BDC-591985AAE7FB	YES	C73.9	Mar-60	C73	NO	YES	-28924	FEMALE	WHITE	NOT HISPANIC OR LATINO	No	No	Alive	1441	NA	TUMOR FREE	Normal			NO	Thyroid	Thyroid Papillary Carcinoma - Classical/usual		Right lobe	Unifocal	4.52.42.0	0	79	2008	YES	CT with contrast	YES	7	1	Minimal (T3)	R0
211	TCGA-EL-A3ZP	NA	EL	A3ZP	EA859A83-00C3-40B2-97C1-FB24AD027EA6	YES	C73.9	Mar-60	C73	NO	YES	-7101	MALE	WHITE	NOT HISPANIC OR LATINO	No	No	Alive	1323	NA	TUMOR FREE	Normal			NO	Thyroid	Thyroid Papillary Carcinoma - Classical/usual		Right lobe	Unifocal	2.62.11.2	0	19	2008	YES	CT with contrast	YES	47	9	Moderate/Advanced (T4a)	R0
212	TCGA-EL-A3ZQ	NA	EL	A3ZQ	315CBBE8-62C8-488B-92C5-E2046321EFB7	YES	C73.9	Mar-60	C73	NO	YES	-28783	FEMALE	WHITE	NOT HISPANIC OR LATINO	No	No	Alive	1385	NA	TUMOR FREE	Normal			NO	Thyroid	Thyroid Papillary Carcinoma - Classical/usual		Right lobe	Unifocal	3.62.82.0	0	78	2008	YES	Ultrasound	YES	1	NA	None	R0
213	TCGA-EL-A3ZR	NA	EL	A3ZR	96B95A2C-FB4F-4CBA-89E7-A7F0E90DB146	YES	C73.9	Mar-60	C73	NO	YES	-16852	FEMALE	WHITE	NOT HISPANIC OR LATINO	No	No	Alive	1465	NA	TUMOR FREE	Normal			NO	Thyroid	Thyroid Papillary Carcinoma - Classical/usual		Left lobe	Unifocal	2.21.51.5	0	46	2008	YES	Ultrasound	NO	NA	NA	None	R0
214	TCGA-EL-A3ZS	NA	EL	A3ZS	A253B21E-BA9B-4928-95D1-89B59C868794	YES	C73.9	Mar-60	C73	NO	YES	-8076	FEMALE	WHITE	NOT HISPANIC OR LATINO	No	No	Alive	215	NA	TUMOR FREE	Normal			NO	Thyroid	Thyroid Papillary Carcinoma - Classical/usual		Isthmus	Unifocal	1.61.10.7	0	22	2008	YES	Ultrasound	YES	40	13	None	R0
215	TCGA-EL-A3ZT	NA	EL	A3ZT	64DE42BD-D134-4F44-82FA-D6614709BF01	YES	C73.9	Mar-60	C73	NO	YES	-13103	MALE	WHITE	HISPANIC OR LATINO	No	No	Alive	1358	NA	TUMOR FREE	Normal			NO	Thyroid	Thyroid Papillary Carcinoma - Classical/usual		Left lobe	Unifocal	2.51.50.9	0	35	2008	YES	Ultrasound	NO	NA	NA	Minimal (T3)	R0
216	TCGA-EL-A4JV	NA	EL	A4JV	6F77FC81-1BF4-47C8-B1D8-78BB17CB13F8	YES	C73.9	Mar-60	C73	NO	YES	-15065	FEMALE	ASIAN	NOT HISPANIC OR LATINO	No	No	Alive	1393	NA	TUMOR FREE	Normal			NO	Thyroid	Thyroid Papillary Carcinoma - Classical/usual		Right lobe	Unifocal	4.52.51.8	0	41	2009	YES	Ultrasound	YES	1	0	None	R0
217	TCGA-EL-A4JW	NA	EL	A4JW	4F340C8C-5912-4257-B57D-C096DA254C26	YES	C73.9	Mar-60	C73	NO	YES	-13928	FEMALE	WHITE	NOT HISPANIC OR LATINO	No	No	Alive	587	NA	TUMOR FREE	Normal			NO	Thyroid	Thyroid Papillary Carcinoma - Classical/usual		Right lobe	Unifocal	1.61.50.6	0	38	2009	YES	Ultrasound	YES	1	0	None	R0
218	TCGA-EL-A4JX	NA	EL	A4JX	6A63961E-6CA4-45FA-93EE-65F7C392FCF0	YES	C73.9	Mar-60	C73	NO	YES	-11465	FEMALE	BLACK OR AFRICAN AMERICAN	NOT HISPANIC OR LATINO	No	No	Alive	1398	NA	TUMOR FREE	Other, specify	Hashimoto thyroiditis		NO	Thyroid	Thyroid Papillary Carcinoma - Classical/usual		Right lobe	Unifocal	4.03.02.6	0	31	2009	YES	Ultrasound	YES	1	0	None	R0
219	TCGA-EL-A4JZ	NA	EL	A4JZ	3D952B80-501E-41C6-A3AF-0BD6014B81E4	YES	C73.9	Mar-60	C73	NO	YES	-20290	FEMALE	WHITE	NOT HISPANIC OR LATINO	No	No	Alive	1154	NA	TUMOR FREE	Normal			NO	Thyroid	Thyroid Papillary Carcinoma - Classical/usual		Isthmus	Unifocal	2.01.61.5	0	55	2009	YES	Ultrasound	YES	23	6	Minimal (T3)	R0
220	TCGA-EL-A4K0	NA	EL	A4K0	08293BF4-727D-45C2-ABBF-1AEC3BA1C8A4	YES	C73.9	Mar-60	C73	NO	YES	-20042	FEMALE	WHITE	NOT HISPANIC OR LATINO	No	No	Alive	578	NA	TUMOR FREE	Normal			NO	Thyroid	Thyroid Papillary Carcinoma - Classical/usual		Right lobe	Unifocal	1.11.01.0	0	54	2010	YES	Ultrasound	YES	1	0	None	RX
221	TCGA-EL-A4K2	NA	EL	A4K2	A3F87411-0A7B-4415-BA17-8EDCC2639F6C	YES	C73.9	Mar-60	C73	NO	YES	-15962	FEMALE	WHITE	NOT HISPANIC OR LATINO	No	No	Alive	594	NA	TUMOR FREE	Normal			NO	Thyroid	Thyroid Papillary Carcinoma - Classical/usual		Left lobe	Unifocal	1.81.51.5	0	43	2010	YES	Ultrasound	YES	1	0	None	R0
222	TCGA-EL-A4K4	NA	EL	A4K4	29AFB71C-C2CA-499E-B1C7-12758C9B03D6	YES	C73.9	Mar-60	C73	NO	YES	-12368	FEMALE	WHITE	HISPANIC OR LATINO	No	No	Alive	1022	NA	TUMOR FREE	Normal			NO	Thyroid	Thyroid Papillary Carcinoma - Classical/usual		Left lobe	Unifocal	4.43.83.0	0	33	2010	YES	Ultrasound	YES	43	13	Minimal (T3)	R0
223	TCGA-EL-A4K7	NA	EL	A4K7	DC392A57-2028-4ECA-8BF3-760EC99703EE	YES	C73.9	Mar-60	C73	NO	YES	-27306	MALE	WHITE	NOT HISPANIC OR LATINO	No	No	Alive	4	NA	TUMOR FREE	Normal			NO	Thyroid	Thyroid Papillary Carcinoma - Classical/usual		Left lobe	Unifocal	2.52.51.8	0	74	2009	YES	Ultrasound	YES	1	0	Minimal (T3)	R0
224	TCGA-EL-A4KD	NA	EL	A4KD	B4A60A32-2C1B-44FB-92F4-B30F985DC424	YES	C73.9	Mar-60	C73	NO	YES	-15291	MALE	WHITE	NOT HISPANIC OR LATINO	No	No	Alive	911	NA	TUMOR FREE	Normal			NO	Thyroid	Thyroid Papillary Carcinoma - Classical/usual		Left lobe	Unifocal	4.53.52.0	0	41	2010	YES		YES	18	4	Minimal (T3)	R0
225	TCGA-EL-A4KG	NA	EL	A4KG	DC5C1A76-30DE-4B30-B397-3AD691C92A86	YES	C73.9	Mar-60	C73	NO	YES	-12978	FEMALE	WHITE	NOT HISPANIC OR LATINO	No	No	Alive	405	NA	TUMOR FREE	Normal			NO	Thyroid	Thyroid Papillary Carcinoma - Classical/usual		Right lobe	Unifocal	3.53.01.5	0	35	2012	YES	Ultrasound	YES	1	0	Minimal (T3)	R0
226	TCGA-EL-A4KH	NA	EL	A4KH	64131B0B-9F36-44BE-8BEC-92C71EC36343	YES	C73.9	Mar-60	C73	NO	YES	-13275	FEMALE	WHITE	NOT HISPANIC OR LATINO	No	No	Alive	361	NA	TUMOR FREE	Normal			NO	Thyroid	Thyroid Papillary Carcinoma - Classical/usual		Left lobe	Multifocal	2.11.81.5	0	36	2012	YES	Ultrasound	NO	NA	NA	None	R0
227	TCGA-EL-A4KI	NA	EL	A4KI	1BACEBF3-609E-4BB7-BB93-EB217B3A1B5C	YES	C73.9	Mar-60	C73	NO	YES	-23182	MALE	WHITE	NOT HISPANIC OR LATINO	No	No	Alive	265	NA	TUMOR FREE	Normal			NO	Thyroid	Thyroid Papillary Carcinoma - Classical/usual		Bilateral	Multifocal	865	0	63	2012	YES	Ultrasound	YES	1	0	Minimal (T3)	R0
228	TCGA-EM-A1CS	NA	EM	A1CS	e92bdb0d-969a-4d98-ada8-5dfec68119b5	YES	C73.9	Mar-60	C73	NO	YES	-20284	FEMALE			No	No	Alive	566	NA		Lymphocytic ThyroiditisNodular Hyperplasia				Thyroid	Thyroid Papillary Carcinoma - Classical/usual		Left lobe	Multifocal	1.31.11.1	0	55	2009			YES	6	0	None	R0
229	TCGA-EM-A1CT	NA	EM	A1CT	290be61a-84ef-4bed-8e37-b432cba6c88e	YES	C73.9	Mar-60	C73	NO	YES	-27944	MALE			No	No	Alive	165	NA	TUMOR FREE	Nodular Hyperplasia				Thyroid	Thyroid Papillary Carcinoma - Classical/usual		Right lobe	Unifocal	1.51.51.5	0	76	2010			YES	22	1	None
230	TCGA-EM-A1CV	NA	EM	A1CV	762eddb5-1b47-4b79-b20a-1edfb07c0705	YES	C73.9	Mar-60	C73	NO	YES	-11932	FEMALE			No	No	Alive	366	NA	TUMOR FREE	Normal		Sibling		Thyroid	Thyroid Papillary Carcinoma - Classical/usual		Left lobe	Multifocal	1.10.80.8	0	32	2010			YES	3	0	None
231	TCGA-EM-A1YA	NA	EM	A1YA	567e4d90-5c5a-44f0-a462-90c831f3c096	YES	C73.9	Mar-40	C73	NO	YES	-27224	FEMALE			No	No	Alive	217	NA	TUMOR FREE	Nodular Hyperplasia			NO	Thyroid	Thyroid Papillary Carcinoma - Follicular (>= 99% follicular patterned)		Right lobe	Unifocal	3.73.62.8	0	74	2010	YES	Ultrasound	NO	NA	NA	None	R0					NO
232	TCGA-EM-A1YB	NA	EM	A1YB	b43a4f92-7a13-4558-a97e-7b3feb2d70c9	YES	C73.9	Mar-40	C73	NO	YES	-26852	FEMALE			No	No	Alive	284	NA	TUMOR FREE	Nodular Hyperplasia			YES	Thyroid	Thyroid Papillary Carcinoma - Follicular (>= 99% follicular patterned)		Left lobe	Multifocal	2.72.62	0	73	2010	NO		NO	NA	NA	None	R0					NO
233	TCGA-EM-A1YC	NA	EM	A1YC	0ad2a2b3-c1bb-4597-b28e-a6385f93d09c	YES	C73.9	Mar-40	C73	NO	YES	-26143	FEMALE			No	No	Alive	1421	NA	TUMOR FREE	Normal			NO	Thyroid	Thyroid Papillary Carcinoma - Follicular (>= 99% follicular patterned)		Right lobe	Unifocal	6.14.82.0	0	71	2007	YES	CT with contrast	YES	1	0	None	R0					NO
234	TCGA-EM-A1YD	NA	EM	A1YD	8a3659a8-2a85-4bab-8bf3-55795922474c	YES	C73.9	Mar-40	C73	NO	YES	-19366	FEMALE			No	No	Alive	1209	NA	TUMOR FREE	Nodular Hyperplasia			NO	Thyroid	Thyroid Papillary Carcinoma - Follicular (>= 99% follicular patterned)		Right lobe	Multifocal	3.72.61.8	0	53	2007	NO		YES	5	0	None	R0					NO
235	TCGA-EM-A1YE	NA	EM	A1YE	e632b443-cf6a-4592-96c6-c3493ec86fea	YES	C73.9	Mar-40	C73	NO	YES	-17297	FEMALE			No	No	Alive	650	NA	TUMOR FREE	Nodular Hyperplasia			NO	Thyroid	Thyroid Papillary Carcinoma - Follicular (>= 99% follicular patterned)		Right lobe	Unifocal	32.52	0	47	2007	YES	CT with contrast	YES	3	0	None	R0					NO
236	TCGA-EM-A22I	NA	EM	A22I	EF306507-F426-499E-8A1F-3401A522FB6B	YES	C73.9	Mar-60	C73	NO	YES	-19003	FEMALE			No	No	Alive	82	NA	TUMOR FREE				NO	Thyroid	Thyroid Papillary Carcinoma - Classical/usual		Left lobe	Multifocal	2.12.11.6	0	52	2011	NO		YES	1	0	Minimal (T3)	R1					NO
237	TCGA-EM-A22J	NA	EM	A22J	C53167D4-14DA-40CC-B30A-35EB3967B8DF	YES	C73.9	Mar-40	C73	NO	YES	-20539	FEMALE			No	No	Alive	208	NA	TUMOR FREE	Nodular Hyperplasia			YES	Thyroid	Thyroid Papillary Carcinoma - Follicular (>= 99% follicular patterned)		Left lobe	Unifocal	2.52.52.5	0	56	2011	NO		YES	1	0	None	RX					NO
238	TCGA-EM-A22K	NA	EM	A22K	DE9315B3-B3DF-45F0-ADC2-69AA6B8FF717	YES	C73.9	Mar-60	C73	NO	YES	-16890	FEMALE			No	No	Alive	203	NA	WITH TUMOR	Nodular Hyperplasia			NO	Thyroid	Thyroid Papillary Carcinoma - Classical/usual		Left lobe	Multifocal	1.10.80.6	0	46	2011	YES	CT with contrast	YES	83	10	None	R1					NO
239	TCGA-EM-A22O	NA	EM	A22O	6ABC861A-376D-446B-ACEE-FB0F03A82C09	YES	C73.9	Mar-60	C73	NO	YES	-27758	MALE	ASIAN	NOT HISPANIC OR LATINO	No	No	Alive	190	NA	TUMOR FREE				NO	Thyroid	Thyroid Papillary Carcinoma - Classical/usual		Left lobe	Multifocal	6.64.23.5	0	75	2011	YES	CT without contrast	YES	1	1	Moderate/Advanced (T4a)	R1					NO
240	TCGA-EM-A22P	NA	EM	A22P	1A4164D9-4484-452D-9382-8CBF896A870E	YES	C73.9	Mar-60	C73	NO	YES	-23723	MALE			No	No	Alive	175	NA	TUMOR FREE	Nodular Hyperplasia			NO	Thyroid	Thyroid Papillary Carcinoma - Classical/usual		Right lobe	Multifocal	1.20.50.4	0	64	2011	NO		YES	28	14	None	R1					NO
241	TCGA-EM-A22Q	NA	EM	A22Q	8492820D-B619-4A74-95D3-EB574067F3F3	YES	C73.9	Mar-40	C73	NO	YES	-13341	MALE			No	No	Alive	193	NA	TUMOR FREE				NO	Thyroid	Thyroid Papillary Carcinoma - Follicular (>= 99% follicular patterned)		Right lobe	Unifocal	5.44.02.4	0	36	2011	YES	UltrasoundCT without contrast	YES	9	0	None	R0					NO
242	TCGA-EM-A2CJ	NA	EM	A2CJ	DC2BECE1-1FCD-467A-8476-DA171D56488C	YES	C73.9	Mar-40	C73	NO	YES	-18168	FEMALE			No	No	Alive	348	NA	TUMOR FREE	Nodular Hyperplasia			NO	Thyroid	Thyroid Papillary Carcinoma - Follicular (>= 99% follicular patterned)		Left lobe	Multifocal	1.21.00	0	49	2010	NO		NO	NA	NA	None	R0					NO
243	TCGA-EM-A2CL	NA	EM	A2CL	286DE8CD-7222-4F85-A370-79A7903EDF45	YES	C73.9	Mar-40	C73	NO	YES	-11649	MALE			No	No	Alive	210	NA	TUMOR FREE	Normal			NO	Thyroid	Thyroid Papillary Carcinoma - Follicular (>= 99% follicular patterned)		Left lobe	Multifocal	2.52.31.8	0	31	2010	YES	Ultrasound	NO	0	NA	None	R0					NO
244	TCGA-EM-A2CM	NA	EM	A2CM	2ACB6F29-06D3-48D4-8553-A9F5839AFE22	YES	C73.9	Mar-10	C73	NO	YES	-22726	FEMALE			No	No	Alive	357	NA	WITH TUMOR	Other, specify	Hypothyroidism		NO	Thyroid	Other, specify	Poorly Differentiated Oncocytic Carcinoma	Left lobe	Unifocal	9.67.23.9	0	62	2010	YES	CT with contrast	YES	3	0	None	R0					NO
245	TCGA-EM-A2CN	NA	EM	A2CN	4AED5116-D27B-4911-B310-05C2248B861F	YES	C73.9	Mar-40	C73	NO	YES	-22817	MALE			No	No	Alive	344	NA	WITH TUMOR	Normal			NO	Thyroid	Thyroid Papillary Carcinoma - Follicular (>= 99% follicular patterned)		Right lobe	Unifocal	6.04.54.0	0	62	2010	YES	CT with contrast	YES	3	0	None	R0	Biopsy Proven		Bone		NO
246	TCGA-EM-A2CO	NA	EM	A2CO	04AE6B65-8514-47FA-B573-EC1E067FF116	YES	C73.9	Mar-40	C73	NO	YES	-28424	FEMALE			No	No	Alive	184	NA	TUMOR FREE	Nodular Hyperplasia			NO	Thyroid	Thyroid Papillary Carcinoma - Follicular (>= 99% follicular patterned)		Right lobe	Unifocal	2.92.11.4	0	77	2011	YES	Ultrasound	NO	NA	NA	None	R0					NO
247	TCGA-EM-A2CP	NA	EM	A2CP	2F59F12D-CA0C-4AC6-9718-98A6D455AF46	YES	C73.9	Mar-40	C73	NO	YES	-9759	FEMALE			No	No	Alive	91	NA	TUMOR FREE	Lymphocytic Thyroiditis			NO	Thyroid	Thyroid Papillary Carcinoma - Follicular (>= 99% follicular patterned)		Left lobe	Multifocal	3.23.02.2	0	26	2011	YES	Ultrasound	YES	27	0	None	R0					NO
248	TCGA-EM-A2CQ	NA	EM	A2CQ	7244B7DB-8282-43AA-A4B4-AD6AF972CF9B	YES	C73.9	Mar-40	C73	NO	YES	-14776	FEMALE			No	No	Alive	200	NA	TUMOR FREE	Normal			NO	Thyroid	Thyroid Papillary Carcinoma - Follicular (>= 99% follicular patterned)		Left lobe	Multifocal	1.81.51.5	0	40	2011	YES	CT with contrast	YES	3	1	None	R0					NO
249	TCGA-EM-A2CS	NA	EM	A2CS	7555E736-A9E2-4B96-A633-FB0F7224D62C	YES	C73.9	Mar-42	C73	NO	YES	-18990	FEMALE			No	No	Alive	313	NA	WITH TUMOR	Normal		Sibling	NO	Thyroid	Thyroid Papillary Carcinoma - Classical/usual		Right lobe	Multifocal	6.33.61.3	0	51	2011	YES	CT with contrast	YES	49	35	None	R1					NO
250	TCGA-EM-A2CU	NA	EM	A2CU	667EB7F6-1D36-49BB-9D7B-C9D167B64619	YES	C73.9	Mar-40	C73	NO	YES	-17231	FEMALE			No	No	Alive	177	NA	TUMOR FREE	Normal			NO	Thyroid	Thyroid Papillary Carcinoma - Follicular (>= 99% follicular patterned)		Right lobe	Unifocal	4.02.81.7	0	47	2011	YES	CT with contrast	YES	30	4	None	R0					NO
251	TCGA-EM-A2OW	NA	EM	A2OW	A65EC434-9AE0-453F-B440-08BF25558FD1	YES	C73.9	Mar-40	C73	NO	YES	-13761	FEMALE			No	No	Alive	219	NA	TUMOR FREE	Lymphocytic ThyroiditisNodular Hyperplasia			NO	Thyroid	Thyroid Papillary Carcinoma - Follicular (>= 99% follicular patterned)		Right lobe	Multifocal	1.31.21.0	0	37	2011	NO		NO	NA	NA	None	R0					NO
252	TCGA-EM-A2OX	NA	EM	A2OX	98A08015-9040-4E0B-BCFA-2C6DB7D0F888	YES	C73.9	Mar-60	C73	NO	YES	-16911	MALE			No	No	Alive	88	NA	TUMOR FREE	Nodular Hyperplasia		Parent	NO	Thyroid	Thyroid Papillary Carcinoma - Classical/usual		Right lobe	Multifocal	1.81.51.4	0	46	2011	YES	Ultrasound	YES	9	8	None	R0					NO
253	TCGA-EM-A2OY	NA	EM	A2OY	D3E75FB4-FB7C-4EBF-9C75-2BE9FFD9F52D	YES	C73.9	Mar-40	C73	NO	YES	-17075	FEMALE			No	No	Alive	347	NA	TUMOR FREE	Nodular Hyperplasia			NO	Thyroid	Thyroid Papillary Carcinoma - Follicular (>= 99% follicular patterned)		Right lobe	Multifocal	2.62.61.9	0	46	2011	NO		YES	1	0	None	R0					NO
254	TCGA-EM-A2OZ	NA	EM	A2OZ	1F6BE7CA-76FD-4509-99A6-DFA59B0AC51F	YES	C73.9	Mar-60	C73	NO	YES	-24195	MALE			No	No	Alive	284	NA	TUMOR FREE	Nodular Hyperplasia			YES	Thyroid	Thyroid Papillary Carcinoma - Classical/usual		Isthmus	Multifocal	1.7	0	66	2011	YES	CT with contrast	YES	2	0	None	R0					NO
255	TCGA-EM-A2P0	NA	EM	A2P0	80420C04-709B-4AB2-A88C-1E22B3A09B9C	YES	C73.9	Mar-60	C73	NO	YES	-12127	MALE			No	No	Alive	191	NA	TUMOR FREE	Nodular Hyperplasia		Parent	NO	Thyroid	Thyroid Papillary Carcinoma - Classical/usual		Left lobe	Multifocal	2.11.81.3	0	33	2011	YES	CT with contrast	YES	34	9	None	R0					NO
256	TCGA-EM-A2P1	NA	EM	A2P1	9B6ACC25-447D-4144-B4C0-EF52B8850D96	YES	C73.9	Mar-60	C73	NO	YES	-12320	MALE			No	No	Alive	194	NA	WITH TUMOR	Lymphocytic Thyroiditis			NO	Thyroid	Thyroid Papillary Carcinoma - Classical/usual		Left lobe	Multifocal	3.11.50.9	0	33	2011	YES	Ultrasound	YES	54	15	None	R0					NO
257	TCGA-EM-A2P2	NA	EM	A2P2	B9E6A966-DA7C-46F3-825F-8E19C06518C3	YES	C73.9	Mar-40	C73	NO	YES	-16895	MALE			No	No	Alive	224	NA	TUMOR FREE	Normal			NO	Thyroid	Thyroid Papillary Carcinoma - Follicular (>= 99% follicular patterned)		Right lobe	Multifocal	5.04.52.5	0	46	2011	YES	CT with contrast	YES	5	0	None	R0					NO
258	TCGA-EM-A2P3	NA	EM	A2P3	C9DC11AD-D3F5-4CDF-9C26-7139580B59AF	YES	C73.9	Mar-60	C73	NO	YES	-17495	FEMALE			No	No	Alive	10	NA	TUMOR FREE	Nodular Hyperplasia			NO	Thyroid	Thyroid Papillary Carcinoma - Classical/usual		Right lobe	Multifocal	1.41.00.9	0	47	2011	YES	Ultrasound	NO	NA	NA	None	R0					NO
259	TCGA-EM-A3AJ	NA	EM	A3AJ	D8D54C81-7EF5-4B0F-B35B-28FBF8C5198E	YES	C73.9	Mar-40	C73	NO	YES	-14399	MALE			No	No	Alive	398	NA	TUMOR FREE	Lymphocytic Thyroiditis			NO	Thyroid	Thyroid Papillary Carcinoma - Follicular (>= 99% follicular patterned)		Right lobe	Multifocal	4.14.02.8	0	39	2011	NO		YES	24	4	None	R1					NO
260	TCGA-EM-A3AK	NA	EM	A3AK	47BDE6DD-FA41-4D1B-8B20-2A5A5CDB2769	YES	C73.9	Mar-60	C73	NO	YES	-22911	FEMALE			No	No	Alive	282	NA	TUMOR FREE	Normal			NO	Thyroid	Thyroid Papillary Carcinoma - Classical/usual		Left lobe	Multifocal	2.01.81.4	0	62	2011	YES	Ultrasound	YES	2	0	None	R0					NO
261	TCGA-EM-A3AL	NA	EM	A3AL	0C50A2C2-1D4C-45CA-9127-F96D4DB18DAF	YES	C73.9	Mar-40	C73	NO	YES	-16439	FEMALE			No	No	Alive	203	NA	TUMOR FREE	Lymphocytic Thyroiditis			NO	Thyroid	Thyroid Papillary Carcinoma - Follicular (>= 99% follicular patterned)		Right lobe	Multifocal	1.91.61.5	0	45	2011	YES	CT with contrast	YES	14	0	None	R0					NO
262	TCGA-EM-A3AN	NA	EM	A3AN	6491D025-C061-4180-BFD4-D7C6E6E55F66	YES	C73.9	Mar-60	C73	NO	YES	-13188	FEMALE			No	No	Alive	341	NA	TUMOR FREE	Nodular Hyperplasia			NO	Thyroid	Thyroid Papillary Carcinoma - Classical/usual		Right lobe	Multifocal	1.21.01.0	0	36	2011	YES	CT with contrast	YES	80	27	None	R1					NO
263	TCGA-EM-A3AP	NA	EM	A3AP	105210CC-6FE3-4615-A582-475553E14272	YES	C73.9	Mar-40	C73	NO	YES	-11592	FEMALE			No	No	Alive	161	NA	TUMOR FREE	Normal			NO	Thyroid	Thyroid Papillary Carcinoma - Follicular (>= 99% follicular patterned)		Left lobe	Unifocal	3.63.22.1	0	31	2011	YES	Ultrasound	NO	NA	NA	None	R0					NO
264	TCGA-EM-A3AQ	NA	EM	A3AQ	E8F56D0F-EEE4-4DEF-A43A-DEC91F4382A1	YES	C73.9	Mar-60	C73	NO	YES	-31198	FEMALE			Yes	No	Alive	262	NA	TUMOR FREE	Lymphocytic ThyroiditisNodular Hyperplasia			NO	Thyroid	Thyroid Papillary Carcinoma - Classical/usual		Left lobe	Multifocal	1.31.00.9	0	85	2011	YES	Ultrasound	YES	3	0	None	R0					NO
265	TCGA-EM-A3AR	NA	EM	A3AR	707312FE-1D92-413E-A891-1EA3F496C343	YES	C73.9	Mar-60	C73	NO	YES	-15313	MALE			No	No	Alive	207	NA	TUMOR FREE	Normal			NO	Thyroid	Thyroid Papillary Carcinoma - Classical/usual		Left lobe	Multifocal	1.21.10.7	0	41	2011	YES	Ultrasound	YES	1	1	None	R0					NO
266	TCGA-EM-A3FJ	NA	EM	A3FJ	C9C00E4F-4092-400E-AEBB-3D9961BE0F0E	YES	C73.9	Mar-60	C73	NO	YES	-9042	FEMALE			No	No	Alive	506	NA	TUMOR FREE	Normal			NO	Thyroid	Thyroid Papillary Carcinoma - Classical/usual		Right lobe	Multifocal	1.00.80.6	0	24	2010	YES	CT with contrast	YES	33	12	None	R0					NO
267	TCGA-EM-A3FK	NA	EM	A3FK	0F9B78C8-EE9D-4E60-939C-BDBE040C212D	YES	C73.9	Mar-60	C73	NO	YES	-10992	FEMALE			No	No	Alive	512	NA	TUMOR FREE	Normal			NO	Thyroid	Thyroid Papillary Carcinoma - Classical/usual		Isthmus	Multifocal	1.2	0	30	2010	YES	CT with contrast	YES	25	17	None	R0					NO
268	TCGA-EM-A3FL	NA	EM	A3FL	CFDD2155-57A9-499C-92E1-FB82B577B050	YES	C73.9	Mar-40	C73	NO	YES	-23183	FEMALE			No	No	Alive	349	NA	TUMOR FREE	Lymphocytic ThyroiditisNodular Hyperplasia			NO	Thyroid	Thyroid Papillary Carcinoma - Follicular (>= 99% follicular patterned)		Left lobe	Multifocal	1.5	0	63	2011	YES	CT with contrast	NO	NA	NA	None	R0					NO
269	TCGA-EM-A3FM	NA	EM	A3FM	90473122-7221-491D-8FC2-0C72421D7861	YES	C73.9	Mar-60	C73	NO	YES	-20938	MALE			No	No	Alive	279	NA	TUMOR FREE	Nodular Hyperplasia			NO	Thyroid	Thyroid Papillary Carcinoma - Classical/usual		Right lobe	Multifocal	2.22.00.9	0	57	2011	YES	CT with contrast	YES	53	17	None	R0					NO
270	TCGA-EM-A3FN	NA	EM	A3FN	59CD0969-A798-4D19-95ED-A311F39D2F38	YES	C73.9	Mar-40	C73	NO	YES	-15655	FEMALE			No	No	Alive	367	NA	TUMOR FREE	Normal	nonspecific mild thyroiditis		NO	Thyroid	Thyroid Papillary Carcinoma - Follicular (>= 99% follicular patterned)		Left lobe	Multifocal	4.23.12.0	0	42	2011	YES	Ultrasound	YES	2	0	None	R0					NO
271	TCGA-EM-A3FP	NA	EM	A3FP	C2291B36-7B7F-4C07-A164-6600D9E7929F	YES	C73.9	Mar-40	C73	NO	YES	-26158	FEMALE			No	No	Alive	234	NA	TUMOR FREE	Lymphocytic ThyroiditisNodular Hyperplasia			NO	Thyroid	Thyroid Papillary Carcinoma - Follicular (>= 99% follicular patterned)		Right lobe	Multifocal	2.21.71.6	0	71	2011	YES	UltrasoundMRI with contrast	YES	3	0	None	R0					NO
272	TCGA-EM-A3FR	NA	EM	A3FR	2B84CFBC-7CF6-4CB1-A1E3-BA85DAFB89F4	YES	C73.9	Mar-60	C73	NO	YES	-20349	FEMALE			No	No	Alive	219	NA	TUMOR FREE	Nodular Hyperplasia			NO	Thyroid	Thyroid Papillary Carcinoma - Classical/usual		Left lobe	Multifocal	3.02.01.9	0	55	2011	YES	Ultrasound	YES	7	2	None	R0					NO
273	TCGA-EM-A3O3	NA	EM	A3O3	2A398AF1-AEA5-4AAE-AB00-A2DC152F965A	YES	C73.9	Mar-60	C73	NO	YES	-30500	FEMALE			No	No	Alive	224	NA	TUMOR FREE	Lymphocytic Thyroiditis			NO	Thyroid	Thyroid Papillary Carcinoma - Classical/usual		Right lobe	Unifocal	3.12.71.4	0	83	2011	YES	CT with contrast	YES	16	3	None	R0					NO
274	TCGA-EM-A3O6	NA	EM	A3O6	398D5C2E-F877-4BBF-A10C-486B8523C9CE	YES	C73.9	Mar-40	C73	NO	YES	-19856	FEMALE			No	No	Alive	263	NA	TUMOR FREE	Normal			NO	Thyroid	Thyroid Papillary Carcinoma - Follicular (>= 99% follicular patterned)		Right lobe	Unifocal	4.02.41.2	0	54	2011	YES	Ultrasound	NO	NA	NA	None	R0					NO
275	TCGA-EM-A3O7	NA	EM	A3O7	3A211D5A-085F-4902-86B6-50E4EB36B897	YES	C73.9	Mar-60	C73	NO	YES	-16842	FEMALE			No	No	Alive	223	NA	TUMOR FREE	Normal			NO	Thyroid	Thyroid Papillary Carcinoma - Classical/usual		Right lobe	Multifocal	54.73.4	0	46	2011	YES	CT with contrast	NO	NA	NA	None	R0					NO
276	TCGA-EM-A3O8	NA	EM	A3O8	97B5017C-2066-4472-AB3F-31CFE64A6762	YES	C73.9	Mar-40	C73	NO	YES	-12405	FEMALE			No	No	Alive	15	NA	TUMOR FREE	Nodular Hyperplasia			NO	Thyroid	Thyroid Papillary Carcinoma - Follicular (>= 99% follicular patterned)		Right lobe	Multifocal	1.31.11.1	0	33	2011	YES	Ultrasound	YES	3	0	None	R0					NO
277	TCGA-EM-A3O9	NA	EM	A3O9	34B8D361-9C95-4F28-8E45-669DEFC5C3A7	YES	C73.9	Mar-40	C73	NO	YES	-14783	MALE			No	No	Alive	146	NA	TUMOR FREE	Normal			NO	Thyroid	Thyroid Papillary Carcinoma - Follicular (>= 99% follicular patterned)		Right lobe	Multifocal	4.53.22.5	0	40	2011	YES	Ultrasound	YES	2	0	None	R0					NO
278	TCGA-EM-A3OA	NA	EM	A3OA	24CF6397-60EF-4635-81F0-78A67157AAC0	YES	C73.9	Mar-40	C73	NO	YES	-20284	FEMALE			No	No	Alive	164	NA	TUMOR FREE	Lymphocytic Thyroiditis			NO	Thyroid	Thyroid Papillary Carcinoma - Follicular (>= 99% follicular patterned)		Right lobe	Unifocal	2.21.71.2	0	55	2011	NO		YES	1	0	None	R0					NO
279	TCGA-EM-A3OB	NA	EM	A3OB	8CFC2589-B0AD-4FE6-8420-8F6FE0178BCC	YES	C73.9	Mar-40	C73	NO	YES	-12282	FEMALE			No	No	Alive	71	NA	TUMOR FREE	Nodular Hyperplasia			NO	Thyroid	Thyroid Papillary Carcinoma - Follicular (>= 99% follicular patterned)		Isthmus	Unifocal	2.21.61.2	0	33	2011	YES	Ultrasound	YES	3	0	None	R0					NO
280	TCGA-EM-A3ST	NA	EM	A3ST	D5932DD7-B777-427F-8B55-3EC369FD76A3	YES	C73.9	Mar-40	C73	NO	YES	-22990	FEMALE			No	No	Alive	211	NA	TUMOR FREE	Nodular Hyperplasia			NO	Thyroid	Thyroid Papillary Carcinoma - Follicular (>= 99% follicular patterned)		Right lobe	Multifocal	5.43.73.0	0	62	2011	YES	CT with contrast	YES	1	0	None	R0					NO
281	TCGA-EM-A3SU	NA	EM	A3SU	FE28F76E-7EAD-4D29-8C53-A576AE6021F7	YES	C73.9	Mar-60	C73	NO	YES	-15768	FEMALE			No	No	Alive	267	NA	TUMOR FREE	Lymphocytic ThyroiditisNodular Hyperplasia		Parent	NO	Thyroid	Thyroid Papillary Carcinoma - Classical/usual		Right lobe	Multifocal	2.12.01.5	0	43	2011	YES	CT with contrast	YES	33	3	None	R0					NO
282	TCGA-EM-A3SX	NA	EM	A3SX	14591CE2-ED02-440D-8004-7CA0AD94D0A7	YES	C73.9	Mar-60	C73	NO	YES	-10447	FEMALE			No	No	Alive	231	NA	WITH TUMOR	Normal			NO	Thyroid	Thyroid Papillary Carcinoma - Classical/usual		Left lobe	Multifocal	4.42.71.8	0	28	2011	YES	Ultrasound	YES	4	3	None	R1					NO
283	TCGA-EM-A3SY	NA	EM	A3SY	95DCD0A2-2FCD-4952-9022-D8143BA61FAC	YES	C73.9	Mar-40	C73	NO	YES	-13461	MALE			No	No	Alive	176	NA	TUMOR FREE	Normal			NO	Thyroid	Thyroid Papillary Carcinoma - Follicular (>= 99% follicular patterned)		Right lobe	Unifocal	1.41.31.2	0	36	2011	NO		NO	NA	NA	None	R0					NO
284	TCGA-EM-A3SZ	NA	EM	A3SZ	104B6629-AFF4-411B-9704-547C47ADA5A1	YES	C73.9	Mar-60	C73	NO	YES	-15659	FEMALE			No	No	Alive	200	NA	TUMOR FREE	Lymphocytic Thyroiditis			NO	Thyroid	Thyroid Papillary Carcinoma - Classical/usual		Right lobe	Multifocal	2.61.61.6	0	42	2011	YES	CT with contrast	YES	4	0	None	R0					NO
285	TCGA-EM-A4FF	NA	EM	A4FF	B7BAFE7F-295C-4598-9CC8-49D785BD2218	YES	C73.9	Mar-60	C73	NO	YES	-14796	FEMALE			No	No	Alive	2149	NA	TUMOR FREE	Normal			NO	Thyroid	Thyroid Papillary Carcinoma - Classical/usual		Left lobe	Multifocal	1.51.10.9	0	40	2006	YES	Ultrasound	YES	4	1	None	R1					NO
286	TCGA-EM-A4FH	NA	EM	A4FH	4729410A-7240-4ED0-B478-78CC6C7A4810	YES	C73.9	Mar-40	C73	NO	YES	-25500	MALE			No	No	Alive	514	NA	TUMOR FREE	Normal			NO	Thyroid	Thyroid Papillary Carcinoma - Follicular (>= 99% follicular patterned)		Right lobe	Multifocal	4.73.51.7	0	69	2011	YES	CT with contrast	NO	NA	NA	None	R0					NO
287	TCGA-EM-A4FK	NA	EM	A4FK	0DC361B5-E755-4131-8766-D2C1375336D8	YES	C73.9	Mar-40	C73	NO	YES	-12383	FEMALE			No	No	Alive	274	NA	TUMOR FREE	Normal				Thyroid	Thyroid Papillary Carcinoma - Follicular (>= 99% follicular patterned)		Right lobe	Unifocal	2.62.21.9	0	33	2011	YES	Ultrasound	NO	NA	NA	None	R0					NO
288	TCGA-EM-A4FM	NA	EM	A4FM	12F90EFB-C45B-4372-8197-2DFD9CA247EA	YES	C73.9	Mar-60	C73	NO	YES	-21595	FEMALE			No	No	Alive	147	NA	WITH TUMOR	Nodular Hyperplasia			NO	Thyroid	Thyroid Papillary Carcinoma - Classical/usual		Bilateral	Multifocal	3.02.52.1	0	59	2012	YES	UltrasoundCT with contrast	YES	40	12	Minimal (T3)	R1					NO
289	TCGA-EM-A4FN	NA	EM	A4FN	F854CE67-C586-4424-A674-2DD67AD0ED7F	YES	C73.9	Mar-60	C73	NO	YES	-18185	FEMALE			No	No	Alive	262	NA	TUMOR FREE	Nodular Hyperplasia			NO	Thyroid	Thyroid Papillary Carcinoma - Classical/usual		Isthmus	Multifocal	1.91.71.6	0	49	2012	YES	Ultrasound	YES	32	8	None	R0					NO
290	TCGA-EM-A4FO	NA	EM	A4FO	E0AB95EF-5C96-4D00-8950-04E26E3B4672	YES	C73.9	Mar-60	C73	NO	YES	-26589	MALE			No	No	Alive	255	NA	TUMOR FREE	Lymphocytic Thyroiditis			NO	Thyroid	Thyroid Papillary Carcinoma - Classical/usual		Left lobe	Multifocal	1.10.9	0	72	2012	YES	CT with contrast	YES	6	0	None	R0					NO
291	TCGA-EM-A4FQ	NA	EM	A4FQ	511B5F28-709B-4E43-9EFD-B2F425BBA962	YES	C73.9	Mar-40	C73	NO	YES	-15534	FEMALE			No	No	Alive	298	NA	TUMOR FREE	Lymphocytic Thyroiditis			NO	Thyroid	Thyroid Papillary Carcinoma - Follicular (>= 99% follicular patterned)		Right lobe	Multifocal	3.53.03.0	0	42	2012	YES	CT with contrast	YES	55	17	None	R0					NO
292	TCGA-EM-A4FR	NA	EM	A4FR	8DD09D74-0BE8-4C58-BF44-DE4A2466D044	YES	C73.9	Mar-60	C73	NO	YES	-10316	MALE			No	No	Alive	153	NA	TUMOR FREE	Normal			NO	Thyroid	Other, specify	cribiform morular	Right lobe	Multifocal	5.14.33.5	0	28	2012	YES	CT with contrast	YES	3	3	None	R0					NO
293	TCGA-EM-A4FU	NA	EM	A4FU	50EC4170-29EA-4EE9-8CE7-67EC78D1DC76	YES	C73.9	Mar-40	C73	NO	YES	-12912	MALE			No	No	Alive	1152	NA	TUMOR FREE	Nodular Hyperplasia			NO	Thyroid	Thyroid Papillary Carcinoma - Follicular (>= 99% follicular patterned)		Left lobe	Multifocal	4.23.33.0	0	35	2009	YES	Ultrasound	NO	NA	NA	None	R0					NO
294	TCGA-EM-A4FV	NA	EM	A4FV	646D1585-2D12-483C-8425-77D5451B2869	YES	C73.9	Mar-60	C73	NO	YES	-23627	FEMALE			No	No	Alive	387	NA	TUMOR FREE	Normal			NO	Thyroid	Thyroid Papillary Carcinoma - Classical/usual		Left lobe	Unifocal	1.31.21.1	0	64	2011	YES	Ultrasound	YES	5	0	None	R0					NO
295	TCGA-EM-A4G1	NA	EM	A4G1	CA625067-1C6D-45C7-B752-AF40C8327EA5	YES	C73.9	Mar-40	C73	NO	YES	-9844	FEMALE			No	No	Alive	29	NA	TUMOR FREE	Nodular Hyperplasia			NO	Thyroid	Thyroid Papillary Carcinoma - Follicular (>= 99% follicular patterned)		Left lobe	Unifocal	1.71.61.4	0	26	2012	YES	CT with contrast	YES	2	0	None	R0					NO
296	TCGA-ET-A25I	NA	ET	A25I	1005ccb2-10ef-4e37-950e-ad72393db03c	YES	C73.9	Mar-40	C73	NO	YES	-13786	FEMALE	WHITE	NOT HISPANIC OR LATINO	No	No	Alive	10	NA	TUMOR FREE	Lymphocytic Thyroiditis			NO	Thyroid	Thyroid Papillary Carcinoma - Follicular (>= 99% follicular patterned)		Left lobe	Unifocal	2.41.81.5	0	37	2008	YES	Ultrasound	YES	1	0	None	R0					NO
297	TCGA-ET-A25K	NA	ET	A25K	2f9ed09d-2626-4c23-ba47-1850d36f812a	YES	C73.9	Mar-60	C73	NO	YES	-13351	FEMALE	WHITE	NOT HISPANIC OR LATINO	No	No	Alive	589	NA	TUMOR FREE	Normal			NO	Thyroid	Thyroid Papillary Carcinoma - Classical/usual		Right lobe	Multifocal	2.52.51.8	0	36	2009	YES	Ultrasound	YES	11	3	None	R0					NO
298	TCGA-ET-A25L	NA	ET	A25L	4481d84d-109e-44a0-bcb4-e6e61bdce796	YES	C73.9	Mar-44	C73	NO	YES	-19159	FEMALE	WHITE	NOT HISPANIC OR LATINO	No	No	Alive	450	NA	TUMOR FREE	Normal			NO	Thyroid	Thyroid Papillary Carcinoma - Tall Cell (>= 50% tall cell features)		Left lobe	Unifocal	3.02.02.0	0	52	2010	YES	Ultrasound	YES	12	2	Minimal (T3)	R1					NO
299	TCGA-ET-A25M	NA	ET	A25M	8023d4c9-b56d-417a-9a52-d45b59c756ed	YES	C73.9	Mar-60	C73	NO	YES	-12085	MALE	WHITE	NOT HISPANIC OR LATINO	No	No	Alive	375	NA	TUMOR FREE	Normal			NO	Thyroid	Thyroid Papillary Carcinoma - Classical/usual		Right lobe	Unifocal	2.52.02.0	0	33	2010	YES	Ultrasound	YES	2	1	None	R0					NO
300	TCGA-ET-A25O	NA	ET	A25O	c30eb9bd-d705-4464-9014-e0aa7cda53c7	YES	C73.9	Mar-60	C73	NO	YES	-12924	FEMALE	BLACK OR AFRICAN AMERICAN	NOT HISPANIC OR LATINO	No	No	Alive	135	NA	TUMOR FREE	Normal			NO	Thyroid	Thyroid Papillary Carcinoma - Classical/usual		Left lobe	Unifocal	2.32.02.0	0	35	2009	YES	Ultrasound	YES	5	2	None	R0					NO
301	TCGA-ET-A25P	NA	ET	A25P	12ecc0e5-8cb8-406e-ac9f-4f8c22b64fc1	YES	C73.9	Mar-60	C73	NO	YES	-8787	FEMALE	ASIAN	NOT HISPANIC OR LATINO	No	No	Alive	15	NA	TUMOR FREE	Other, specify	Graves disease		NO	Thyroid	Thyroid Papillary Carcinoma - Classical/usual		Left lobe	Multifocal	0.60.50.4	0	24	2009	YES	Ultrasound	YES	3	0	None	R0					NO
302	TCGA-ET-A25R	NA	ET	A25R	097b9cf1-ec0c-487c-9ade-2bdab12eb4ca	YES	C73.9	Mar-44	C73	NO	YES	-18863	FEMALE	WHITE	NOT HISPANIC OR LATINO	No	No	Alive	622	NA	TUMOR FREE	Other, specify	hypothyroidism		NO	Thyroid	Thyroid Papillary Carcinoma - Tall Cell (>= 50% tall cell features)		Isthmus	Unifocal	2.61.61.1	0	51	2009	YES	Ultrasound	NO	NA	NA	Minimal (T3)	R0					NO
303	TCGA-ET-A2MX	NA	ET	A2MX	59681E8F-CF57-47B4-82E1-6BE8EAD9583E	YES	C73.9	Mar-60	C73	NO	YES	-10044	MALE	WHITE	NOT HISPANIC OR LATINO	No	No	Alive	1644	NA	TUMOR FREE	Normal				Thyroid	Thyroid Papillary Carcinoma - Classical/usual		Right lobe	Unifocal	2.1	0	27	2007	YES	Ultrasound	YES	4	4	None	R0					NO
304	TCGA-ET-A2MY	NA	ET	A2MY	EB15422B-CAFD-4AF2-973E-8C997A911170	YES	C73.9	Mar-60	C73	NO	YES	-26406	FEMALE	BLACK OR AFRICAN AMERICAN	NOT HISPANIC OR LATINO	No	No	Alive	579	NA	TUMOR FREE	Other, specify	hyperparathyroidism		NO	Thyroid	Thyroid Papillary Carcinoma - Classical/usual		Right lobe	Unifocal	1.30.60.3	0	72	2010	NO		NO	NA	NA	None	R0					NO
305	TCGA-ET-A2MZ	NA	ET	A2MZ	4FA53EB7-1FDB-4FE5-B5AD-F3D8069B3EB8	YES	C73.9	Mar-60	C73	NO	YES	-14408	MALE	WHITE	NOT HISPANIC OR LATINO	No	No	Alive	373	NA	TUMOR FREE	Other, specify	subclinical hypothyroidism		NO	Thyroid	Thyroid Papillary Carcinoma - Classical/usual		Right lobe	Unifocal	1.21.21.0	0	39	2010	YES	Ultrasound	YES	6	0	None	RX					NO
306	TCGA-ET-A2N0	NA	ET	A2N0	212AA9C4-610D-4286-9CA2-AE6C87B9BC0E	YES	C73.9	Mar-60	C73	NO	YES	-18692	FEMALE	WHITE	NOT HISPANIC OR LATINO	No	No	Alive	133	NA	TUMOR FREE	Normal			NO	Thyroid	Thyroid Papillary Carcinoma - Classical/usual		Right lobe	Unifocal	2.01.51.5	0	51	2010	YES	Ultrasound	YES	27	20	None	R0					NO
307	TCGA-ET-A2N1	NA	ET	A2N1	E74B8474-F74A-498D-8848-6AA97D38D2D8	YES	C73.9	Mar-60	C73	NO	YES	-17272	FEMALE	ASIAN	NOT HISPANIC OR LATINO	No	No	Alive	449	NA	TUMOR FREE	Lymphocytic ThyroiditisOther, specify	hypothyroid		NO	Thyroid	Thyroid Papillary Carcinoma - Classical/usual		Left lobe	Multifocal	3	0	47	2010	YES	Ultrasound	YES	7	6	None	R0					NO
308	TCGA-ET-A2N3	NA	ET	A2N3	9DCAA676-10CA-48CB-B245-7CC4BD1FE9BB	YES	C73.9	Mar-40	C73	NO	YES	-12603	FEMALE	WHITE	NOT HISPANIC OR LATINO	No	No	Alive	198	NA	TUMOR FREE	Normal			NO	Thyroid	Thyroid Papillary Carcinoma - Follicular (>= 99% follicular patterned)		Left lobe	Unifocal	4	0	34	2008	YES	Ultrasound	NO	NA	NA	None	RX					NO
309	TCGA-ET-A2N4	NA	ET	A2N4	3DCEE02C-A3D2-4188-A072-4D36C8A7E8FD	YES	C73.9	Mar-40	C73	NO	YES	-19671	FEMALE	WHITE	NOT HISPANIC OR LATINO	No	No	Alive	43	NA	TUMOR FREE	Normal			NO	Thyroid	Thyroid Papillary Carcinoma - Follicular (>= 99% follicular patterned)		Right lobe	Multifocal	4.5	0	53	2008	YES	Ultrasound	YES	2	0	Minimal (T3)	RX					NO
310	TCGA-ET-A2N5	NA	ET	A2N5	7D818F01-49A6-4BA8-9F1C-C77398ADBDD0	YES	C73.9	Mar-40	C73	NO	YES	-17137	FEMALE	BLACK OR AFRICAN AMERICAN	NOT HISPANIC OR LATINO	No	No	Alive	1182	NA	TUMOR FREE	Normal		ParentChild	NO	Thyroid	Thyroid Papillary Carcinoma - Follicular (>= 99% follicular patterned)		Right lobe	Unifocal	4.52.52.0	0	46	2008	YES	Ultrasound	NO	NA	NA	Minimal (T3)	RX					NO
311	TCGA-ET-A39J	NA	ET	A39J	1757C89F-8795-4C3B-BBAD-1E6F617F2472	YES	C73.9	Mar-60	C73	NO	YES	-8491	FEMALE	WHITE	NOT HISPANIC OR LATINO	No	No	Alive	362	NA	TUMOR FREE	Normal			NO	Thyroid	Thyroid Papillary Carcinoma - Classical/usual		Right lobe	Multifocal	3.02.01.5	0	23	2006	NO		NO	NA	NA	None	R0					NO
312	TCGA-ET-A39K	NA	ET	A39K	6E1C9AC8-EEAD-4DB9-8F30-EF3591DAF78B	YES	C73.9	Mar-60	C73	NO	YES	-17789	FEMALE	WHITE	NOT HISPANIC OR LATINO	No	No	Alive	2058	NA	TUMOR FREE	Normal			NO	Thyroid	Thyroid Papillary Carcinoma - Classical/usual		Left lobe	Multifocal	4	0	48	2006	NO		YES	14	11	Minimal (T3)	R1					NO
313	TCGA-ET-A39L	NA	ET	A39L	CD73C807-A74E-46A8-9855-92DE33DA9B0D	YES	C73.9	Mar-60	C73	NO	YES	-7636	FEMALE		NOT HISPANIC OR LATINO	No	No	Alive	60	NA	TUMOR FREE	Normal			NO	Thyroid	Thyroid Papillary Carcinoma - Classical/usual		Left lobe	Unifocal	5.5	0	20	2006	NO		YES	4	0	None	R0					NO
314	TCGA-ET-A39M	NA	ET	A39M	E9949320-AD37-4542-98C1-B72DF60B1668	YES	C73.9	Mar-60	C73	NO	YES	-12441	MALE	WHITE	NOT HISPANIC OR LATINO	No	No	Alive	2266	NA	TUMOR FREE	Normal			YES	Thyroid	Thyroid Papillary Carcinoma - Classical/usual		Left lobe	Unifocal	4.03.51.5	0	34	2004	YES	Ultrasound	NO	NA	NA	None	R0					NO
315	TCGA-ET-A39N	NA	ET	A39N	87858089-1BAD-4E5D-80ED-04F846DA9CA4	YES	C73.9	Mar-60	C73	NO	YES	-12904	FEMALE	WHITE	NOT HISPANIC OR LATINO	No	No	Alive	2535	NA	TUMOR FREE	Normal		Sibling	NO	Thyroid	Thyroid Papillary Carcinoma - Classical/usual		Right lobe	Unifocal	5.03.03.0	0	35	2004	NO		NO	NA	NA	None	R0					NO
316	TCGA-ET-A39O	NA	ET	A39O	D2512FD6-9042-4A62-8B49-D483CB84B89D	YES	C73.9	Mar-44	C73	NO	YES	-14295	MALE	WHITE	NOT HISPANIC OR LATINO	No	No	Alive	1310	NA	TUMOR FREE	Normal			NO	Thyroid	Thyroid Papillary Carcinoma - Tall Cell (>= 50% tall cell features)		Isthmus	Multifocal	1.61.51.5	0	39	2006	YES	Ultrasound	YES	4	0	None	R0					NO
317	TCGA-ET-A39P	NA	ET	A39P	44465A32-8EE9-4575-94B8-0200BA7C5BD4	YES	C73.9	Mar-60	C73	NO	YES	-26817	FEMALE	BLACK OR AFRICAN AMERICAN	NOT HISPANIC OR LATINO	No	No	Alive	406	NA	TUMOR FREE	Normal			NO	Thyroid	Thyroid Papillary Carcinoma - Classical/usual		Left lobe	Unifocal	5.33.02.5	0	73	2007	NO		YES	2	0	Minimal (T3)	R1					NO
318	TCGA-ET-A39R	NA	ET	A39R	9A19F08B-386A-40B1-B694-78E8556A6CAA	YES	C73.9	Mar-60	C73	NO	YES	-8828	FEMALE	WHITE	HISPANIC OR LATINO	No	No	Alive	1413	NA	TUMOR FREE	Normal			NO	Thyroid	Thyroid Papillary Carcinoma - Classical/usual		Right lobe	Multifocal	1.8	0	24	2007	YES	Ultrasound	YES	18	0	None	R0					NO
319	TCGA-ET-A39S	NA	ET	A39S	DFE086E6-71A5-4131-9602-F20977BF7454	YES	C73.9	Mar-60	C73	NO	YES	-10000	FEMALE	WHITE	NOT HISPANIC OR LATINO	No	No	Alive	20	NA	TUMOR FREE	Normal			NO	Thyroid	Thyroid Papillary Carcinoma - Classical/usual		Left lobe	Unifocal	1	0	27	2007	NO		YES	2	0	None	R0					NO
320	TCGA-ET-A39T	NA	ET	A39T	7A45CBC2-9FBE-49F9-9D70-F8DC82829769	YES	C73.9	Mar-40	C73	NO	YES	-20164	FEMALE	WHITE	NOT HISPANIC OR LATINO	No	No	Alive	238	NA	TUMOR FREE	Normal			NO	Thyroid	Thyroid Papillary Carcinoma - Follicular (>= 99% follicular patterned)		Right lobe	Unifocal	6.03.33.0	0	55	2006	NO		YES	2	0	Minimal (T3)	R0					NO
321	TCGA-ET-A3BN	NA	ET	A3BN	3B5582E4-58AF-4A01-B83D-6FE9704F2B43	YES	C73.9	Mar-60	C73	NO	YES	-12122	FEMALE	ASIAN	NOT HISPANIC OR LATINO	No	No	Alive	51	NA	TUMOR FREE	Normal			NO	Thyroid	Thyroid Papillary Carcinoma - Classical/usual		Right lobe	Unifocal	3.02.52.5	0	33	2009	YES	Ultrasound	NO	NA	NA	None	R0					NO
322	TCGA-ET-A3BO	NA	ET	A3BO	C115DF9D-CEC4-4D7A-87F0-36A5C1F1D51F	YES	C73.9	Mar-44	C73	NO	YES	-16110	FEMALE	WHITE	NOT HISPANIC OR LATINO	Yes	No	Alive	178	NA	TUMOR FREE	Lymphocytic ThyroiditisOther, specify	hypothyroidism		NO	Thyroid	Thyroid Papillary Carcinoma - Tall Cell (>= 50% tall cell features)		Left lobe	Multifocal	2.51.51.3	0	44	2010	NO		YES	10	2	Minimal (T3)	R1					NO
323	TCGA-ET-A3BP	NA	ET	A3BP	9382942C-40DC-404A-AD8A-697612CDB575	YES	C73.9	Mar-60	C73	NO	YES	-12594	FEMALE	WHITE	HISPANIC OR LATINO	No	No	Alive	127	NA	TUMOR FREE	Normal			NO	Thyroid	Thyroid Papillary Carcinoma - Classical/usual		Left lobe	Multifocal	2.52.51.5	0	34	2008	YES	Ultrasound	YES	3	2	None	R0					NO
324	TCGA-ET-A3BQ	NA	ET	A3BQ	5A6B9340-ACDE-4D97-8836-20AE29732851	YES	C73.9	Mar-60	C73	NO	YES	-10034	FEMALE	WHITE	NOT HISPANIC OR LATINO	No	No	Alive	74	NA	TUMOR FREE	Normal			NO	Thyroid	Thyroid Papillary Carcinoma - Classical/usual		Right lobe	Unifocal	3.02.01.5	0	27	2008	YES	Ultrasound	YES	2	0	None	R0					NO
325	TCGA-ET-A3BS	NA	ET	A3BS	C83FB5E6-8AF3-47E4-AE48-CEE92DFF9DB7	YES	C73.9	Mar-60	C73	NO	YES	-15421	MALE	ASIAN	NOT HISPANIC OR LATINO	No	No	Alive	169	NA	TUMOR FREE	Lymphocytic Thyroiditis			YES	Thyroid	Thyroid Papillary Carcinoma - Classical/usual		Left lobe	Multifocal	5.55.03.0	0	42	2010	YES	Ultrasound	YES	17	8	Minimal (T3)	R0					NO
326	TCGA-ET-A3BT	NA	ET	A3BT	D84312E8-999D-49AD-B0AA-E48E87EFC462	YES	C73.9	Mar-44	C73	NO	YES	-22108	FEMALE	WHITE	NOT HISPANIC OR LATINO	No	No	Alive	752	NA	TUMOR FREE	Other, specify	Graves disease		YES	Thyroid	Thyroid Papillary Carcinoma - Tall Cell (>= 50% tall cell features)		Isthmus	Unifocal	2.51.81.3	0	60	2007	YES	Ultrasound	YES	7	2	None	R0					NO
327	TCGA-ET-A3BU	NA	ET	A3BU	46239F1E-BD85-4D7A-A313-762666599A6D	YES	C73.9	Mar-60	C73	NO	YES	-10510	MALE	WHITE	NOT HISPANIC OR LATINO	No	No	Alive	39	NA	TUMOR FREE	Normal			NO	Thyroid	Thyroid Papillary Carcinoma - Classical/usual		Left lobe	Multifocal	1.41.01.0	0	28	2008	YES	Ultrasound	YES	9	6	None	R0					NO
328	TCGA-ET-A3BV	NA	ET	A3BV	C14A0460-30B0-453B-AB81-DA03AD4AD02E	YES	C73.9	Mar-60	C73	NO	YES	-17441	FEMALE	WHITE	NOT HISPANIC OR LATINO	Yes	No	Alive	56	NA	TUMOR FREE	Normal			NO	Thyroid	Thyroid Papillary Carcinoma - Classical/usual		Left lobe	Unifocal	4.02.92.4	0	47	2008	NO		YES	17	2	None	R0					NO
329	TCGA-ET-A3BW	NA	ET	A3BW	2CB43652-109B-4B59-9FCD-512903591F45	YES	C73.9	Mar-60	C73	NO	YES	-11032	FEMALE	WHITE	NOT HISPANIC OR LATINO	No	No	Alive	72	NA	TUMOR FREE	Normal			NO	Thyroid	Thyroid Papillary Carcinoma - Classical/usual		Left lobe	Multifocal	3.23.02.0	0	30	2011	YES	Ultrasound	NO	NA	NA	None	R0					NO
330	TCGA-ET-A3BX	NA	ET	A3BX	8A02F305-6FD8-4908-BC19-06BABF028B5B	YES	C73.9	Mar-60	C73	NO	YES	-8791	MALE	WHITE	HISPANIC OR LATINO	No	No	Alive	137	NA	TUMOR FREE	Normal			NO	Thyroid	Thyroid Papillary Carcinoma - Classical/usual		Left lobe	Unifocal	5.05.04.0	0	24	2010	NO		YES	4	1	Minimal (T3)	R0					NO
331	TCGA-ET-A3DO	NA	ET	A3DO	0CAFEFEF-911B-46E8-9E6C-19A0E7D555AA	YES	C73.9	Mar-60	C73	NO	YES	-12158	FEMALE	WHITE	NOT HISPANIC OR LATINO	No	No	Alive	2095	NA	TUMOR FREE	Normal			NO	Thyroid	Thyroid Papillary Carcinoma - Classical/usual		Right lobe	Multifocal	2.51.81.5	0	33	2005	NO		NO	NA	NA	None	R0					NO
332	TCGA-ET-A3DP	NA	ET	A3DP	18A58E3E-F18E-45CF-86BC-1851ABB9B3DE	YES	C73.9	Mar-60	C73	NO	YES	-15876	FEMALE	BLACK OR AFRICAN AMERICAN	NOT HISPANIC OR LATINO	No	No	Alive	1536	NA	TUMOR FREE	Normal			NO	Thyroid	Thyroid Papillary Carcinoma - Classical/usual		Left lobe	Unifocal	2.5	0	43	2007	NO		NO	NA	NA	None	R0					NO
333	TCGA-ET-A3DQ	NA	ET	A3DQ	F9217C58-11EF-4C4B-99CF-0E134A718552	YES	C73.9	Mar-40	C73	NO	YES	-15871	FEMALE	WHITE	NOT HISPANIC OR LATINO	No	No	Alive	1367	NA	TUMOR FREE	Other, specify	hypothyroidism		NO	Thyroid	Thyroid Papillary Carcinoma - Follicular (>= 99% follicular patterned)		Right lobe	Multifocal	1	0	43	2008	YES	Ultrasound	YES	2	0	None	R0					NO
334	TCGA-ET-A3DR	NA	ET	A3DR	A061976D-BA2C-4A18-A51E-952F198EB4D5	YES	C73.9	Mar-60	C73	NO	YES	-15404	FEMALE	WHITE	NOT HISPANIC OR LATINO	No	No	Alive	65	NA	TUMOR FREE	Normal			NO	Thyroid	Thyroid Papillary Carcinoma - Classical/usual		Left lobe	Unifocal	1.2	0	42	2008	YES	Ultrasound	YES	6	5	None	R0					NO
335	TCGA-ET-A3DS	NA	ET	A3DS	5CDAA0C8-27B8-4552-9DCD-20D67B1EB70F	YES	C73.9	Mar-60	C73	NO	YES	-12252	FEMALE	WHITE	NOT HISPANIC OR LATINO	No	No	Alive	9	NA	TUMOR FREE	Lymphocytic ThyroiditisOther, specify	hypothyroidism		NO	Thyroid	Thyroid Papillary Carcinoma - Classical/usual		Right lobe	Unifocal	0.80.60.5	0	33	2009	NO		YES	8	0	None	R0					NO
336	TCGA-ET-A3DU	NA	ET	A3DU	C047E741-2B29-45DF-A577-351BDDC50EB8	YES	C73.9	Mar-60	C73	NO	YES	-7869	FEMALE	WHITE	NOT HISPANIC OR LATINO	No	No	Alive	139	NA	WITH TUMOR	Normal			NO	Thyroid	Thyroid Papillary Carcinoma - Classical/usual		Left lobe	Unifocal	1.4	0	21	2009	YES	Ultrasound	YES	2	1	None	R1					NO
337	TCGA-ET-A3DV	NA	ET	A3DV	B46D88E9-8477-4900-8DA9-5E7DBDED0653	YES	C73.9	Mar-40	C73	NO	YES	-24905	FEMALE	WHITE	NOT HISPANIC OR LATINO	No	No	Alive	3424	NA	TUMOR FREE	Normal			NO	Thyroid	Thyroid Papillary Carcinoma - Follicular (>= 99% follicular patterned)		Right lobe	Unifocal	4.2	0	68	2001	NO		YES	1	0	Minimal (T3)	R0					NO
338	TCGA-ET-A3DW	NA	ET	A3DW	424DE829-9EFD-4689-AC5D-24485A5D5ECF	YES	C73.9	Mar-44	C73	NO	YES	-23603	MALE	ASIAN	NOT HISPANIC OR LATINO	No	No	Alive	752	NA	TUMOR FREE	Normal			NO	Thyroid	Thyroid Papillary Carcinoma - Tall Cell (>= 50% tall cell features)		Right lobe	Unifocal	2.7	0	64	2003	NO		YES	1	1	None	R0					NO
339	TCGA-ET-A40P	NA	ET	A40P	7B49F263-FA0D-4F1B-9C00-1FF7A8C9AC79	YES	C73.9	Mar-40	C73	NO	YES	-11843	FEMALE	WHITE	NOT HISPANIC OR LATINO	No	No	Alive	98	NA	TUMOR FREE	Normal		Sibling	NO	Thyroid	Thyroid Papillary Carcinoma - Follicular (>= 99% follicular patterned)		Right lobe	Unifocal	3.22.52.2	0	32	2011	YES	Ultrasound	YES	1	0	None	R0					NO
340	TCGA-ET-A40Q	NA	ET	A40Q	6BEFDC6A-27FC-4CDE-979B-FFE05CD8603F	YES	C73.9	Mar-44	C73	NO	YES	-14136	MALE	WHITE	NOT HISPANIC OR LATINO	No	No	Alive	218	NA	TUMOR FREE	Normal			YES	Thyroid	Thyroid Papillary Carcinoma - Tall Cell (>= 50% tall cell features)		Right lobe	Multifocal	2.52.01.5	0	38	2011	YES	Ultrasound	YES	40	19	Minimal (T3)	R0	RAI-avidImaging Suspected		Lung		NO
341	TCGA-ET-A40R	NA	ET	A40R	2513AB46-646C-4750-AB42-DE3940890553	YES	C73.9	Mar-40	C73	NO	YES	-8963	FEMALE	WHITE	NOT HISPANIC OR LATINO	No	No	Alive	146	NA	TUMOR FREE	Normal			NO	Thyroid	Thyroid Papillary Carcinoma - Follicular (>= 99% follicular patterned)		Left lobe	Unifocal	3.03.02.0	0	24	2011	YES	Ultrasound	YES	20	7	None	RX					NO
342	TCGA-ET-A4KN	NA	ET	A4KN	7629F864-A009-4AA9-BF7E-2D99E00D294E	YES	C73.9	Mar-44	C73	NO	YES	-18889	FEMALE	WHITE		No	No	Alive	122	NA	TUMOR FREE	Normal			NO	Thyroid	Thyroid Papillary Carcinoma - Tall Cell (>= 50% tall cell features)		Right lobe	Unifocal	2.02.01.5	0	51	2012	NO		YES	4	0	Minimal (T3)	R0					NO
343	TCGA-ET-A4KQ	NA	ET	A4KQ	29963391-3926-4B7C-8066-185F0F2D5BFC	YES	C73.9	Mar-40	C73	NO	YES	-16685	FEMALE	WHITE		No	No	Alive	59	NA	TUMOR FREE	Nodular Hyperplasia		Parent	NO	Thyroid	Thyroid Papillary Carcinoma - Follicular (>= 99% follicular patterned)		Right lobe	Unifocal	443	0	45	2012	NO		NO	NA	NA	None	R0					NO
344	TCGA-FE-A230	NA	FE	A230	b1d71782-2443-43f3-bd0e-8b7220515cb6	YES	C73.9	Mar-60	C73	NO	YES	-10999	FEMALE	WHITE	NOT HISPANIC OR LATINO	No	No	Alive	1442	NA	TUMOR FREE	Lymphocytic Thyroiditis			NO	Thyroid	Thyroid Papillary Carcinoma - Classical/usual		Left lobe	Unifocal	4.44.02.2	0	30	2006	NO		YES	3	3	None	R0					NO
345	TCGA-FE-A231	NA	FE	A231	7044dee0-fd6c-4e75-b731-dc60a386a1ab	YES	C73.9	Mar-60	C73	NO	YES	-25703	MALE	WHITE	NOT HISPANIC OR LATINO	No	No	Alive	374	NA	TUMOR FREE	Lymphocytic ThyroiditisNodular Hyperplasia			NO	Thyroid	Thyroid Papillary Carcinoma - Classical/usual		Right lobe	Unifocal	9.4	0	70	2010	YES	Ultrasound	YES	31	16	None	R0					NO
346	TCGA-FE-A232	NA	FE	A232	5eb0d577-223b-4409-89d1-5c5d196affc3	YES	C73.9	Mar-60	C73	NO	YES	-16280	FEMALE	WHITE	NOT HISPANIC OR LATINO	No	No	Alive	1346	NA	TUMOR FREE	Lymphocytic ThyroiditisOther, specify	Hyperthyroid		NO	Thyroid	Thyroid Papillary Carcinoma - Classical/usual		Right lobe	Unifocal	3.53.02.0	0	44	2007	NO		NO	0	0	Minimal (T3)	R0					NO
347	TCGA-FE-A235	NA	FE	A235	c781b49e-d08f-49e6-b774-7cfe4100e92d	YES	C73.9	Mar-60	C73	NO	YES	-9859	FEMALE	WHITE	NOT HISPANIC OR LATINO	No	No	Alive	3130	NA	TUMOR FREE	Lymphocytic Thyroiditis			NO	Thyroid	Thyroid Papillary Carcinoma - Classical/usual		Isthmus	Multifocal	3.02.01.4	0	26	2002	YES	Ultrasound	YES	4	3	None	R0					NO
348	TCGA-FE-A237	NA	FE	A237	7d11b016-c564-4fb5-9b85-1b1a0188006f	YES	C73.9	Mar-60	C73	NO	YES	-7207	FEMALE	WHITE	NOT HISPANIC OR LATINO	No	No	Alive	2292	NA	WITH TUMOR	Normal			NO	Thyroid	Thyroid Papillary Carcinoma - Classical/usual		Bilateral	Multifocal	3.53.03.0	0	19	2005	NO		YES	5	3	Minimal (T3)	R0					NO
349	TCGA-FE-A238	NA	FE	A238	dffc4f7a-c67a-4ac5-a338-717dffde686d	YES	C73.9	Mar-60	C73	NO	YES	-13159	FEMALE	WHITE	NOT HISPANIC OR LATINO	No	No	Alive	1215	NA	WITH TUMOR	Normal			NO	Thyroid	Thyroid Papillary Carcinoma - Classical/usual		Bilateral	Multifocal	3.92.72.0	0	36	2005	NO		YES	1	0	Minimal (T3)	R0	RAI-avidImaging Suspected		Lung		NO
350	TCGA-FE-A239	NA	FE	A239	fc70a652-7925-4759-8e1f-05fd56829df4	YES	C73.9	Mar-60	C73	NO	YES	-30259	MALE	WHITE	NOT HISPANIC OR LATINO	No	No	Dead	NA	1023	WITH TUMOR	Normal			NO	Thyroid	Thyroid Papillary Carcinoma - Classical/usual		Right lobe	Unifocal	4.52.52.7	0	82	2005	YES	Ultrasound	YES	2	0	None	R0					NO
351	TCGA-FE-A23A	NA	FE	A23A	fd8c4ff3-e759-495f-96e7-1f406bb70190	YES	C73.9	Mar-60	C73	NO	YES	-10177	FEMALE	WHITE	NOT HISPANIC OR LATINO	No	No	Alive	1908	NA	TUMOR FREE	Lymphocytic Thyroiditis			NO	Thyroid	Thyroid Papillary Carcinoma - Classical/usual		Right lobe	Unifocal	2.72.22	0	27	2006	NO		YES	13	0	None	R0					NO
352	TCGA-FE-A3PA	NA	FE	A3PA	10BDAFBB-831D-48B5-B9A3-AD374FC50235	YES	C73.9	Mar-40	C73	NO	YES	-6068	MALE	WHITE	NOT HISPANIC OR LATINO	No	No	Alive	2872	NA	WITH TUMOR	Normal			NO	Thyroid	Thyroid Papillary Carcinoma - Follicular (>= 99% follicular patterned)		Left lobe	Unifocal	433	0	16	2002	NO		NO	NA	NA	Minimal (T3)	R2	RAI-avid		Lung
353	TCGA-FE-A3PB	NA	FE	A3PB	05A8268A-6B33-429B-8638-8C9BB366EF28	YES	C73.9	Mar-60	C73	NO	YES	-12136	FEMALE	WHITE	NOT HISPANIC OR LATINO	No	No	Alive	2590	NA	TUMOR FREE	Lymphocytic Thyroiditis			NO	Thyroid	Thyroid Papillary Carcinoma - Classical/usual		Right lobe	Unifocal	10.70.6	0	33	2004	NO		YES	5	5	Minimal (T3)	R0
354	TCGA-FE-A3PC	NA	FE	A3PC	A86AC3B5-B5E9-4420-8DE0-A358FCAD85B6	YES	C73.9	Mar-60	C73	NO	YES	-13817	FEMALE	WHITE	NOT HISPANIC OR LATINO	No	No	Alive	1868	NA	TUMOR FREE	Lymphocytic ThyroiditisNodular HyperplasiaOther, specify	Follicular Adenoma		NO	Thyroid	Thyroid Papillary Carcinoma - Classical/usual		Left lobe	Unifocal	5.23.52.0	0	37	2006	NO		YES	19	19	None	R0					NO
355	TCGA-FE-A3PD	NA	FE	A3PD	39D90499-8549-4DA5-B391-C421F18FACF1	YES	C73.9	Mar-40	C73	NO	YES	-6386	FEMALE	WHITE	NOT HISPANIC OR LATINO	No	No	Alive	1913	NA	TUMOR FREE	Lymphocytic Thyroiditis			NO	Thyroid	Thyroid Papillary Carcinoma - Follicular (>= 99% follicular patterned)		Left lobe	Unifocal	2.31.81.7	0	17	2006	NO		YES	3	0	None	R0
356	TCGA-FK-A3S3	NA	FK	A3S3	785803BB-42A8-4AFB-B7B4-58C114894408	YES	C73.9	Mar-40	C73	NO	YES	-15853	FEMALE	BLACK OR AFRICAN AMERICAN	NOT HISPANIC OR LATINO	No	No	Alive	1401	NA	TUMOR FREE	Normal			NO	Thyroid	Thyroid Papillary Carcinoma - Follicular (>= 99% follicular patterned)		Left lobe	Multifocal	2.5	0	43	2008	NO		YES	11	4	Minimal (T3)	R0
357	TCGA-FK-A3SB	NA	FK	A3SB	8950691C-600F-4A90-ADF6-42A8F129AA3E	YES	C73.9	Mar-60	C73	NO	YES	-10293	FEMALE	ASIAN	NOT HISPANIC OR LATINO	No	No	Alive	124	NA	TUMOR FREE	Normal			NO	Thyroid	Thyroid Papillary Carcinoma - Classical/usual		Right lobe	Unifocal	2	0	28	2008	NO		YES	14	2	Minimal (T3)	R0					NO
358	TCGA-FK-A3SD	NA	FK	A3SD	63B01B43-A68A-4046-89B0-736BA4D08504	YES	C73.9	Mar-60	C73	NO	YES	-22560	FEMALE	WHITE	NOT HISPANIC OR LATINO	Yes	No	Alive	27	NA	TUMOR FREE	Lymphocytic Thyroiditis			NO	Thyroid	Thyroid Papillary Carcinoma - Classical/usual		Left lobe	Unifocal	0.1	0	61	2009	NO		NO	NA	NA		R0					NO
359	TCGA-FK-A3SE	NA	FK	A3SE	AFB00CD4-E5DA-4251-86FB-532C3F65324C	YES	C73.9	Mar-60	C73	NO	YES	-11472	FEMALE	ASIAN	NOT HISPANIC OR LATINO	No	No	Alive	670	NA	TUMOR FREE	Normal			NO	Thyroid	Thyroid Papillary Carcinoma - Classical/usual		Bilateral	Multifocal	3.5	0	31	2008	YES	Ultrasound	YES	8	2	None	R0
360	TCGA-FK-A3SG	NA	FK	A3SG	8446BCBA-0DCD-42EB-96A1-00F5470C9F65	YES	C73.9	Mar-60	C73	NO	YES	-7710	FEMALE	WHITE	NOT HISPANIC OR LATINO	No	No	Alive	28	NA	TUMOR FREE	Normal			NO	Thyroid	Thyroid Papillary Carcinoma - Classical/usual		Right lobe	Multifocal	3.2	0	21	2008	NO		YES	14	6	None	R0
361	TCGA-FK-A3SH	NA	FK	A3SH	E48A8FA7-4E2B-44A0-95F5-E2925C60BAD3	YES	C73.9	Mar-60	C73	NO	YES	-18609	FEMALE	WHITE	NOT HISPANIC OR LATINO	No	No	Alive	1463	NA	TUMOR FREE	Normal		Parent	NO	Thyroid	Thyroid Papillary Carcinoma - Classical/usual		Bilateral	Multifocal	3	0	50	2008	NO		YES	8	2	None	R0
362	TCGA-FK-A4UB	NA	FK	A4UB	7CEC93DA-42C9-495D-8110-9FB43763041B	YES	C73.9	Mar-60	C73	NO	YES	-18792	MALE	WHITE	NOT HISPANIC OR LATINO	No	No	Alive	2773	NA	TUMOR FREE	Normal			NO	Thyroid	Thyroid Papillary Carcinoma - Classical/usual		Right lobe	Multifocal	2	0	51	2005	YES	UltrasoundCT without contrast	YES	85	20	Minimal (T3)	R1	Biopsy Proven		Other	Lymph node	NO
363	TCGA-FY-A2QD	NA	FY	A2QD	B0CB6ED7-3D9F-4D5E-8DF5-EDCC921C43B4	YES	C73.9	Mar-60	C73	YES	NO	-22491	FEMALE	BLACK OR AFRICAN AMERICAN	NOT HISPANIC OR LATINO	No	No	Alive	38	NA	TUMOR FREE					Thyroid	Thyroid Papillary Carcinoma - Classical/usual		Left lobe	Multifocal	6.03.32.5	0	61	2011			YES	3	0	None						NO
364	TCGA-FY-A3I4	NA	FY	A3I4	CD1656D8-55A5-4248-B81D-FED9D5992CBE	YES	C73.9	Mar-60	C73	YES	NO	-12677	FEMALE	WHITE	NOT HISPANIC OR LATINO	No	No	Alive	34	NA	TUMOR FREE	Lymphocytic Thyroiditis				Thyroid	Thyroid Papillary Carcinoma - Classical/usual		Right lobe	Unifocal	3.842.4	0	34	2011			YES	1	0	None	R0
365	TCGA-FY-A3I5	NA	FY	A3I5	52203FF5-57B2-4D56-8935-2FF1EB61D7B8	YES	C73.9	Mar-40	C73	YES	NO	-23654	FEMALE	WHITE	NOT HISPANIC OR LATINO	No	No	Alive	50	NA	TUMOR FREE	Other, specify	Hashimoto's Thyroiditis & Hypothyroidism			Thyroid	Thyroid Papillary Carcinoma - Follicular (>= 99% follicular patterned)		Right lobe	Multifocal	4.53.03.0	0	64	2011			YES	14	0	None	R0
366	TCGA-FY-A3NM	NA	FY	A3NM	F7F6E9F4-1AA8-48A0-BEA9-EFAA9379F6F6	YES	C73.9	Mar-60	C73	YES	NO	-17734	FEMALE	WHITE	NOT HISPANIC OR LATINO	No	No	Alive	30	NA	TUMOR FREE	Other, specify	chronic thyroiditis		NO	Thyroid	Thyroid Papillary Carcinoma - Classical/usual		Bilateral	Multifocal		0	48	2011	YES	Ultrasound	YES	6	0	Minimal (T3)	R0
367	TCGA-FY-A3NN	NA	FY	A3NN	B3B7D701-EC84-4018-A3CE-F59198B35767	YES	C73.9	Mar-60	C73	YES	NO	-17613	FEMALE			No	No	Alive	0	NA		Normal				Thyroid	Thyroid Papillary Carcinoma - Classical/usual		Right lobe	Unifocal	2	0	48	2011	YES	Ultrasound	YES	4	2	None	R0
368	TCGA-FY-A3NP	NA	FY	A3NP	029DA211-9B52-45AD-B0DC-2322DA783C9C	YES	C73.9	Mar-40	C73	YES	NO	-25462	MALE	WHITE	NOT HISPANIC OR LATINO	No	No	Alive	18	NA	TUMOR FREE	Normal				Thyroid	Thyroid Papillary Carcinoma - Follicular (>= 99% follicular patterned)		Right lobe	Unifocal	2	0	69	2011	YES	CT without contrast	NO	NA	NA	None	R0
369	TCGA-FY-A3R6	NA	FY	A3R6	905469D2-4C97-4293-A20C-1B1F0462A25D	YES	C73.9	Mar-60	C73	YES	NO	-21009	FEMALE	WHITE	NOT HISPANIC OR LATINO	No	No	Alive	23	NA		Lymphocytic Thyroiditis				Thyroid	Thyroid Papillary Carcinoma - Classical/usual		Left lobe	Multifocal	2.2	0	57	2011	YES	Ultrasound	YES	30	5	None	R0
370	TCGA-FY-A3R7	NA	FY	A3R7	B983A678-B0AE-42C2-8F37-D6ECAF07413B	YES	C73.9	Mar-60	C73	YES	NO	-18403	FEMALE	WHITE	NOT HISPANIC OR LATINO	No	No	Alive	1	NA		Lymphocytic Thyroiditis			NO	Thyroid	Thyroid Papillary Carcinoma - Classical/usual		Bilateral	Multifocal	2	0	50	2012	YES	Ultrasound	YES	2	2	Minimal (T3)
371	TCGA-FY-A3R8	NA	FY	A3R8	C77976B6-35EA-4623-A92A-6D9440A978E6	YES	C73.9	Mar-60	C73	YES	NO	-22824	FEMALE	WHITE	NOT HISPANIC OR LATINO	No	No	Alive	142	NA	TUMOR FREE					Thyroid	Thyroid Papillary Carcinoma - Classical/usual		Left lobe	Unifocal	1.71.40.9	0	62	2012	NO		NO	NA	NA	Minimal (T3)	R0
372	TCGA-FY-A3R9	NA	FY	A3R9	D92902FF-8023-411C-A7CA-1AFCBB64937E	YES	C73.9	Mar-40	C73	YES	NO	-24215	FEMALE	WHITE	NOT HISPANIC OR LATINO	No	No	Alive	66	NA						Thyroid	Thyroid Papillary Carcinoma - Classical/usual		Bilateral	Multifocal	0.7	0	66	2011	NO		YES	1	0	None	R0
373	TCGA-FY-A3RA	NA	FY	A3RA	58FF4366-20A3-40A2-A87A-551E17CDB5D3	YES	C73.9	Mar-60	C73	YES	NO	-7900	FEMALE	WHITE	NOT HISPANIC OR LATINO	No	No	Alive	278	NA	TUMOR FREE	Normal				Thyroid	Thyroid Papillary Carcinoma - Classical/usual		Left lobe	Unifocal	4	0	21	2011	YES	Ultrasound	NO	NA	NA	None	R0
374	TCGA-FY-A3TY	NA	FY	A3TY	53BA15C0-780E-4153-A612-046F1B24B4B3	YES	C73.9	Mar-60	C73	YES	NO	-22556	FEMALE	WHITE	NOT HISPANIC OR LATINO	No	No	Alive	9	NA		Normal			NO	Thyroid	Thyroid Papillary Carcinoma - Classical/usual		Right lobe	Unifocal	4.22.42.4	0	61	2012	YES	Ultrasound	YES	6	0	Minimal (T3)	R0
375	TCGA-FY-A3W9	NA	FY	A3W9	7EF22138-AC76-4846-B3BB-DDF1EFB96531	YES	C73.9	Mar-40	C73	YES	NO	-24136	FEMALE	WHITE	NOT HISPANIC OR LATINO	No	No	Alive	23	NA	WITH TUMOR				NO	Thyroid	Thyroid Papillary Carcinoma - Follicular (>= 99% follicular patterned)		Left lobe	Unifocal	2.31.41.3	0	66	2012	NO		YES	1	0	None	R1
376	TCGA-FY-A3WA	NA	FY	A3WA	59221E3A-2927-40BF-A38D-4A5843EA179B	YES	C73.9	Mar-40	C73	YES	NO	-18993	FEMALE	WHITE	NOT HISPANIC OR LATINO	No	No	Alive	30	NA	TUMOR FREE	Nodular Hyperplasia			NO	Thyroid	Thyroid Papillary Carcinoma - Follicular (>= 99% follicular patterned)		Right lobe	Unifocal	0.5	0	52	2012	NO		NO	NA	NA	None	R0
377	TCGA-FY-A3YR	NA	FY	A3YR	D2CC4D31-38FA-4232-895E-767260F607E9	YES	C73.9	Mar-60	C73	YES	NO	-23395	FEMALE	WHITE	NOT HISPANIC OR LATINO	No	No	Alive	209	NA	TUMOR FREE				NO	Thyroid	Thyroid Papillary Carcinoma - Classical/usual		Right lobe	Unifocal	1.71.31.2	0	64	2012	NO		YES	11	4	Minimal (T3)	R0
378	TCGA-FY-A40K	NA	FY	A40K	8A8E05AA-F13A-4142-A335-7AAFBEE7B664	YES	C73.9	Mar-60	C73	YES	NO	-17092	FEMALE	WHITE	NOT HISPANIC OR LATINO	No	No	Alive	126	NA	TUMOR FREE	Normal			NO	Thyroid	Thyroid Papillary Carcinoma - Classical/usual		Right lobe	Multifocal	1.01.01.0	0	46	2012	NO		YES	4	0	None	R0
379	TCGA-FY-A40L	NA	FY	A40L	3FC062BC-1B0B-4C8F-B79C-770BCAA1EC6E	YES	C73.9	Mar-60	C73	YES	NO	-20243	FEMALE	WHITE	NOT HISPANIC OR LATINO	No	No	Alive	200	NA	TUMOR FREE				NO	Thyroid	Thyroid Papillary Carcinoma - Classical/usual		Bilateral	Multifocal	1.71.20.4	0	55	2012	NO		YES	3	2	Moderate/Advanced (T4a)	RX
380	TCGA-FY-A40M	NA	FY	A40M	744DF1F5-A7D5-4675-92CE-6E4713F0D541	YES	C73.9	Mar-60	C73	YES	NO	-18722	FEMALE	WHITE	NOT HISPANIC OR LATINO	No	No	Alive	138	NA	TUMOR FREE	Normal			NO	Thyroid	Thyroid Papillary Carcinoma - Classical/usual		Bilateral	Multifocal	1.71.51.4	0	51	2012	NO		YES	5	0	None	R0
381	TCGA-FY-A40N	NA	FY	A40N	44C2DA7C-6975-4D09-B65C-4B30AFD019BB	YES	C73.9	Mar-40	C73	YES	NO	-20320	FEMALE	WHITE	NOT HISPANIC OR LATINO	No	No	Alive	27	NA	TUMOR FREE				NO	Thyroid	Thyroid Papillary Carcinoma - Follicular (>= 99% follicular patterned)		Bilateral	Multifocal	0.90.90.9	0	55	2012	NO		YES	3	0	None	R0
382	TCGA-FY-A4B3	NA	FY	A4B3	00B62DF6-1189-4E38-8601-70416E05550D	YES	C73.9	Mar-60	C73	YES	NO	-18969	MALE	WHITE	HISPANIC OR LATINO	No	No	Alive	41	NA	WITH TUMOR					Thyroid	Thyroid Papillary Carcinoma - Classical/usual		Isthmus	Multifocal	2.11.51.5	0	51	2012	NO		YES	4	4	Minimal (T3)	R1
383	TCGA-FY-A4B4	NA	FY	A4B4	5C118E15-1E48-42A6-8D29-179E6E71A26C	YES	C73.9	Mar-60	C73	YES	NO	-22830	FEMALE	WHITE	NOT HISPANIC OR LATINO	No	No	Alive	35	NA	WITH TUMOR				NO	Thyroid	Thyroid Papillary Carcinoma - Classical/usual		Right lobe	Unifocal	1.8	0	62	2012	NO		YES	3	2	None	R1
384	TCGA-GE-A2C6	NA	GE	A2C6	7deedeba-f05b-453c-9df1-eeb20b0ec72e	YES	C73.9	Mar-60	C73	YES	NO	-12068	FEMALE	WHITE	NOT HISPANIC OR LATINO	No	No	Alive	206	NA	TUMOR FREE	Normal			NO	Thyroid	Thyroid Papillary Carcinoma - Classical/usual		Right lobe	Unifocal	2.22.51.4	0	33	2011	YES	CT with contrastCT without contrast	YES	23	14	None	RX					NO
385	TCGA-H2-A2K9	NA	H2	A2K9	25D8A79E-15FD-4C8A-A7F6-05D78973B757	YES	C73.9	Mar-60	C73	YES	NO	-9221	MALE	WHITE	NOT HISPANIC OR LATINO	No	No	Alive	145	NA		Other, specify	tightness in neck and lump right neck area after lifting weights.		NO	Thyroid	Thyroid Papillary Carcinoma - Classical/usual		Bilateral	Multifocal		0	25	2011			YES	14	11	None
386	TCGA-H2-A3RH	NA	H2	A3RH	0314B145-2F3A-4A90-A580-375B5F0A63A4	YES	C73.9	Mar-40	C73	YES	NO	-15068	FEMALE	WHITE	NOT HISPANIC OR LATINO	No	No	Alive	149	NA	TUMOR FREE	Other, specify	During annual exam irregularity in thyroid noted.		NO	Thyroid	Thyroid Papillary Carcinoma - Follicular (>= 99% follicular patterned)		Left lobe	Multifocal	1.7	0	41	2011			YES	3	0	None
387	TCGA-H2-A3RI	NA	H2	A3RI	BF193C4F-FBAC-41BC-B1AF-19B6CE856F0F	YES	C73.9	Mar-60	C73	YES	NO	-10956	FEMALE	WHITE	NOT HISPANIC OR LATINO	No	No	Alive	91	NA					NO	Thyroid	Thyroid Papillary Carcinoma - Classical/usual		Left lobe	Unifocal	2.7	0	29	2011			YES	5	0	Minimal (T3)
388	TCGA-H2-A421	NA	H2	A421	80AEB61D-21CF-4804-90EA-5D22EB06E299	YES	C73.9	Mar-60	C73	YES	NO	-12657	FEMALE	WHITE	HISPANIC OR LATINO	No	No	Alive	67	NA		Other, specify	Hypothyroidism		NO	Thyroid	Thyroid Papillary Carcinoma - Classical/usual		Right lobe	Unifocal	11.51	0	34	2012	NO		YES	3	2	None
389	TCGA-H2-A422	NA	H2	A422	8ED1B900-A8A8-4164-B96B-F060F15D7075	YES	C73.9	Mar-60	C73	YES	NO	-14721	FEMALE	WHITE	NOT HISPANIC OR LATINO	No	No	Alive	88	NA		Normal			NO	Thyroid	Thyroid Papillary Carcinoma - Classical/usual		Right lobe	Unifocal		0	40	2012	NO		YES	3	0	None	RX
390	TCGA-IM-A3U2	NA	IM	A3U2	8392EDEA-82B3-4610-87A0-F545F673E922	YES	C73.9	Mar-44	C73	YES	NO	-32682	FEMALE	WHITE	HISPANIC OR LATINO	No	No	Alive	81	NA	TUMOR FREE	Normal			NO	Thyroid	Thyroid Papillary Carcinoma - Tall Cell (>= 50% tall cell features)		Bilateral	Multifocal	4.33.52.5	0	89	2012	YES	MRI with contrast	YES	33	25	Minimal (T3)	R0					NO
391	TCGA-IM-A3U3	NA	IM	A3U3	DD1058C5-DA32-4F60-9275-5E1A8049D9C5	YES	C73.9	Mar-44	C73	YES	NO	-20117	FEMALE	WHITE	HISPANIC OR LATINO	No	No	Alive	100	NA	TUMOR FREE	Normal			NO	Thyroid	Thyroid Papillary Carcinoma - Tall Cell (>= 50% tall cell features)		Bilateral	Multifocal	1.310.7	0	55	2012	YES	Ultrasound	YES	8	0	None	RX					NO
392	TCGA-IM-A41Y	NA	IM	A41Y	541406FA-4443-4094-A303-43913D96F016	YES	C73.9	Mar-50	C73	YES	NO	-15694	FEMALE	WHITE	HISPANIC OR LATINO	No	No	Alive	298	NA	TUMOR FREE	Normal				Thyroid	Other, specify	Diffuse sclerosing variant	Bilateral	Multifocal	884	0	42	2012	YES	UltrasoundCT with contrast	YES	18	4	Minimal (T3)	R0					NO
393	TCGA-IM-A41Z	NA	IM	A41Z	9348C35A-58BA-4DB5-BC4A-E9FC8E07CDF3	YES	C73.9	Mar-40	C73	YES	NO	-13704	FEMALE	WHITE	HISPANIC OR LATINO	No	No	Alive	293	NA	TUMOR FREE	Lymphocytic Thyroiditis			NO	Thyroid	Thyroid Papillary Carcinoma - Follicular (>= 99% follicular patterned)		Bilateral	Multifocal	4.52.51.0	0	37	2012	YES	Ultrasound	YES	20	1	None	R0
394	TCGA-IM-A420	NA	IM	A420	E28E35B1-EB58-45BB-B19A-958187227500	YES	C73.9	Mar-60	C73	YES	NO	-14332	FEMALE	WHITE	HISPANIC OR LATINO	No	No	Alive	90	NA	TUMOR FREE	Normal			NO	Thyroid	Thyroid Papillary Carcinoma - Classical/usual		Bilateral	Multifocal	542	0	39	2012	NO		YES	14	5	None	R0
395	TCGA-J8-A3NZ	NA	J8	A3NZ	430AD51D-F68C-40B2-BFA2-9DA68370B7FA	YES	C73.9	Mar-60	C73	NO	YES	-19058	FEMALE	WHITE	NOT HISPANIC OR LATINO	Yes	No	Alive	68	NA		Normal			NO	Thyroid	Thyroid Papillary Carcinoma - Classical/usual		Left lobe	Unifocal	3.5	0	52	2011	YES	Ultrasound	YES	9	2	Minimal (T3)	R0					NO
396	TCGA-J8-A3O1	NA	J8	A3O1	FB14BD0D-B356-42A4-A0E9-2FCDADA8F76B	YES	C73.9	Mar-60	C73	NO	YES	-12113	FEMALE	WHITE	HISPANIC OR LATINO	No	No	Alive	415	NA	TUMOR FREE	Normal			NO	Thyroid	Thyroid Papillary Carcinoma - Classical/usual		Left lobe	Unifocal	6.5	0	33	2010			YES	19	12	None	R0					NO	No BRAF Mutation Detected	Negative
397	TCGA-J8-A3O2	NA	J8	A3O2	039BFC94-FADD-440A-AADE-A1595128583E	YES	C73.9	Mar-60	C73	NO	YES	-14339	MALE	WHITE	NOT HISPANIC OR LATINO	No	No	Alive	41	NA	WITH TUMOR	Normal			NO	Thyroid	Thyroid Papillary Carcinoma - Classical/usual		Bilateral	Multifocal	3.5	0	39	2011	YES	UltrasoundCT with contrast	YES	106	23	Minimal (T3)	R1					NO
398	TCGA-J8-A3YD	NA	J8	A3YD	4E227A7A-B885-4E9B-A4C2-AAD9E6C154E5	YES	C73.9	Mar-60	C73	NO	YES	-17416	FEMALE	WHITE		No	No	Alive	968	NA	TUMOR FREE	Normal				Thyroid	Thyroid Papillary Carcinoma - Classical/usual		Right lobe	Unifocal	1.51.00.8	0	47	2009	YES	Ultrasound	YES	6	2	None	R0					NO	No BRAF Mutation Detected	negative
399	TCGA-J8-A3YE	NA	J8	A3YE	C93C47F4-88F3-405A-85F4-BA9450B74522	YES	C73.9	Mar-60	C73	NO	YES	-11446	FEMALE	WHITE		No	No	Alive	847	NA	TUMOR FREE	Normal			NO	Thyroid	Thyroid Papillary Carcinoma - Classical/usual		Left lobe	Unifocal	3.5	0	31	2010	YES	Ultrasound	YES	4	1	Minimal (T3)	R0					NO
400	TCGA-J8-A3YF	NA	J8	A3YF	00D588E3-3DB6-4CF3-9DEF-34D941E8CDB0	YES	C73.9	Mar-60	C73	NO	YES	-30661	MALE	WHITE	NOT HISPANIC OR LATINO	Yes	No	Alive	751	NA	TUMOR FREE	Other, specify	Hyperthyroidism		NO	Thyroid	Thyroid Papillary Carcinoma - Classical/usual		Bilateral	Multifocal	0.5	0	83	2009	YES	UltrasoundCT with contrast	YES	21	1	None	R0					NO	No BRAF Mutation Detected	Negative
401	TCGA-J8-A3YG	NA	J8	A3YG	9AA61AB5-F675-43DD-8A99-077164B41F30	YES	C73.9	Mar-60	C73	NO	YES	-19785	FEMALE	WHITE		No	No	Alive	678	NA	TUMOR FREE	Normal			NO	Thyroid	Thyroid Papillary Carcinoma - Classical/usual		Bilateral	Multifocal	2.52.01.6	0	54	2010	YES	UltrasoundCT with contrast	YES	9	6	None	R0					YES		positive
402	TCGA-J8-A42S	NA	J8	A42S	63C20D30-3BC9-4DCA-8A8D-09FDEA41F288	YES	C73.9	Mar-60	C73	NO	YES	-16609	MALE	WHITE		No	No	Alive	75	NA		Normal				Thyroid	Thyroid Papillary Carcinoma - Classical/usual		Bilateral	Multifocal	1.5	0	45	2012	YES	Ultrasound	YES	1	1	None	R0					NO
403	TCGA-J8-A4HW	NA	J8	A4HW	FD3315DA-C870-4AD0-9D2A-50B1647D3E46	YES	C73.9	Mar-60	C73	NO	YES	-21587	FEMALE	WHITE		Yes	No	Alive	79	NA	TUMOR FREE	Normal		Parent	NO	Thyroid	Thyroid Papillary Carcinoma - Classical/usual		Left lobe	Multifocal	3	0	59	2012	YES	Ultrasound	YES	8	7	None	R0
404	TCGA-J8-A4HY	NA	J8	A4HY	2AE6A00C-BC6E-42FE-A0CB-40339D5FDC73	YES	C73.9	Mar-60	C73	NO	YES	-25106	FEMALE	WHITE	HISPANIC OR LATINO	No	No	Alive	6	NA	TUMOR FREE	Normal			NO	Thyroid	Thyroid Papillary Carcinoma - Classical/usual		Left lobe	Unifocal	6.5	0	68	2012	YES	UltrasoundCT with contrastMRI with contrast	YES	40	13	Moderate/Advanced (T4a)	R0					NO
405	TCGA-KS-A41F	NA	KS	A41F	8E274B77-C05E-4A8C-A106-C552DF1F2D11	YES	C73.9	Mar-60	C73	NO	YES	-13545	FEMALE	WHITE		No	No	Alive	3680	NA	TUMOR FREE	Normal			NO	Thyroid	Thyroid Papillary Carcinoma - Classical/usual		Left lobe	Unifocal	2.21.91.7	0	37	2002	NO		YES	7	4	None	R0
406	TCGA-KS-A41I	NA	KS	A41I	754866EA-D5CA-451A-98E4-6E0C430D3652	YES	C73.9	Mar-40	C73	NO	YES	-17196	FEMALE	WHITE		No	No	Alive	486	NA	TUMOR FREE	Lymphocytic Thyroiditis			NO	Thyroid	Thyroid Papillary Carcinoma - Follicular (>= 99% follicular patterned)		Right lobe	Unifocal	2.01.51.0	0	47	2002	YES	CT with contrast	YES	NA	0	None	R0
407	TCGA-KS-A41J	NA	KS	A41J	23AD7900-4E99-4ABF-82FF-71EDEAA8A51C	YES	C73.9	Mar-60	C73	NO	YES	-10411	FEMALE	WHITE		No	No	Alive	477	NA	TUMOR FREE	Lymphocytic Thyroiditis			NO	Thyroid	Thyroid Papillary Carcinoma - Classical/usual		Left lobe	Unifocal	2.32.11.8	0	28	2000	NO		YES	2	2	None	R0
408	TCGA-KS-A41L	NA	KS	A41L	4BD61E82-5168-4222-A8C8-5124AB8FDD44	YES	C73.9	Mar-40	C73	NO	YES	-14440	FEMALE	WHITE		No	No	Alive	2637	NA	TUMOR FREE	Nodular Hyperplasia			NO	Thyroid	Thyroid Papillary Carcinoma - Follicular (>= 99% follicular patterned)		Right lobe	Unifocal	3.22.01.5	0	39	2004	NO		YES	3	0	None	R0
409	TCGA-KS-A4I1	NA	KS	A4I1	6FF5C8BD-9929-43EE-B53C-3C7C0B23F97B	YES	C73.9	Mar-60	C73	NO	YES	-13538	FEMALE	ASIAN		No	No	Alive	183	NA		Normal				Thyroid	Thyroid Papillary Carcinoma - Classical/usual		Right lobe	Unifocal	2.2	0	37	2012			YES	4	0	None	R1
410	TCGA-KS-A4I3	NA	KS	A4I3	F9DB9757-04D8-40BD-A58D-605F4255B0E6	YES	C73.9	Mar-60	C73	NO	YES	-14992	MALE	ASIAN		No	No	Alive	378	NA	TUMOR FREE	Normal			NO	Thyroid	Thyroid Papillary Carcinoma - Classical/usual		Left lobe	Unifocal	1.51.51.3	0	41	2011	NO		YES	8	8	Minimal (T3)	R1
411	TCGA-KS-A4I5	NA	KS	A4I5	E94DFD42-4FE4-48E9-AA62-422AE071413F	YES	C73.9	Mar-60	C73	NO	YES	-17963	FEMALE	WHITE		No	No	Alive	205	NA	TUMOR FREE	Normal			NO	Thyroid	Thyroid Papillary Carcinoma - Classical/usual		Right lobe	Unifocal	1.21.70.8	0	49	2011			YES	2	0	None	R0
412	TCGA-KS-A4I7	NA	KS	A4I7	E0174496-D774-4417-81D1-CB16771760AD	YES	C73.9	Mar-60	C73	NO	YES	-22398	FEMALE	WHITE		No	No	Alive	376	NA	TUMOR FREE	Normal				Thyroid	Thyroid Papillary Carcinoma - Classical/usual		Left lobe	Unifocal	1.51.01.2	0	61	2011	YES	Ultrasound	YES	4	0	None	R0
413	TCGA-KS-A4I9	NA	KS	A4I9	52BC133B-8A10-4C9B-ADC3-22910A191E6B	YES	C73.9	Mar-60	C73	NO	YES	-16961	FEMALE	BLACK OR AFRICAN AMERICAN		No	No	Alive	531	NA		Normal				Thyroid	Thyroid Papillary Carcinoma - Classical/usual		Isthmus	Unifocal	1.71.31.6	0	46	2007	NO		YES	5	0	None	R0
414	TCGA-KS-A4IB	NA	KS	A4IB	D3D9CCDD-4789-43B0-8E73-B2C42CB7D83D	YES	C73.9	Mar-60	C73	NO	YES	-15157	FEMALE	ASIAN		No	No	Alive	1964	NA		Lymphocytic Thyroiditis			NO	Thyroid	Thyroid Papillary Carcinoma - Classical/usual		Left lobe	Unifocal	3.22.61.7	0	41	2007			YES	7	2	None	R0
415	TCGA-KS-A4IC	NA	KS	A4IC	4D30606F-3AB6-4EF0-9991-8897CDB9960B	YES	C73.9	Mar-60	C73	NO	YES	-16671	FEMALE	WHITE		No	No	Alive	447	NA		Normal			NO	Thyroid	Thyroid Papillary Carcinoma - Classical/usual		Left lobe	Unifocal	1.11.11.0	0	45	2011	YES	Ultrasound	YES	4	2	None	RX
416	TCGA-KS-A4ID	NA	KS	A4ID	899ED323-4FD1-4D8D-9C2F-C63D9B44E875	YES	C73.9	Mar-40	C73	NO	YES	-20413	FEMALE	WHITE		No	No	Alive	623	NA	TUMOR FREE	Other, specify	hypothyroidism with "nodules"		NO	Thyroid	Thyroid Papillary Carcinoma - Follicular (>= 99% follicular patterned)		Right lobe	Unifocal	1.31.21.0	0	55	2010			YES	13	0	None	R0
417	TCGA-L6-A4EP	NA	L6	A4EP	9C6C44B3-A2CA-456E-A8D1-D375309C1751	YES	C73.9	Mar-60	C73	NO	YES	-15292	FEMALE	ASIAN	NOT HISPANIC OR LATINO	No	No	Alive	18	NA	TUMOR FREE	Normal			NO	Thyroid	Thyroid Papillary Carcinoma - Classical/usual		Right lobe	Unifocal	3.02.42.4	0	41	2010	YES	Ultrasound	YES	1	0	None	R0					NO
418	TCGA-L6-A4ET	NA	L6	A4ET	E1FF7694-64E1-47ED-B0D8-34ACFB4FFEF1	YES	C73.9	Mar-40	C73	NO	YES	-17978	FEMALE	WHITE	NOT HISPANIC OR LATINO	Yes	No	Alive	34	NA	TUMOR FREE	Normal			NO	Thyroid	Thyroid Papillary Carcinoma - Follicular (>= 99% follicular patterned)		Right lobe	Unifocal	6.03.02.5	0	49	2011	YES	Ultrasound	NO	NA	NA	None	R0	Biopsy Proven		Lung		NO
419	TCGA-L6-A4EU	NA	L6	A4EU	B555B7A4-6324-4D3E-9EED-B140AF6C768A	YES	C73.9	Mar-44	C73	NO	YES	-21192	FEMALE	BLACK OR AFRICAN AMERICAN	NOT HISPANIC OR LATINO	No	No	Alive	22	NA	TUMOR FREE	Normal			NO	Thyroid	Thyroid Papillary Carcinoma - Tall Cell (>= 50% tall cell features)		Right lobe	Multifocal	5.04.54.0	0	58	2012	YES	Ultrasound	YES	33	4	Minimal (T3)	R1					NO
420	TCGA-MK-A4N6	NA	MK	A4N6	DD478399-D2EC-4AE4-A82A-B0258D24D088	YES	C73.9	Mar-60	C73	NO	YES	-12904	MALE	WHITE	HISPANIC OR LATINO	No	No	Alive	506	NA	WITH TUMOR	Normal			NO	Thyroid	Thyroid Papillary Carcinoma - Classical/usual		Right lobe	Unifocal	8.25.54.6	0	35	2011	YES	CT with contrast	YES	77	40		R0					NO
421	TCGA-MK-A4N7	NA	MK	A4N7	F0BC4F65-211B-4AE1-8E68-AAEF3F3C6DB8	YES	C73.9	Mar-60	C73	NO	YES	-7570	FEMALE	WHITE	HISPANIC OR LATINO	No	No	Alive	440	NA	TUMOR FREE	Normal			NO	Thyroid	Thyroid Papillary Carcinoma - Classical/usual		Isthmus	Unifocal	2.52.31.8	0	20	2011	YES	Ultrasound	YES	2	0	None	R0					NO
422	TCGA-MK-A4N9	NA	MK	A4N9	25184E51-1464-438A-80FF-CFC9A443CD36	YES	C73.9	Mar-60	C73	NO	YES	-15255	FEMALE	WHITE	HISPANIC OR LATINO	No	No	Alive	265	NA	TUMOR FREE	Normal			NO	Thyroid	Thyroid Papillary Carcinoma - Classical/usual		Bilateral	Multifocal	3.52.61.6	0	41	2011	YES	Ultrasound	YES	9	1	Minimal (T3)	R0					NO
423	TCGA-QD-A8IV	NA	QD	A8IV	C35E4390-2809-4D88-86F3-208DE05B338A	YES	C73.9	Mar-60	C73	YES	NO	-18288	FEMALE	BLACK OR AFRICAN AMERICAN	NOT HISPANIC OR LATINO	No	No	Alive	158	NA	TUMOR FREE	Lymphocytic ThyroiditisOther, specify	hypothyroidism		NO	Thyroid	Thyroid Papillary Carcinoma - Classical/usual			Multifocal	1265.5	0	50	2013	YES	Ultrasound	YES	38	15	Minimal (T3)	RX					YES		POSITIVE for V600E mutation of BRAF (c.1799T>A, p.Val600Glu).
[truncated: 30 more columns]
