# Supplementary material for: Identification of SERPINA1 promoting better prognosis in papillary thyroid carcinoma along with Hashimoto’s thyroiditis through WGCNA analysis
Source: Front Endocrinol (Lausanne). 2023 Jun 30;14:1131078. doi: 10.3389/fendo.2023.1131078 (PMC10348807; doi:10.3389/fendo.2023.1131078)
Supplement: Supplementary file 2 [file DataSheet_2.csv]

	X.GSM4101749.	X.GSM4101750.	X.GSM4101751.	X.GSM4101752.	X.GSM4101753.	X.GSM4101754.	X.GSM4101755.	X.GSM4101756.	X.GSM4101757.	X.GSM4101758.	X.GSM4101759.	X.GSM4101760.	X.GSM4101761.	X.GSM4101762.	X.GSM4101763.	X.GSM4101764.	X.GSM4101765.	X.GSM4101766.	X.GSM4101767.	X.GSM4101768.	X.GSM4101769.	X.GSM4101782.	X.GSM4101783.	X.GSM4101784.
DCSTAMP	5.16092111311271	5.27431737726002	5.23413774867689	5.17412518031506	4.99917256064007	5.45122262670466	5.12096100133811	5.0137646747316	5.16657886264436	5.19340899026412	5.21233040783396	5.157421113637	5.70735721084926	6.6072909234116	6.43205743962604	6.64638231712273	6.38622690797959	6.51153130250984	5.85296463288825	6.05563290262025	5.0591636984229	5.064920457806	5.11178358210878	4.99261497637368
FABP4	5.3621804567832	5.98582396026961	5.7631906706898	5.96492712701396	5.53610612237442	6.03139915398671	5.76275245831774	5.88226012824701	5.40167267034884	5.91223154956293	5.7776691122629	6.0104004857592	6.08449388751735	4.93415820151414	4.65140619940977	4.57054776766038	4.92247962961	5.26637382513994	5.16304651653628	4.81703302336644	4.85380669212172	6.21474822533928	6.40284240001499	6.15673545861137
LIPH	5.96630872738095	5.34392980399277	5.18902934327902	5.2328199691779	5.332994827627	5.18090661731102	5.17893117233707	5.36854824425317	5.40782821882896	5.18613954195117	5.16570641267182	5.22264042581087	5.66222888897854	6.32038882492969	6.18832971357456	6.54637290419042	6.5026559892651	6.41997376451308	6.44499612716176	6.35823244901478	6.36533229173258	5.47784935657982	5.27078111132616	5.19587007601503
ZCCHC12	5.7607154070532	6.10623424360998	5.3222495837194	5.5202783634513	5.59861941214959	5.26024193977065	5.25366464746236	5.72014765217148	5.57279583435686	5.23428422979747	5.60192863657153	5.35122447901386	5.92917504963608	6.59752461656494	6.29160229238579	6.70116534315099	6.58139643133765	6.35367863468149	6.7225791299722	6.52648376947356	6.51905259199788	6.14247404834278	5.41539380807402	6.05606217707438
SCEL	5.58915377998855	5.20946787776819	5.20942241470315	5.29486656981597	5.06388948666506	4.97678839055276	4.92665976501921	5.01279101404715	4.98130125213539	5.13670093885441	4.91932704133885	5.13514780074533	5.38927427153814	5.81646556505857	5.89705665344414	6.19726761664392	6.10978916724716	6.08878909867711	6.12541911729587	6.11354476676854	6.24603845508649	4.87522243729347	4.93685111139536	4.89850623201067
SYTL5	5.50927318771676	4.79767316768352	4.89042633137466	5.01068627443217	4.98173031963228	4.86398455597595	4.83320325047933	5.07438970373719	4.84927881872202	4.82265880629467	4.94270578877119	4.81902295751135	4.92742259242934	6.04340469116635	5.64078724001063	5.89079646223422	6.10965308919961	5.73158222423927	6.04615261522327	5.69396238902333	6.16072134786323	4.85684742598763	4.95682963303235	5.15720326947881
RXRG	5.42681438508747	5.34056228736965	5.25975225960599	5.21861606922892	5.32004872003215	5.36992038294109	5.34066564724681	5.19120620419792	5.28551813506219	5.43224815332112	5.35263181255061	5.35864574302835	5.4897830532052	6.32014486402277	6.01764747316243	6.36910420415211	6.2246994214306	6.14291235216614	6.2955271328141	6.22941549694153	6.44938254180835	5.58647949589683	5.44060845489021	5.57879829692027
TRPC5	5.16453609517586	5.30453989924506	5.2610150068186	5.19953237536121	5.28220903022864	5.12403897426829	5.15291654598254	5.30001061086343	5.12359916153407	5.13884264029183	5.10686207209435	4.98315673501461	5.35351885075365	5.46735151017409	5.92106075338399	6.14005592149844	5.88168310289763	5.86457697378547	6.27896880672386	6.49979233079081	6.12353808349015	5.32741619958318	5.2149451178951	5.20790123589868
GABRB2	5.99146426286637	5.73285627903229	5.33252043618477	5.63556557913031	5.35245319044697	5.51863626940847	5.4236245663842	5.50626609104907	5.55298824731435	5.48031971741319	5.4121144927456	5.36597844233137	5.68297514272737	6.42556723806373	6.36571069371181	6.43249154593474	6.50062225041768	6.45802939937849	6.47789876510878	6.20061109323778	6.23858788817514	5.58792531593689	5.51944166081689	5.56648617681168
CLDN16	5.82004970534645	6.00950740528134	5.61458504228023	5.62039092899361	5.98523645101422	5.4320806795721	5.54476554577774	5.76039540383651	5.97343958164314	5.51111579675337	5.8991335791193	5.66930671095155	5.86067128157909	6.55038643628308	6.12813009136443	6.5220964025687	6.36229714548159	6.62502333161563	6.72516998837746	6.43996656907869	6.40491217285131	5.57310483834705	5.25090330406123	5.55483342853714
AGR2	5.83717562841725	6.21484804861215	5.0982164938725	5.3341302213207	5.2077700656068	5.71935552879312	5.06771641624619	5.52897645545798	5.33097079613286	5.46613799054012	5.22778733534578	5.69033201534653	5.55499636414709	6.09758875606072	5.46987126218762	6.09305084199915	6.19521250770321	6.11129281071353	6.30715221773846	6.25307762700932	6.16772044070214	5.42360205100641	5.03207459613342	5.39918925823836
TENM1	5.37679984052295	5.6312800194999	5.25250232570317	5.55746561017546	5.58924101948314	5.39467422921845	5.49034810955193	5.35541559768801	5.5329448089057	5.47656077232657	5.4916028562418	5.54454354341619	5.4581840084865	5.9561865130229	6.32503016337026	6.30509886560304	6.03444770847134	6.32993287409408	6.28537448400069	6.48566192256781	6.52393812000187	5.7264382503916	5.34408176585212	5.5569308165666
SLC27A6	6.12185746492369	5.4348479923666	5.06876086188862	5.10800488192802	5.37404608369443	5.09643647650454	5.44028245396535	5.48819810629707	5.44657365415542	5.15382244695752	5.30310226115984	5.79351655014232	5.50580282962248	6.11336710633801	5.74483985421843	6.06455621623238	6.51417117553746	6.19180588873905	6.34042487830308	5.89914556329988	5.72289179030172	5.39604398255204	5.58404453761457	5.70987922485055
ARHGAP36	5.37092138924159	6.23642008028661	5.40509899468676	5.40534629376487	5.34847560517847	5.45969612454688	5.44391311474922	5.38151527939995	5.25973561519343	5.43480385316636	5.42520091235724	5.33077931549007	5.41865829172833	5.73196097525678	6.06112226953975	6.56358801877559	6.37926960816189	5.62089472962561	6.56726126554458	5.94627806097806	5.6300645375828	5.83901693552084	5.39614685895421	5.86837402823472
SLC6A14	5.76831018045267	5.10045047759804	5.05093000307711	4.79642820911914	5.04472923386298	5.14226668456143	5.04182714482992	5.49004135892739	4.85546737811426	4.90329404639363	5.30503177117389	4.95815662233719	4.90844286828134	5.02142900449578	5.46922041766806	5.9844261405206	5.39363136054866	5.71933463734433	6.01493064682097	4.87470189315811	6.01701463118983	4.9127417396069	4.84881840028242	5.1270449453573
CYSLTR2	5.41502447897568	5.31464405960253	5.63492874643504	5.12070473495434	5.46425479436454	5.33882679378606	5.54317597709379	5.49215519019024	5.60958993140292	5.11908974841388	5.61496194718336	5.43794866310403	5.38047953527049	5.88619376837369	5.7259335812493	5.9469712945816	6.16538920555521	5.57953139764654	6.22151656440055	6.19161459777198	5.89996322869392	4.95749578508314	4.96412137107515	4.7362347047816
SLITRK6	5.65280627489686	4.61931706155155	4.85140032166411	4.62138696412442	4.84538859002921	4.6303634883697	4.94174354303813	4.94856780569399	4.75356359460368	4.798645177547	4.76808632949982	4.94167988887764	4.91903969490973	4.78183959189183	4.88605964462251	5.28075044070939	4.68913648839495	4.91347951551205	5.54606520619302	4.71872497405168	6.33989675504386	4.81289283803821	5.00589761240504	4.77740626952426
MIR31HG	5.33402803760736	5.20997670684567	5.5036484797784	5.08806555109873	5.14056731041512	5.05852961948304	5.37049123561078	5.68710379175896	5.4217365957779	5.37644512181719	5.23710376753216	5.51248700176325	5.50323485267381	6.08940663543639	5.81173224048665	6.00307545935307	6.11499994819781	5.77152417935485	6.20063213448192	5.75063630105589	6.3030096941068	5.40368268753815	5.17912045722563	5.01837221746219
TMPRSS4	6.03301605869413	5.34387525826743	5.30971830527841	5.38370126969191	5.2591376328376	5.25911477451108	5.27132322724874	5.30432546512471	5.42919385164518	5.33325153190073	5.40904422186793	5.28278321600642	5.42832908973533	6.02411992677897	5.90668430937369	6.43888981042689	6.39697765295811	6.14695929282962	5.98362711930013	5.57209634274892	5.5805154811072	5.44278303937648	5.44932964261361	5.34612020836672
RTL4	5.36199383885507	5.64307810095672	5.38806058581583	5.30433765166789	5.2769007734409	5.27701627267727	5.19710483427622	5.23838610724597	5.17300910825182	5.38513220133242	5.08652659986903	5.19523900456073	5.5551064515215	5.80669668030889	5.9706073381237	6.04138821069433	5.8440463391354	6.08316021571387	6.13254239740919	6.27060212309096	6.17683916075238	5.44893703610304	5.23370862126098	5.4197744684892
XKRX	5.6592853099568	5.93592956053794	5.33293710520921	5.53444997690876	5.75346271422156	5.22500111343501	5.04899854594944	5.73229918219637	5.78228380608856	5.16327219553899	5.41252470746589	5.31179615154392	5.25502933135314	6.02938164664369	5.65504203548956	5.97572515306848	6.25532374464917	6.04706601199906	6.23198998078953	5.9573218483381	6.04663381824722	5.99337497611522	5.22305144239326	6.17267948790709
MMP7	6.0642739067336	5.1310291893037	5.33496358618937	5.12680239749026	5.2723641716667	5.28396485875154	5.26164485482864	5.50232589595831	5.45806642491533	5.01136169981319	5.28467652419692	5.29213712655414	5.17003628474087	5.74552591872099	5.25246916668681	6.22291332818034	6.06283065841684	6.02351615252761	5.25573880070979	5.06876702288203	5.21088202811794	5.122850407099	5.07004998837681	5.14921763185088
HMGA2	5.52340006735144	5.5021415532191	5.59622625303832	5.60160496595342	5.45720432775298	5.38501802632996	5.50023745694582	5.53577868514677	5.56162970981182	5.48040541120343	5.25443516408151	5.35210803587611	5.53667345084086	5.96977409050193	6.12559357943416	6.1512377848844	5.8868423389489	6.06526376337987	6.34908576355952	6.42193977572416	6.43953443780735	5.52458323138839	5.49837676193445	5.64302208276807
OPCML	5.87478630584141	5.16039172493672	5.18041009226802	5.1418624043494	5.19387148228653	5.24365024294731	5.15368412634392	5.23577412157899	5.2324133882037	5.20777880887156	5.20698563786186	5.13668692130244	5.16813191742004	5.27311921490677	5.42435805923746	5.3030271789395	5.69933312170608	5.49361247115157	6.41502530025354	5.32263130161043	6.36143117601047	5.30318857955106	5.39470165887692	5.36771272228741
FGF7	6.02136674643083	6.15620612384126	5.92399798299575	5.74968772069826	5.67348121909996	5.25683865660268	5.89193042708813	5.80887560601322	5.58481283489359	5.5126682131547	5.78049890845311	5.77638364133175	5.59076162146653	5.07959787032855	5.19722563203403	5.63685544957675	4.99065695202757	5.53757142835485	5.42155699117835	4.99523777423877	5.39799683330327	6.10046103697367	6.14342068552104	6.01140410742925
PRSS2	5.28587746448946	5.037239677994	5.15549705133733	5.12941079089037	5.20918234062363	5.05930542923114	5.15226673577739	5.45942566929197	5.28935158756333	5.11679046808688	5.03295403315096	5.02925805436445	5.28156179902709	5.58636541118962	5.23907997948805	5.75770651997168	5.56066132749905	5.39209997568	6.15221354341258	6.03863914259781	6.21586354660154	5.28610834196601	5.23592690488764	5.11179727520047
TACSTD2	6.31412340765236	5.62292536700847	5.72106529605584	5.65018030265307	5.60748581174586	5.64865267488796	5.9561875510008	5.67101707492243	5.74402712771811	5.75482488228906	5.7946334526709	5.81419144498785	5.85747178087203	6.55579194649786	6.40902801979007	6.61344916256231	6.53435109735983	6.4664884912848	6.34790650608233	6.24574425336375	5.80287266044622	5.76269978619304	5.83183571927888	5.64479578235959
CST6	5.41242236954305	5.74649630597155	5.43528317054759	5.88984792284645	5.49420501869089	5.62469820921248	5.63459188969248	5.48142845774062	5.28784905407459	5.60901719505394	5.51370847837421	5.61807223589764	5.58526374032594	6.4993131944834	6.38767074322993	6.26098319632939	6.34009692609906	6.08956658713414	5.90711467603083	6.12685216353948	5.73333319562689	5.57966647880884	5.62960634200921	5.49910744834631
LAMP5	5.87410470682013	5.80942680687446	5.56107227274694	5.56116177805518	5.87161049313144	5.63192148382932	5.67129894211311	5.78479457632062	5.85543973357689	5.4646576271061	5.71327051379794	5.4652302129427	5.1140082482941	5.86729568155432	5.75298552385605	6.09387909382304	6.48289811802583	6.11622102506222	5.88630978788886	5.40006940255946	6.11770267833166	5.11441279831391	5.25667246206302	5.22519398644918
OR5AN1	4.75803003414004	5.07626744153072	4.92864334086706	5.09371486587782	4.97973571812434	5.0607388473961	5.01946408069781	5.02083818288409	4.93955467292562	5.07074904102123	4.94989362221483	4.93228163454818	4.8672327533744	5.32618111920655	5.80452868374949	5.1206274889427	4.76392169858386	5.96507499686303	5.22078237339489	5.70651795810478	5.73581122237666	4.84607953784695	5.05138073972369	4.9893612911412
CLDN10	5.91140843441539	5.20441642404977	5.17851913214719	5.30047273451839	5.16368520633483	5.30271572254318	5.33302604392498	5.21514939556776	5.35248725880612	5.2951601318452	5.23670530681674	5.23969777744846	5.32766584524644	5.76603373041612	5.77340300681691	5.8730957031959	5.92414473735498	5.93015825665868	5.88634051728678	5.25297394690873	6.25362802829601	5.20814216946807	5.42270142682928	5.21159914593304
MIR221	5.37517513845282	5.87999064558423	5.74024129023795	5.26454071165923	5.5778567188764	5.01293951984825	5.8842667458234	5.44582496227194	5.74671929107918	5.58315047332863	5.44481258335049	5.63989868088606	5.65826664358631	5.69043618281987	5.84051100471711	5.76411268422696	6.06246548618931	5.71644885949843	6.06214961510263	6.08197122819772	6.34719374306608	5.26721254719314	5.12413409323283	5.28551113499908
CST1	5.13244005846458	5.32879331043559	5.15775740966345	5.12406373078497	5.13341136513432	4.97238485811389	5.41478258931298	5.25497953401807	5.01638726957684	5.27692302889323	5.33960036618377	5.13994123467216	5.35078248179654	5.51374752016042	5.43349345400971	5.62713208520427	5.27967529055701	6.22668792691861	5.4082042497628	5.29253774854169	6.33646644601943	5.17386633751193	5.18275986639011	5.22993143039825
PCSK2	6.42570164481617	6.58870495648751	5.86404338887035	5.91621551996349	6.3532237589851	5.74418525611841	6.40246812749696	5.74314575097112	5.60609073672609	5.80748622347009	6.23219633608029	6.14638461157773	6.19171388381458	5.89375681857182	6.49073689902682	6.4209683941624	6.5728453413011	6.43213607873486	6.40117588769191	6.56358655272651	6.68467774950836	6.36000683273247	6.36296268763551	6.66576623120224
LRP4	5.90966730163109	5.9102207427328	5.70355614604498	5.81154282928202	5.66521247390371	5.80557887855464	5.80955923894435	5.77447322906391	5.69134264370656	5.77873456562058	5.80772822862295	5.91226060426363	5.79152894005765	6.48351951770071	6.38776278478999	6.38909893964887	6.394451252993	6.23313360057721	6.60625352297612	6.53403881778983	6.60243214284018	5.79367657338284	5.98239016562487	5.83642463708266
GDF15	5.79015074363718	5.75154455607793	6.14915227390035	5.78182575877274	5.44872267373627	5.95723689951656	5.61916880477326	6.10257572923291	5.49086690255787	6.00902006130211	5.68318656299245	5.55639714864878	5.78421513834983	6.59820813634231	6.35017236233488	6.51443711600815	6.42179629920695	6.11246670391519	6.45996599800994	5.92507728573636	5.99322102343333	5.89646881316717	5.95053870328257	5.84282801698632
HLA-DQB1	5.6902300632826	5.35817120267268	5.43131704324902	5.28700047345008	6.31248744737238	5.50553853321181	5.57221485770382	5.50387240640659	5.45296545401845	5.76569670206354	5.53531981633011	5.25494344015793	5.38641051613685	6.04126159363684	5.46442824220853	6.013543030826	5.95680594666405	6.22440919631969	5.2899580593951	5.45766846828363	5.96343470974589	5.24301691142903	5.44289369137574	5.23972832993529
KLK7	5.521353041578	5.50805739475975	5.5097398144802	5.50445315271751	5.45134116838816	5.51559697151735	5.54704880857737	5.55754247791323	5.55951922657256	5.48899315311435	5.44972094739757	5.46757832010547	5.50844475428227	6.30805640320244	6.17928769364517	6.25191299693817	6.40475081470304	6.09381452540035	5.50541751591883	6.14693016011893	5.64231780628073	5.60314066156726	5.55538551078244	5.55081080421673
VTCN1	5.39476665992066	5.11123669880591	4.93491354587539	4.94278425540002	5.01824535867436	5.06187871423507	5.0929066477792	5.21718490250345	5.03874472375484	5.23182331695111	5.03029480373802	5.06333463373832	5.20187773705245	5.24931538154622	5.18587475587061	6.32625843961087	5.8325769938804	5.2816417291025	4.91827657610654	4.87777544184546	5.00271235215677	4.94501659561394	5.01705967429834	5.14093970233662
GABBR2	6.03699964906936	6.16094223795441	5.795983619937	5.96568048496368	5.88096238536416	5.70288808390218	5.99336722318195	5.61848250709933	5.78011663213602	5.90319300859305	5.94197469866498	5.95903472081839	5.96713318180485	6.06800877030606	5.85162474631041	6.54697265812922	6.13899609001776	6.10027278151333	6.4803845198863	6.45794111712446	6.5775032227082	5.472096870868	5.54342408574576	5.49402724277436
MMP16	5.21615008147837	5.9375871415226	5.19741570624884	5.62050959953203	5.35452306743667	5.46486747178129	5.31675322271949	5.35598255507251	5.3509254109118	5.20349492880651	5.3373600622764	5.28291875713477	5.33879552113758	5.94518057204484	5.97548528698112	5.87087921529555	6.13479047708303	5.87051314217836	6.04618012183205	5.30461427973722	5.87741157965629	5.51612317257069	5.28850844672865	5.63408848337324
POSTN	6.46554449249555	6.3010353574828	5.95666898270475	6.09625928026877	5.73025660968382	6.11966338316371	6.13597659465571	6.11083906532306	5.51524878214942	5.9178395137808	6.00236450060138	5.79858965899959	6.02430921859362	6.0792352465571	6.47571987784889	6.46871969950063	6.26598494424007	6.63135970472127	6.54730438110208	5.61405730290405	6.56589458543642	6.25144445355021	6.40193365337975	5.87399280976476
DPP10	4.97475651529354	4.92401545219302	4.92472175802397	5.11124576260667	5.05492622725974	4.96714521422982	5.06607175183415	4.87603262794101	4.91584968724374	5.05146801906813	5.28503062323294	5.102908923648	4.99176966079095	5.07552036037945	5.11516780381805	4.9871207812657	5.7458483798864	5.03486122021468	6.00705752106596	5.7111047986424	5.46977030186581	4.96903351467819	4.80366995267299	4.8836325061652
CITED1	5.66493038993772	5.77915989452517	5.77571246183943	5.77625963556418	5.628689811083	5.64807627152339	5.62634055993336	5.74610561988098	5.67801923615985	5.73726005574121	5.6429584906958	5.71637725691774	5.89721152554769	6.55503587166153	6.37568200605881	6.48404048909284	5.89917469430402	6.30596595571869	6.01884181188419	6.35319961751515	6.34713030532609	5.93029066543019	5.715898100746	5.8136056330841
TNFAIP6	5.70989736108001	5.32312627229827	5.18263858199165	5.34362042474133	5.2008740853134	5.46750824232595	5.56849504087437	5.21844903915917	5.24472083244967	5.30044319509358	5.23969916627117	5.34655730323531	4.94921068284417	5.28646589413389	5.30058104219211	5.90663377726529	5.40231736025366	5.93311360583727	6.02459568312912	5.91859166484677	5.97393940728002	5.1523129694614	5.3710842521833	5.24024005973618
PTCHD4	6.01585582424619	5.89280893429215	5.85751425468857	5.96921814285584	5.75591795343201	5.58255637959335	5.73597280198739	5.68748281507703	5.4828114581784	5.89650881977801	5.48726008482391	5.44910418047251	5.47710408513288	5.86595296617328	5.96228775024113	6.18904335099394	6.47492132165266	6.42595868125195	6.20665299764919	6.34069179968274	6.2533975523121	6.15304440382548	5.99664026258244	6.00366517347809
AHNAK2	6.04733762057641	5.5833911754647	5.57110083800772	5.4354360420018	5.53133058614628	5.63212810564954	5.60998349780123	5.60333426792629	5.45122453077615	5.54629717235684	5.62865162868862	5.75313896294309	5.53732105985889	6.10323364767221	5.90408985979923	6.21825344533938	6.31203525924577	6.08927666374079	6.32127047402707	6.00531797977594	6.2156484671517	5.53894358765907	5.84764471125924	5.36927212359967
STK32A	5.63703633616572	5.92832048220362	5.68994202019243	5.58687184816068	5.30819582093208	5.65493922318358	5.72443304287826	5.86957646158841	5.40586060238526	5.63345162567886	5.66999023389112	5.74191705793613	5.71716355364035	6.11132907573508	5.9999977949619	6.17728802409269	6.15320930407628	6.06947169014659	6.33051964018356	6.35139642436877	6.27343329351515	5.66252223032779	5.34055379003337	5.69434133052085
BBOX1	6.14099269519539	5.83892125872758	5.80811941545287	6.11162221894928	5.62926065920166	5.36597992242338	5.71218028857835	5.93409166086804	5.49672232236178	5.79470231778548	5.61963073032973	5.89805566229552	5.94043817467276	5.61598192899224	5.27906931775591	5.85687329202534	4.983885204667	5.54314960938849	5.76911067870708	5.2439331613176	5.39126501494493	5.91736378190292	5.62465829934714	6.21436388310354
GALNT5	5.73851158972322	4.98940251977723	5.02157004594108	5.20092185031463	4.98102187412877	4.97871241006505	4.95688617003007	5.20216848384024	4.97810937858286	5.13420470434251	4.95418761903946	4.97778862992957	5.00906715565617	5.16675803367193	5.24308977812646	5.48294802223808	5.81504519482024	5.87773917546863	5.59943396657657	5.22918686179937	5.53307836314122	4.9789797358114	4.90872686023812	4.99130663756538
F5	5.25573632101714	5.52114668232927	5.59920171628523	5.49943953098577	5.76320240927958	5.53806520637002	5.51085938059763	5.76495421477395	5.77862593077893	5.29704467771613	5.7146669496853	5.90559840222592	5.45259208948271	5.60252202071373	5.93406179211267	5.49718852054359	6.41712968855679	5.67603575101964	6.30345636474312	5.36719684248534	6.25978565238436	5.62314280002075	5.50504324690874	5.56624182317851
EHF	6.36242272307987	5.67069335520705	5.42173690790927	5.59757411151581	5.7105086384262	5.38965781139739	5.6371894978812	5.84475687083933	5.6194058795095	5.78045764277876	5.69888092131513	5.8468649743781	5.81895707662905	5.71552826902282	5.67508865248101	6.30827696538474	5.95016521222197	6.1143771431172	6.28459592437375	5.87952468713006	6.13008930873315	5.30777213329305	5.41962601064153	5.36194051753027
LAMB3	6.06097149888649	5.58386339254969	5.5857339723703	5.59613160734831	5.62693384088852	5.67620057684908	5.62641062148892	5.63497699413902	5.72246793616652	5.46340231827051	5.68401847797652	5.65302265512947	5.39951128512443	6.1763462524916	6.1178605245662	6.20643760354296	6.25336536264097	6.1237871859365	6.31173587762623	6.09405694579942	6.12011781462612	5.53233019324865	5.50118272693685	5.47649998455764
MUC21	5.71808591100587	5.65089839084615	5.49460128624945	5.57520720117149	5.53847087296861	5.54590928925217	5.55188910629911	5.56198768477039	5.53476521099667	5.65329461671591	5.65483770103893	5.64731197496655	5.64295669035819	6.25985751836815	6.04291409853374	6.52587116900284	6.20795593535697	6.26496582797393	6.01510490990667	5.92598399094661	6.02533021587099	5.63289351890669	5.56420588945218	5.52115690476336
SCG5	5.38383199783795	5.74558592548693	5.80793649970845	5.45653187292411	5.73703188838034	5.28268373966999	5.63407927297361	5.51636498410733	5.54188387582341	5.47945143523398	5.801689648798	5.78092146229567	5.61368400996959	6.01857041768092	6.05930598039749	6.1234345346588	6.0003855546669	6.07325697152215	6.17304658270805	6.27286944002213	6.20665098700876	5.48857141787768	5.62532585201149	5.3513888065528
CRLF2	5.06283014911478	4.71525629862079	4.76080620819594	5.0690537941981	5.0453367202876	4.94906589078596	5.03278226481448	5.15034883944649	4.98415935489905	4.97184375143522	4.93065926026162	4.78705274755615	4.99533619930649	5.57350837911144	5.10746504995743	5.53672177140983	5.97628114175912	5.46340446536991	5.2003553141982	4.80526784773896	4.9462770185693	5.0409516239523	5.19509594452992	4.92916455573995
PDLIM3	5.71780837511873	6.17029801287634	6.13662585371344	6.18962343490933	5.85000947203645	6.03571756362852	6.12397168628125	5.89569591534669	5.94280687810725	6.24862952518124	5.92268611915069	6.07315183479885	5.9662977118234	5.43178835889136	5.87431293643014	5.66921661107744	5.5306412730373	5.65256020174641	5.85766163764905	5.38671181031196	5.5501139478416	6.36437454991072	6.51269289495604	6.02542219178583
SYT1	5.44970402333005	5.29710289196636	5.52014915829273	5.21832533270901	5.40931299683407	5.2704512899148	5.43867887224826	5.53694587673451	5.41218340553447	5.36133113081813	5.45879915758966	5.54716248758623	5.40957470174097	6.10422845980622	5.8209002653669	6.23361267021249	6.08861411092147	5.96174899988727	5.66471441198806	5.52730436635984	5.7863309894405	5.29889259171875	5.5061947762123	5.21680539450424
FIBIN	6.15293507961704	6.01012241854705	5.94849885792046	6.02096429594091	5.70628703860886	5.68107566557256	5.81829735244514	5.98774575485714	5.40740183950464	6.02147334131359	5.85504456669043	5.92966681695544	5.85829621934332	5.32625140863199	5.3271341640541	5.7843127447326	5.14082711700042	5.76101917650568	5.63096106924275	5.2080090548299	5.48701165988208	5.81456910866771	6.07341609458792	5.95726709839602
PLAG1	5.64361613648463	5.37710555207429	5.49644316751382	5.25631295467838	5.72818643135679	5.29277962177609	5.72204887684004	5.76294920769236	5.75873926946811	5.62569933656021	5.63631287004099	5.82743666330779	5.62068617285359	5.90904660574486	5.83467902767021	6.12243239525677	6.08910538947493	6.08930928303129	6.08988108147058	6.16821352453862	6.1401858892277	5.38275707674765	5.67897742661284	5.30849232939845
PRR15	5.7419345806416	5.77837529357957	5.74332161399406	5.62036620473608	5.67969536695299	5.71340684607111	5.84704869299205	5.73071094100295	5.78568025069044	5.72796028691837	5.7984578302397	5.72292786511496	5.84163775708265	6.50412989455223	6.1488677312279	6.39941069673852	6.36758178386484	6.10340047852029	6.47119443787242	6.32432353073617	6.32082294797617	5.95864973470211	5.85094915974741	5.89024768272024
CEACAM6	6.05664453218806	5.34033750653373	5.34112043420702	5.37603671062561	5.32990600220971	5.33323687105566	5.19180524522529	5.38152117253335	5.29515485748129	5.31587989835806	5.30286708034551	5.31989261630498	5.39564066181412	5.5434313879955	5.51003449306254	6.14125140970147	6.02470506515566	5.97315038054048	5.58795644285404	5.24834702199561	5.74730032340898	5.20144006527823	5.39909725235981	5.32036355071699
CDH3	6.24109090066048	5.81622930480745	5.77920376152408	5.72312152963684	5.95613651470727	5.70430890612189	5.91924215729067	5.8614041415932	5.93669517799935	5.71597538241418	5.85765088725823	6.00607079305674	5.78022030137447	6.36476234845893	6.18602329801019	6.35114753247977	6.46383128335941	6.15283076303192	6.45148659738259	6.34883741464172	6.39803182794764	5.60306929048578	5.71578776320498	5.67804013993489
ITGA2	6.48520515849211	5.68623424924742	5.80187616672439	5.84036507902329	5.96291442561849	5.91140863611984	5.89436791491054	5.79091973504324	5.78825353792034	5.68240158186039	5.96581531624021	5.94579683919044	5.79225183625928	6.13249701741015	6.37892380705724	6.53166637865236	6.4207966654344	6.40703502036822	6.39407133415779	6.29722488364093	6.34834872833417	5.93272062972763	5.7361968095655	5.98253184695092
ARHGEF38	5.61920438592746	5.27714168506183	5.69467474786072	5.248594773292	5.32540215861247	5.11064271524095	5.28334170520383	5.55036012137779	5.24036946520681	5.37045550392527	5.50541682732958	5.39455127030046	5.54659713843913	5.39705861867244	6.03181022408654	5.95975326548013	5.82362333146963	6.04445684033284	5.82562822867827	5.06127333588838	5.75748990011663	5.74471760280929	5.5062002057769	5.35602182190967
FRMD5	5.82010448672675	5.32084643525558	5.52402901990599	5.22938745429142	5.33782284698683	5.29668903837655	5.34064124540163	5.60592931629292	5.35159799672768	5.30735032281583	5.35983418603001	5.30944930743784	5.26289472877353	5.85525285320606	5.85538481517764	6.11323730441319	5.79772998598987	5.981005015486	5.52116108377578	5.44529956354253	5.97654879172983	5.32230029272668	5.28559164713623	5.24186530883634
KLHDC8A	5.3576013539067	5.55651682089098	5.34753316564151	5.42806475599118	5.35768495842689	5.65532411454006	5.26672333959247	5.52272457831922	5.37957897141208	5.32346278554352	5.39436980894934	5.33172423374309	5.31098096691759	5.6874772461069	5.70721886200802	6.02732724991162	6.03519786006073	5.80765229867609	6.06813827193788	6.15199783051346	5.94988804776997	5.4640551855659	5.44201692923062	5.50742569055919
METTL7B	5.7432640671207	5.92187536552728	5.82441786038068	5.79616557701624	5.69855327874878	5.71220904150868	5.81256873260892	5.68706326136019	5.61305550406247	5.84926849841715	5.83374216982133	5.921465844024	5.83474914033636	6.47648292843492	6.16506848477178	6.17932118639658	6.2551751606984	6.32294958578343	6.35250358014183	6.41194639568055	6.35329337540982	5.70181726862853	5.71226426613442	5.73078953520402
MMP13	5.42509236908974	4.88889293867774	5.00408544692945	4.91302175273421	4.99972308649557	4.93341031450794	4.87931340934118	4.9821136899335	5.13029371600703	5.02675258205848	5.0359063051283	4.92302806532415	5.01834806018964	5.45113198282485	5.28682124692827	5.56827610764647	5.65322148592843	5.85987455235945	4.89154481811881	4.91222625137049	5.36355330541186	5.04969398358134	5.0818035348737	4.96565252784957
SLCO4C1	6.17731782892954	5.60508371805525	5.65486213679287	5.16855951591041	5.19263140593872	5.42775410083922	5.43198614167405	5.89741556731174	5.37365486769119	5.30016133491794	5.42437047786071	5.4300858801635	5.45581900540563	5.78782618224071	5.63122859613266	6.1450748064055	5.79049174685855	5.70958753404781	5.66534252165515	5.82518403468693	5.89349698658477	5.76676519499127	5.30209174018925	5.38358551843215
RPSAP52	4.71305375831092	4.84806911902944	4.75256225324942	4.65128667600257	4.57575827908024	4.63729140950927	4.79101880384705	4.92704708605724	4.78561552486883	4.76513633213851	4.69970618844354	4.67801204535956	4.69418149753448	5.06958140114477	4.69486052981449	5.34986592681169	4.76148507005434	5.12805036627211	5.44258791582936	5.35605093837377	5.45880185285991	4.6351638888268	4.79625535047193	4.69551362411529
KCNJ2	6.30690799111703	5.81614630066262	5.78649669618866	5.61375210568435	5.90828512641776	5.88932554930243	5.72040410422315	5.7417920857009	5.83105626365332	5.65517166799823	5.81399572571159	5.78947535389004	5.70797501085529	6.06768526432063	6.39597533772199	6.39698574845251	6.13879519325917	6.34044837663657	6.35861228320207	6.02907120512324	6.52727485094404	5.88842196580692	5.91989326409994	5.78857816360203
MIR181A2	5.2253888693777	5.09747348933984	5.19973905230792	5.5154418482204	4.86028950596889	5.07399969095533	5.07791122304874	5.09969670282809	5.15595424291672	5.32811511600363	4.94852934156812	5.16511640161452	5.31882584234219	5.25389176313638	5.7024954376529	5.27736963398929	5.6716523213091	5.56469656983451	5.45466910725854	6.0284022542393	5.63788937028779	5.10909886643809	5.22724734959392	5.18438828290738
MYOC	4.96911171219921	5.03393763656617	5.21977363130823	5.02719536159761	5.17187735284249	4.9923621272863	5.31933729356143	5.23545788729246	5.02541269913515	5.75558115847599	5.15508624416705	5.91977017506459	5.48715340770195	5.02681712198775	5.07251353184231	4.92121941248417	4.88181763834803	5.03763617693291	4.83374600242828	5.23979232394711	5.04417063368285	5.43119136655799	5.45684709231788	5.36019024849368
GRIA3	4.78082967236678	4.86679173175053	4.9701582686771	4.85145831465245	5.07191053605774	4.91907558067096	4.91054151521719	5.18967228810766	5.30246440913743	4.78594338635651	4.88186816592481	5.37344576626311	4.70975854338777	4.92342272668978	5.23970518946829	5.17083465601126	4.86764127877732	5.3488879882689	5.70241162332777	5.05131743463308	5.71711325260386	5.0272441057292	4.9223042181857	4.98337318213184
CLDN1	6.59501801083073	6.28908132889106	6.44599676796615	6.18494176472561	6.35866883575039	6.04747855602958	6.37298090611795	6.43754559601534	6.24615702256104	6.03506642522038	6.41559760559292	6.29754671666355	6.37784722246249	6.55778452058867	6.464259312319	6.72777875557669	6.77635748126192	6.68533539210556	6.80862318839724	6.61743638807627	6.62989568776655	6.12894988647661	5.82612503377784	5.9055161445251
CXCL17	6.38173426132023	5.64464112565679	5.67548327921786	5.56818491930522	5.54823109294378	5.48536674018575	5.62176418398985	5.76039087179834	5.54164336343778	5.63098339137246	5.58712053597437	5.55315736232345	5.74285139613442	6.1080302316364	5.86606322269687	6.32868987705807	5.77367857558653	6.22252182110711	5.65902989969742	5.52903110792402	5.97579480292368	5.5518926128636	5.47466803706035	5.59189782032436
NELL2	5.69522285456492	5.84492706544946	5.89069065291144	5.35265873137186	6.02161878937931	5.61434669588568	5.83560989633347	5.89796979033163	6.08642168712676	5.6412984760134	6.02003787010604	6.05871386498154	6.06552718797413	6.35815354662323	6.12262807333574	6.14709020906956	6.20870360781357	6.35687813621801	6.40600102384292	6.36630054615297	6.15269292998659	6.24782633211844	5.86702060644346	5.87134818485414
LIFR	6.28944611665066	6.37492581641224	6.46219885394003	6.47153780889635	6.34779258804091	6.33053532460669	6.32776987082383	6.51289893544702	6.23187781588865	6.55477566154189	6.38816690043028	6.39634428032759	6.4349360845467	5.78570080745081	5.7921656085299	5.8572938562343	5.94653258679934	5.98941734615984	5.97965374344844	5.96623418502856	5.7292454381218	6.43197938999369	6.48279459291456	6.38231767175344
PLXNC1	6.33359062730519	5.91197556275817	6.10849234511613	5.6445554412641	6.32217322223592	6.03093843136923	6.16227498628014	6.28664353431041	6.31058119526696	5.75899431627243	6.32247303186514	6.07515169517993	5.99025838062411	6.35902014053431	6.38956828366979	6.39761333096364	6.18986279627948	6.38077154470298	6.36552875081849	6.54797851365922	6.36764527317663	5.84760367990124	5.85288892095014	5.58119052976375
PSD3	5.91113279217207	5.76860159465141	5.83396685284671	5.82497393235496	5.83255066731715	6.13928967699892	5.72219873439188	6.07373516682864	5.7941809193481	5.72967295547131	5.92585655158149	5.83081260189503	5.73895019079784	6.22373809706841	5.99191676896364	6.27246328227053	6.33467718899843	6.39536206907542	6.43624611890945	6.4374239123844	6.4171211775549	5.79056411106231	5.67152598919611	5.78743006855851
BRINP2	5.05408123615436	5.16611710120136	5.19990366279756	5.04596801886987	5.27388217232326	5.09403130024825	5.10879056176473	5.14421055041589	5.13663539706013	5.19014396076954	5.00493680352996	5.15309596265626	5.23865963964959	5.43466566849194	5.2533591145214	5.8955421873775	5.54534004971974	5.21885726555003	5.99227996280353	5.25918795523103	5.71272131957272	5.03719077622358	5.28739045789283	5.052657321893
CPNE4	5.66908466956979	5.18580811532782	5.37723755879535	5.6489833991705	5.31088478200902	5.23380644847508	5.35985742535458	5.41080541064268	5.34769383645485	5.46145988994121	5.25947975296198	5.32554057154413	5.66589874519172	5.51913139648983	5.51505839265204	5.36004548720752	6.2276728850929	5.4236435854029	5.96749712573382	5.36628285048901	6.07227115405654	5.41178475296128	5.34479847150356	5.42009096129394
ST6GALNAC5	5.63062380468436	5.54460842158704	5.51005684773386	5.53444735274619	5.42056652982388	5.59026669477034	5.31468014387847	5.47840092677334	5.57897268478507	5.50133293513387	5.42478006694155	5.35628108084566	5.43665282811775	5.93802701751712	5.96926474176717	6.19710814188599	6.35629909094214	5.88790355505928	5.74484550684217	5.54807472132421	5.50290008493491	5.47237038925214	5.5561566968772	5.46059053262117
ECM1	5.89819464461007	5.79746738749316	5.86004187639966	5.76106934519148	5.78049021146831	5.78811959152768	5.77463680283291	5.77683199960188	5.78021297035276	5.71466236479309	5.79430769247793	5.86287144188914	5.83816524931272	5.98027234733615	6.21277457822501	6.07374738228362	5.98645335994024	6.1527319156984	6.5614096301481	6.51584776680286	6.60970294134235	5.91098019693091	5.9142267525814	5.80230216703752
NOX4	5.59959272635514	5.40975556385147	5.4953295619873	5.71002799253824	5.45723773133271	5.53604492462833	5.85912594514295	5.46978179113011	5.51487185051818	5.32427925919606	5.4017401217898	5.5344436553908	5.40601877934661	5.78024758963582	5.71675902656033	6.00369297048728	6.14593408077138	6.09606188168757	5.90363523889341	5.89239459015118	5.94140285523756	5.94558764146336	6.19630627123626	5.72170567843584
PPARGC1A	6.44422244179792	6.37315857039138	6.4403677267491	6.2659227323089	6.09014118597487	6.40586974541797	6.23860219087591	6.4241666542368	5.87842204636739	6.48477870436658	6.28900122977713	6.21450491364498	6.31791939258438	5.76215785049004	5.72625765150993	5.61767045796562	6.15167720044459	5.87098124775244	5.78363157963164	6.03647598952408	5.85948956707209	6.0993320339848	6.27546040146911	6.02768776863056
FLRT3	6.2011539986712	5.92635475618758	5.68231124566901	6.08451763776452	5.83842084803161	5.51757417531981	5.94650348268008	5.71651975479447	5.58140981151393	5.97137964356298	5.86605763966302	6.05271275412056	5.98179507998293	6.02687917528799	5.79983493097301	6.12467181952877	6.40669261340385	6.04876867250995	6.44923343819407	6.27640657402368	6.39571451698143	5.9620663065465	5.57172797643735	5.84381492406659
FAM20A	6.1180553835114	5.77127884355565	5.9838855091729	5.46036017125973	5.9514288876143	6.05472504561472	5.99226476908473	5.92208034586453	6.09779541925051	5.72198261795568	6.03742109812104	5.84850579553249	5.87987556258335	6.17064726694585	6.39226564301975	6.32547744637332	6.29384838397863	6.30650699024027	6.41066194947209	6.21434234628896	6.46048819192607	5.73708616565339	5.70957649143811	5.8817410491772
ANO5	5.30274578521863	5.70727643119598	5.6180635221242	5.69179488095879	5.44884867171374	5.8259336514519	5.57100891901233	5.81500213589539	5.29003775935054	5.80183419908792	5.58478574000265	5.75350068461744	5.78525010956149	5.25659792764576	5.05269590912806	5.20987660891073	5.2518111542058	5.43436626561477	5.49278443745051	5.30096520134864	5.32623052159517	5.80733688674772	6.00498338373906	5.85667718921931
SLC5A5	5.64813089017749	5.63733330294997	5.73820258601971	5.64501732149412	5.85186342894859	5.53057150390756	5.91720435538031	5.72511158294825	5.50509112281079	6.0347784600712	6.43926254430643	6.02484709477882	5.78808074956209	5.55509063521791	5.52270625543106	5.33999625728468	5.4242568314502	5.40888472372256	5.40579952423385	5.29987855792344	5.53173666344469	5.62462518542976	5.5862574832285	5.58208820247733
NRK	5.1682556583661	5.3110028040171	5.1867361327216	5.26240023766275	5.11046840086846	5.11222003097086	5.20657188017216	5.25013674099617	5.09174793055707	5.09613602461476	5.22038762593338	5.28220938924704	5.12936613470838	5.04887448379245	5.46122647333744	5.64478993564128	5.78610167177259	5.24564815805525	5.49414011630595	5.18682304331527	6.15867109484046	5.21633045427706	5.26561036812247	5.51816846483028
SPOCK1	5.81041093295248	5.46006234127467	5.73043284985006	5.47441859396681	5.7502287466123	5.49922531280301	5.70237429499991	5.70345162466733	5.60812917866062	5.77067827150095	5.85310575254765	5.85983182390062	5.8375856845464	5.91629013159955	5.74760723436897	6.14852904241508	6.24370571209108	5.87355311699521	6.23554041444031	6.42456932880894	6.07684899032667	5.82348157778696	6.23326422692582	5.69606258624692
THRSP	5.68417536705986	5.90478116511431	5.69142654870474	5.66178755493859	5.52020841518775	5.65608875115673	5.45205378947108	5.73956610284202	5.4037070807268	5.47822001217705	5.57589528578938	5.41136725101455	5.74604423044357	6.15929282026983	5.78482285493	6.08496473402931	5.81807898166755	5.81141645473684	5.89499444839169	6.32897527506501	5.977932683205	5.45258575143477	5.55512835711607	5.31469859950099
CPA3	5.72331382540664	4.90951453115437	5.10843866004429	5.02765405792748	5.36189303599819	4.95851643781865	5.25358041006409	5.27186442391287	4.96334221775768	5.08175212091252	5.21717276377381	5.09331797085451	5.26829261016129	5.28291484624455	5.10240825450727	5.3576396137659	5.62867131330362	5.72829501188178	5.20739113284006	5.81282764954327	5.39773142962078	5.04209150705335	5.13801007657091	5.01165613991454
CD36	5.86781799233551	6.28362237399699	6.15851641392626	6.09696131777313	6.07061196584458	6.11693462703766	6.00134263779536	6.21364073971162	5.80417503057303	6.22101794473796	6.19188466396702	6.0728401314947	6.3247046928842	5.73468971270083	5.31626515347366	5.70679584509348	5.89086475708085	5.78742337804691	6.12431301767547	5.99557148621797	5.83804624565176	6.36127483261281	6.45294961149384	6.20598197875891
IFNE	4.76697403180176	4.6595898439477	4.82079196055187	4.84897472193376	4.73801748771769	4.60074152781273	4.67784500366363	4.67860569362956	4.61622163569128	4.56172917949574	4.59984946583807	4.59136930507426	4.76250041600495	4.83826934796025	5.21271089158901	4.7005584258865	5.06034749135267	4.98418366387953	5.27019555220433	4.93641305865584	5.61213601874203	4.68450354216152	4.66295014225221	4.66487060032122
CRABP2	6.00192582770714	5.73603018605463	5.44610014701891	5.38400712321474	5.51629397343427	5.45045287845709	5.78381047762629	5.56952902230482	5.54487239732928	5.62303250570455	5.72639933139616	5.86327834887701	5.6771537164977	6.10995576979544	6.02765867389476	6.26197301461002	5.74108739673425	6.00584283544406	5.93828888834937	5.91818735560721	6.27367807403278	5.62725204742558	5.59530774323847	5.53176634054236
SLC28A3	5.81590879118101	5.16040204898851	5.32400141183095	5.13874143700984	5.50343820326966	5.26092290660749	5.42785448231314	5.3754562064406	5.44756427872051	5.40345937097712	5.4568173054135	5.40913371742356	5.41623908668427	5.39998563617662	5.68736351854155	6.01071019830322	5.53444062691438	5.97496995671443	5.43465840557086	5.13924075347045	5.94571852405188	5.23760206232052	5.17802343358349	5.40143795777555
ROCK1P1	5.01916375775637	5.02417504096905	5.17558409109674	4.9898849557099	5.51355529437885	5.28320070945855	5.36599657523287	5.49885579359353	5.1192699484171	5.61112187921029	5.05945969133078	4.92992448636402	5.66092152764774	4.99431315884845	5.12734613437208	5.30199253614517	4.7658070348816	5.3076414123738	4.97476792883313	4.94734504760849	5.74901388079575	5.18099462687251	5.17833695403901	5.17310460362073
CLEC4E	5.3659347727501	5.32260970188961	5.56657472404566	5.29883920860256	4.92234985364572	5.18787423549389	4.84681461841327	5.14600864319365	5.17499054441765	5.4286338984431	5.14723066497516	5.17875623321903	5.05225506895974	4.9774165773923	5.13202223027048	4.82877709774934	4.76968665870609	5.04277341099149	5.00162657146434	4.76836806202565	4.98921376284212	5.34023573425379	5.20746101473293	5.82584658220942
IL1RAP	5.98265207535079	5.61175869259244	5.6444140527947	5.58115929151622	5.61349567830301	5.59558930086073	5.72358651846217	5.78225463334771	5.64043010833447	5.56348125430887	5.65479405457583	5.61215851692186	5.54458670013745	6.10237020813073	5.77558303553182	6.13392472940045	6.30774648825915	5.99998233512943	6.33918613326796	6.03452674594956	6.18111604355623	5.71700253832824	5.61855853426746	5.64259311132819
RAB27B	5.97560664579908	5.39210660234533	5.45518550332041	5.60513742857623	5.53506999420881	5.44105456335302	5.3926480030345	5.70022566713513	5.60458847985173	5.47373095667953	5.56965567079958	5.4349221657769	5.49222996923129	5.4773762495923	5.75234690562667	6.03009782984023	6.21263694255072	6.0845335882912	5.85088965306048	5.42263484058651	5.968535604623	5.43936356209781	5.35002329429876	5.50364592635797
MIR222	5.24937469598393	5.07505579805666	5.1687112072378	4.90339374539584	4.94454504561248	4.90304447975586	5.19337689881039	4.95007461998882	4.98532977556504	5.03534304348753	4.93669110917096	5.15070399111632	4.9901614496752	5.1664132575865	5.35102841746229	5.36839918200974	5.47872777331474	5.57408203023587	5.46848480145247	5.38794129703711	5.92825871090846	5.07076432747673	5.0166747640526	5.08063872375676
QPCT	6.03043880653522	5.6494009839571	5.84530546845839	5.68645070860771	5.91940682522903	5.83717090882217	5.79813798183878	5.81540790267265	5.9844141286117	5.64066289647737	5.80091633771278	5.80511183439313	5.70923337250181	6.32221798408148	6.21967460260024	6.3237148599702	6.21228310141979	6.33818548527989	6.27149180950075	6.31429160859514	6.33051972626854	5.79097367609071	5.71558115107224	5.80986447719447
KLK10	5.71240697604028	5.91225965098362	5.79451839386404	5.75498554767872	5.76027453815585	5.78140189826042	5.87271333298876	5.81074999833307	5.82422522942493	5.78223472578837	5.81258139004912	5.87220138890481	5.89667175459052	6.45901091600927	6.37859965577186	6.57554820022331	6.15919855294721	6.23128553156544	5.81177624379612	6.37494394993505	5.91232764492543	5.92693640356839	5.78192092851155	5.88949776724708
MACC1	5.91167579821173	5.35992542534851	5.54817915997941	5.5578529524537	5.68303643523642	5.50318708732443	5.68015624604816	5.78040763682421	5.59738427395133	5.48494818023759	5.73629646717095	5.821208040051	5.83298616473317	5.81264229597124	5.76712157691501	6.19308554661345	6.23748379092811	6.10929964432039	5.94446692279262	6.05118718387159	5.8604401843441	5.58520256793787	5.568796114441	5.23565082870361
CDH6	6.31673799166362	6.02142470783806	6.04840436229473	6.07634147616274	5.96974064838488	5.90106577331229	5.91433798069798	6.04859373104762	5.72113584107586	5.84827705915023	6.0172377673101	5.87375087958893	5.95485007043517	5.98570387512019	5.97844358967705	6.32713313619469	6.58579916265724	6.36078086150146	6.55423241202882	6.28312067004047	6.37271725547641	5.88266701354078	5.78866183206989	5.63606640462712
TREM1	5.56258489129988	5.44829972582157	5.58693409710156	5.35552825823307	5.21552546240844	5.53915954790188	5.97198769386431	5.50418096838135	5.55683557954283	5.48525676808939	5.61413163199501	5.58670908088879	5.49210676363955	5.45429822937188	5.58213737445001	5.94107929271343	5.83590965981645	6.00159316986666	5.95060881718347	5.71805721317354	6.36194705093141	5.54477587936544	5.65956845753022	5.49733059248663
LOX	5.96119911966331	5.65568406983591	5.87988065897507	5.61330495095437	5.69773591379304	5.18913533994801	5.62124447708982	6.02715222116443	5.45361178878141	5.80126335083282	5.74957941366667	5.88364711192975	5.95857037096978	5.96690920406927	5.84562146719233	6.16843704950444	6.15453935298913	6.15075701865066	6.20736489450743	5.55444911425868	6.1410015836831	5.91751957674023	5.92152272850421	5.89398520986345
B4GALT6	5.63220714767883	5.54993273938197	5.19404002591869	5.50143310949509	5.57110470174799	5.60247243096201	5.56913303338326	5.6065118031234	5.34557277080223	5.75677759537627	5.53047266061359	5.73991844393507	5.51310171281788	5.96281644386671	5.54695515361392	5.9653823867464	5.93953013313659	5.85545513163982	6.01822496399319	6.08357763609607	5.98703050985678	5.47118104417435	5.46695301985899	5.20620388268744
DTX4	6.10178561258674	6.2841483542252	5.88907482929934	5.99754646685143	6.05992266933588	5.79684602439483	6.06426266941911	6.0802690265142	6.01101542464847	5.96691383288967	5.91576182534925	6.13470425725482	6.1595327428575	6.57718802043768	6.48444233674309	6.53108658614514	6.53093693215151	6.45268071961346	6.3820145689575	6.51331964019079	6.4997782191832	6.30964147235348	5.83161907823368	6.30867570538614
F2RL2	5.35520805252046	5.1309519205712	5.30964981764831	5.21656659811299	5.31978542490292	5.33494241688314	5.27433804451787	5.24366401816454	5.10897137700462	5.13980904495118	5.56169580440608	5.10287321478892	5.3031212918539	5.31805646711904	5.07447376327287	5.72699424392235	5.49869091341187	5.60104145177179	5.97302311121609	5.13401886683109	5.78563344047166	5.07893990431044	5.07591129499309	5.09032509982323
LCN2	6.322202103327	5.80584299906332	5.95584569459716	5.62150308226722	5.64658465226286	5.66758193249913	5.71837484351123	5.8602035777844	5.54184687652762	5.76527701225755	5.71912648299861	5.7137818654311	5.65757347318474	6.2831274000882	6.06664277049832	6.25984796207992	6.03706874654375	6.42709763107348	5.76468429851136	5.76848634892061	6.00756754361699	5.74259717715288	5.62575572241275	5.79709452665693
C1orf116	5.96493392828866	5.70392051048619	5.53117830416049	5.89348009833738	5.57116643672818	5.52615764918998	6.07129794603769	5.48695791897358	5.52094191853793	5.67185446243325	5.64562820168338	6.00964644105401	6.02590441806815	6.08893840160962	5.8714047828652	6.33701852328854	6.33309769843219	5.90942477025846	6.03817377140469	6.10846691627099	6.0073630211144	5.8184582124481	5.71165930579351	5.77375455818182
MTMR7	5.34465386578333	5.62421845800775	5.65585920491187	5.46958206196635	5.4914186077635	6.0205434180408	5.4956560665288	5.75746019588381	5.41420594575754	5.81405750521158	5.78829213909373	5.53819583151447	5.66792410153001	5.84757411343467	5.82763976215959	6.07077659928561	5.9645990687881	6.07729915932102	5.96609826228059	6.07103253161335	6.02175009107318	5.51341596673279	5.44321418659467	5.35528177927189
EDIL3	6.20274316727602	5.92597626898586	5.36734407269134	5.95266445772066	5.78038786537244	5.91658369581795	5.8132481368265	5.47670273016744	5.48180342407791	5.46241743650761	5.86377489221052	5.7288728288242	5.66240165444281	5.94331879727713	5.87081437608926	6.19339537553365	6.06644999035969	6.12795157063535	6.23858312361632	6.1113679680728	6.13461535129176	5.9362172979898	5.91121804115168	5.80409781247978
KRT19	6.54815062052075	5.90491057516122	5.88130992282601	5.76804519035981	5.89477682150785	5.94368720037993	6.20699023260289	5.89437488692283	5.94941490473435	6.02844565648944	5.90414628746337	6.252655087575	6.05974350525327	6.54344979017064	6.46011433898986	6.47229613477746	6.50934303998748	6.32831843787904	6.24592884621568	6.27888258824351	6.29301896510015	5.99771513246703	5.99914826890991	5.90923897105407
CXCL8	5.73535469129806	5.52442860850385	5.58673628658416	5.56117723409444	5.65235635131592	5.57333997088701	6.37473512406336	5.83494538942059	5.72523783247583	5.58564530693098	5.64190194388434	5.72793309651705	5.60761093976342	5.68349867675043	5.72232632443002	6.04603691413431	5.88610997134351	6.30586458662759	6.042121817444	5.63058194956697	6.228014599207	5.69944683006523	5.76944815827802	5.52896256293447
PDZK1IP1	6.27742462146098	5.71671032512237	5.93885586671354	5.74628623868603	5.76856488387646	5.51658324743941	5.78996475718465	6.01578216732552	5.79781068281038	5.7001967145103	5.86827404282003	5.78187638565888	5.87296990202599	6.08614745914975	6.20116070794037	6.39537505407563	6.05216617205245	6.34319564364542	6.12419315376611	6.171911824061	6.37802282841646	5.72573604497653	5.75720656103217	5.82219368131964
ERBB3	5.93024280614613	5.80097270258868	5.30217449493368	5.80601866373039	5.50323599882061	5.79084332502396	5.70330452405609	5.36406666066786	5.50925738847263	5.56088502207801	5.58785986300393	5.91832820089068	5.73361246491759	6.09983220257353	5.95281456683511	6.23455669244326	6.17997736102207	6.06892040913442	5.93208428396769	6.03019039843418	5.86168837352089	5.82513685596775	5.77466163755953	6.00246673667561
ANGPTL4	5.55370395883367	5.61256134099173	5.61347076034078	5.83311038326605	5.62110156600863	5.83704287866334	5.85206250297797	5.51798767003762	5.53095968158961	5.79660405041325	5.91114875154076	5.9042569346351	5.7594848795932	6.22181741233094	5.99567172957642	6.17617934992859	6.23873678796673	5.82092707244336	6.4604366879856	5.85658378276016	6.12356101094397	5.70889346116282	5.83251143032782	5.78290459695315
SLC34A2	6.61413812320838	6.55610357911243	6.58115818194697	6.03258049961139	6.26214897061764	6.17146000455341	6.42312196120097	6.68929550511765	6.20103352569498	6.16096988278315	6.34118640158038	6.43832369915489	6.47490985487589	6.84398406641083	6.79138700260384	6.86042110859758	6.84129450770077	6.86129941129904	6.60914861818652	6.70353054001784	6.61321160477623	6.5306935383791	6.31499827943163	6.59505354518321
PLAU	6.17750769492328	5.81811745080259	5.81713721558478	5.80627081436022	5.88836003097083	5.93868022271266	6.03235553418936	5.85702614419038	5.98693609919297	5.73952542429035	5.96865254850498	5.97299646435333	5.85016300986207	6.22679115051644	6.34120511047503	6.40541215745443	6.24103462252374	6.3742760525707	6.60922309331964	5.86860587542126	6.29899077955096	5.84452575355485	5.90769547587712	5.74115054888337
FAM230B	5.36838228651475	5.59723158993863	5.17435027489832	5.71805641786942	5.65083831123933	5.67078224666414	5.56794014864076	5.94121595675123	5.7789017706153	5.5838633557072	5.46031220386198	5.43676489118547	5.35693578819838	5.95432703226294	5.9369986451425	5.96178462702545	5.7984669467862	5.75025145890448	5.77530789379043	6.26008029254604	5.49377069161171	5.67595475015067	5.59166886326564	5.44560641974312
NOVA1	5.23379266322844	5.39581507993303	5.28893321669206	5.42342716677396	5.43482920758837	5.33819369297078	5.42120354001215	5.52430276671943	5.58197796819247	5.54385763091312	5.35209354705802	5.52003742012693	5.35301842577917	5.47922720052485	5.36368186965462	5.16829130373112	5.14831735206559	5.52054772086413	5.92469034178531	5.74296066195898	6.26507955234145	5.38890584131684	5.70152092874006	5.44972997684012
KCNQ3	5.94847366605239	5.64841493500005	5.69155078776623	5.63876210366853	5.5924812275125	5.69312224543174	5.58625561376098	5.77617767039371	5.72834152608724	5.56068109575923	5.68038780960634	5.65124858299894	5.73157991380213	6.11327678509342	6.08328399325034	6.14712632638637	6.39141895515115	6.17134955042388	6.14589219196791	5.98851278441619	6.02065575754175	5.65372612738589	5.5791749154835	5.66789264309023
IPCEF1	6.2136217780948	6.44968730858127	6.55001718482468	6.59804374494328	6.41928823421578	6.40834492604571	6.46895648362648	6.51660649099208	6.37161180351335	6.59295062669974	6.43411073902401	6.45230572184444	6.40115986788407	5.79387643402949	6.07334077161267	5.84258138592084	6.20157756415898	6.10389389499749	6.11916031549316	5.85599159254541	5.98095544737797	6.34284220246529	6.25350939629945	6.39341586152347
FRMD3	5.85408351446157	6.21720395344828	5.88058498938407	5.87992098144407	5.9861010429057	5.84051487051413	6.08115175919353	5.98457557444918	5.83168765424341	6.02686425374548	6.08320060820192	6.15175894935629	6.2347016798808	6.39836590102698	6.39708048884306	6.44420757207322	6.28400748055277	6.46756662356396	6.4793934480697	6.61335419336008	6.48833258341341	6.11851473262397	6.00260290455847	6.03221580538022
ETV4	5.68071857858767	5.90126004729577	5.49977610709919	5.69917854110095	5.45078206010481	5.58899505986252	5.47911359343826	5.47986594417706	5.5420873549907	5.57392334604375	5.53364876726535	5.62797993522541	5.41747947207258	6.18420795565218	5.85278670560773	6.02617189284412	6.17050499428468	5.93599237791974	6.07770926223499	5.8572219000646	5.98044138138414	5.8380014509021	5.51233070282505	5.69046813592613
NRCAM	5.86632266701682	5.77460550612734	5.80754634889483	5.39117752692834	5.6195054882447	5.48302034238674	5.68813744970648	5.91193615603879	5.4662385524161	5.34830054987795	5.75203189883907	5.61613204391076	5.6515283059089	5.96749321734919	5.81203760180678	5.94731701850046	6.05982253741485	6.12766573087112	6.10110222745548	6.08613342989959	5.92011210859554	5.53872771568685	5.45242417269472	5.51052021071797
HEY2	6.0231495611882	5.79477848574566	5.86875664758839	5.64014311681881	5.73017137145459	5.72622024960013	5.92323989536082	5.65208400759736	5.35084395546996	5.82067323064083	5.8035084715387	5.78578764580571	5.84392667268296	6.13465197254037	5.91340688621141	6.2591622550063	6.089250589424	5.96724797598809	6.22261228282223	6.08854169442482	6.2224970411344	5.80926932157044	5.95572274675023	5.35382163919721
TAS2R43	4.56555226459041	4.48026592967101	4.81336780067975	5.00721871891908	4.89129902307918	4.36655955556502	5.02070587879775	5.09942084503749	4.5804349401899	5.09581849675515	4.95402209507599	4.61996241230709	4.87937950805652	4.59887615381414	4.46480544755825	4.42270849954684	4.44878496255161	5.13421170673529	4.82723409909451	4.59490168288494	4.82198130950035	4.52561641462787	4.76234618669378	4.63099471736129
CD109	5.81283107461895	5.39644635656449	5.60784842772363	5.29975038217224	5.61941344861722	5.41559362850172	5.5993709156467	5.6852071800791	5.38141143074759	5.51619415423544	5.59333330936239	5.65675158036713	5.49831416938612	5.79379908371122	5.71643045123896	5.67583632055662	6.21516725592651	6.05876127030237	6.15160344869766	5.86513916221666	5.75226153386422	5.59427130548671	5.83746347148152	5.39443241442515
SCARNA9	6.45584054432282	6.34795292103801	6.47306821735819	5.81545292012483	6.1306318771846	5.89328173605819	6.41211300816031	6.22753925299915	6.34089299015113	6.26036297708387	5.98166567867523	6.07838421714921	6.40793861467201	5.81858740598532	6.03134847441213	5.94419459821888	5.95011191553084	6.13154619586405	5.91996075000758	5.92741394551044	5.88203944158832	6.50445880026994	6.32584901655475	6.4921893830926
SHROOM4	5.84371125287254	5.62457522695859	5.72763012979118	5.85709901085192	5.74611056088465	5.67250053298428	5.78603881048683	5.84143808844374	5.61616641358715	5.77809828171468	5.77032853439295	5.78978815302334	5.75163590103877	6.16127795897533	6.16578200437343	6.25196737422684	6.25800361548418	6.15081085220751	6.28522843896168	6.28869768534235	6.25431440294702	5.75134318020255	5.88685928937619	5.69131226349058
TCEAL2	5.9876961509979	6.29987986226312	6.07185882162609	6.00887987940064	5.68481581358348	5.69416636754286	5.91396698331878	5.88902268111598	5.68149239345494	5.95255832288556	5.83965047360721	5.99573275000405	5.88750416648551	5.571926671396	5.52177041168798	5.44630711627719	5.51842152034446	5.53522661539119	5.61648330962807	5.96615245596558	5.76414363735929	6.12915169691729	6.11074125230723	6.15930912837104
IGF2BP2	5.94509184546421	6.01102727187277	5.77520753908245	6.1303434505429	5.63301619530298	5.42945345520063	5.92555392440731	5.61520847176531	5.66928506876033	5.73038441809351	5.71173986453286	5.91960799956019	5.79340993924006	6.18934810875532	6.15103662269329	6.24068669113589	6.25782022140458	6.07989708257995	6.19371054224736	6.19499776729326	6.22400138133657	5.76442169114379	5.91377451536118	5.84089300797391
TCIM	6.08308776333698	5.60606950047368	5.93623288299604	5.6818616264317	5.77570556282589	5.99913695340221	5.98561473838459	5.90764359423948	6.0055411003397	5.72228419417501	5.96370085219215	5.86085207638443	5.79373652957864	5.91825399807238	6.23029019256102	6.18165545046991	6.2794160762293	6.26051471350658	6.27381619054457	6.05109361620772	6.48142273706631	5.68661721211791	5.8153498872333	5.59532619001763
TIAM1	5.94891262083694	5.79407109694325	5.80979983239182	5.60108637722378	6.00385868781818	5.61695397379227	5.76371509783103	5.95787767113886	6.04494903735642	5.69101488381351	5.93225461620026	5.74885511223486	5.65341233895937	6.03349227353463	6.15219762590967	6.053160067285	6.36516175218184	6.04986231283938	6.29982638870614	6.07057645619271	6.16097914322814	5.62591287018058	5.67467690096443	5.49194032617386
TMPRSS6	5.5005956533093	5.44925215976781	5.42070534320711	5.56727971615427	5.50714833795936	5.51728389328689	5.47056998783138	5.47804270750216	5.45475761851208	5.49991826489466	5.41525554124096	5.37875558285352	5.41422046065104	6.12753047525522	6.03663359870353	5.99908281453133	6.08110581639123	5.90707033541149	5.56013115035149	5.64623219296639	5.65577825964638	5.52226125200962	5.48368829026864	5.54432426132571
TRIM36	5.3354237939356	5.30501628336387	5.14790782324102	5.25007524281524	5.31117126786948	5.2479324613585	5.21645600783661	5.35163017715445	5.18092536503935	5.23044336996121	5.18050987410236	5.14342780804449	5.20030660245296	5.49060785439865	5.28466714755527	5.21595310206532	5.49639205992428	5.39681684562305	6.02014006892199	5.760236625198	5.80814058453197	5.12697277616743	5.14736353974624	5.14234591108532
CCL13	5.43903103364801	5.32931685523693	5.60411930324189	5.33513689226983	5.30775437725329	5.38108059087273	5.35860476432188	5.49931750815715	5.38653879865351	5.20153435114306	5.36363409649824	5.39286994003927	5.36646934379385	5.78983319523468	5.73597871590694	5.80379973250024	5.65022831895259	5.99086347223137	5.64073604282157	5.31816791707234	6.04224444814294	5.43429503576753	5.32667783484007	5.23775141388368
FMO1	5.19614973042756	4.98894139366151	5.09427497782402	5.36494412416191	5.50711875924561	4.90235530038259	5.05881064623091	5.51886396583842	4.91157302308107	5.37872784177847	5.43182157570018	5.44562241077753	5.3805919456129	4.96990124337148	4.85829755337653	4.87281492833953	4.89703615976595	4.94803407275525	5.20458092156351	4.83514864877049	5.1576603767095	5.06589361544259	4.98846628721856	4.86426712491089
FAXC	5.86580902051663	5.87194121950156	5.69030791543514	5.61763651499912	5.61890588142436	5.65733163046632	5.68521212884627	5.71892615127538	5.38737149081848	5.6449507173073	5.64765222601072	5.77054398437267	5.72433030324549	6.07208748978256	5.84593270680889	6.15335249041645	6.31713960412956	6.03782023320552	6.25150475560911	5.9632558701069	6.04259892508827	6.03617162519262	5.72800727998445	6.03787562442526
TMEM163	5.60746534781692	5.52073122479486	5.62058533046902	5.65960446158971	5.73122843013564	5.4051416195484	5.54395508458731	5.59812251821263	5.84055409456009	5.53377033549227	5.65115949441386	5.63750948438549	5.43568794509054	5.88979415954453	5.99088903578615	5.81267251600218	6.47540144951316	5.8636767039708	5.90882200763943	5.42816920976671	5.63832640732185	5.81493890348511	5.55874528559981	5.77961439421685
FAM171A2	5.13703849852831	5.60265936869688	5.50348518354089	5.6691706399743	5.61850766451863	5.71184601505588	5.59625464200005	5.29920286666121	5.66680062296197	5.72412034410231	5.55172418115796	5.81161558127461	5.58378707018941	6.20766532396965	5.77793649092048	5.93415081771961	5.85507105336141	5.80539481824971	5.92970469002668	6.01807155984737	5.80887340264607	5.51818201500851	5.47084768036962	5.57742657546394
NFE2L3	5.99700694189134	5.6532406373574	5.82455948253114	5.6751647588617	5.99750823680828	5.85368718217304	5.79751142637232	5.9618304330735	6.10835047623095	5.48143886437612	6.12615776974274	5.75830365840314	5.74623020377969	5.92073746087178	6.08137792659026	6.32164689444264	6.22116863438779	6.14263993995972	6.2020730486728	6.10851981093986	6.13363492054065	5.6890640432607	5.67221092443527	5.60933226027277
SCARNA9L	5.65886636662819	5.87497262178891	5.85398563268969	5.53261189436189	5.50997165625426	5.49478198818837	5.51951062279035	6.03147022352213	5.82765020929357	5.27742902831718	5.50559431466421	5.44918563986747	5.65373548878381	5.41047918831664	5.34623895350548	5.15266906324182	5.299745652204	5.29939657026908	5.22704023851218	5.53733273332811	5.57581814415523	5.63432850879473	5.60046157305533	5.88787403880707
HPCAL4	5.45363315953663	5.27963100178547	5.327775411073	5.23188169614142	5.29220876693201	5.34621050698435	5.4180848100514	5.33618771538295	5.42645378708469	5.35562796297756	5.32413136446137	5.28433014962163	5.29822826777958	5.96599939706226	5.34938897725173	5.84573006067408	5.42807159497747	5.45767989450784	5.52458993964693	6.0514219936366	5.82974862144257	5.35313333698087	5.51095408402483	5.31772843982664
MEDAG	5.99923045116454	5.44230583584644	5.8276912235927	5.39174545094424	5.79535976847528	5.57591750395146	6.05916845359449	6.02682257445711	5.65428202870324	5.91353424581955	5.94646068876957	6.00304699131215	5.96959736294209	5.92937796203184	5.7242956783409	6.17301883160759	6.03071348946047	5.97322305054641	6.29652337122506	6.0200262764192	6.20012135458569	6.02953902008164	6.16440838241011	5.93759788027994
CHIT1	5.45688942032365	5.98781314464869	5.6479273237625	5.55617371765238	5.70939421379375	5.67589280088789	5.54279156841524	5.53289238501081	5.78837606707637	5.62882520491815	5.78953613037049	5.8613650984318	5.83214280460647	5.92333585732834	6.28097763951814	6.12480107903483	6.1741533660288	5.81344734842323	5.73208972017075	5.68635405421263	5.40666700305382	5.61453249962988	5.54598014183896	5.5489228932978
DNAH11	5.4587737887024	5.43841145308896	5.49094340075617	5.46344528344224	5.61302600383908	5.82821989232162	5.62647067154292	5.54703005759745	5.53846271718855	5.66632465824997	5.93533424374357	5.73939940709257	5.34701791376707	5.21726652251825	5.67908999672911	5.67389895856657	5.29173602722491	5.25628227421714	5.48808620281787	5.90337739118123	6.19306799898647	5.54242505539167	5.67896297632522	5.69247272851199
ENPP3	5.78051440203654	5.81268646230674	5.38663282316656	5.65317305795888	5.31974255835686	5.25733626634837	5.40226355208315	5.35826612593868	5.40131438696321	5.31827587265766	5.35837276171607	5.41307613604685	5.48572128305189	5.24597531890448	5.3545934006652	5.26970292190239	5.35698265587636	5.51538311590782	6.12070231267644	5.35177035150152	5.93735318369445	5.4137857414809	5.48882182951282	5.33291739846565
PDE5A	5.97492382593334	5.98856153204226	6.11919828533964	6.10154370789775	5.93637863948123	5.86115637227092	6.0763037917851	6.02662286610175	5.74619869311913	6.09228489531221	6.00274940017133	6.05455466685328	6.12562050492449	6.42172382910275	6.36407729934775	6.47014611332135	6.50277711500498	6.46672985090547	6.53837568246411	6.44558433023058	6.37236849611342	6.17308357393127	6.04410105970738	5.99242924904789
TMEM100	5.16877198473913	4.89850627667961	5.06658132468883	5.15515666702229	5.00150702841803	5.04750622034633	5.0748669393362	5.24357323899136	4.98781522627336	5.08394779636516	5.262554073052	5.00447366980522	5.30631390338146	5.11180605569898	5.08696973222572	5.4860543433793	5.28171595787273	5.36186891496429	5.6135336111585	5.49489613768188	5.69527260818404	5.26415941406637	5.62759122683167	4.98054731366189
B3GNT3	5.8223377951233	5.69662047997009	5.67979157736772	5.71974445724362	5.67145026539292	5.78352059533123	5.67346327531424	5.52125699709304	5.7926180641316	5.67037464963739	5.67289781412533	5.66586396097315	5.61200436817644	6.2789587836075	6.20933483028696	6.22744759569581	6.22091668869163	6.11578696381747	5.95053631950214	5.83622651255082	5.69245760648253	5.65561499989893	5.64188293990944	5.81583343317552
MRC2	5.95342669912035	5.6904873286497	5.67314766266211	5.56901525773407	5.92591662799276	5.73502345938824	5.8725930900315	5.84960042516077	5.9006833743468	5.77850526595548	6.01765831790706	5.89235247165294	5.58932128635756	6.17310288393719	6.1998101871086	6.16647672287198	6.33219370622891	6.14677645774729	6.23600510775117	6.24624434930891	6.20810374078576	5.86117651337803	5.84858930608047	5.76516456223763
TMPRSS11E	5.5464669329761	4.92876704849735	5.01584932027871	5.07199642727544	5.08439627725487	5.00839122081593	5.04976000246189	5.0101710402293	5.11025158709143	5.15796929893661	5.07909013180336	4.91514304772182	5.17213297451687	5.23936278774747	5.22817762541815	5.69351924766395	5.59416035892488	5.53794858200524	5.09322003574988	5.05247999785738	5.55477525748443	5.21909061262619	5.07459375181453	5.17796488705637
RERGL	4.89865538985348	5.11652876818505	5.14631196388317	5.03568924337741	5.05312613676373	5.06007716547645	5.23187522621916	5.11531632216935	4.91035346597918	5.32620615259787	5.09475098807952	5.17183159073521	5.43814300122591	4.89142679655594	4.9430161260947	4.65538243644287	4.73118953654056	5.01730622849557	4.71947544471638	4.97280404396531	5.0411524850466	5.57719800584629	5.37171019293195	5.1748583748671
CAMK2N1	6.25604735001488	6.13388172181751	6.19966009979652	5.91489773805453	6.23062733210687	5.94150151475354	6.24719322280923	6.10423718655349	5.8324052011575	6.09181092263045	6.21296788255371	6.25557157930983	6.15176449648434	6.44790259589585	6.34918162907913	6.58492357911283	6.57943250489498	6.29274047707952	6.57658495001783	6.52337922377358	6.50161143743338	6.05378802045141	6.10929252016573	5.92001859111237
TESC	5.69493849516113	6.00084459263922	5.70422887361465	6.1666492853953	5.85932082740941	6.14793743935099	5.84640221116893	5.90929593415477	6.01839632842348	6.11547570929537	5.87480505047628	5.98791339186824	5.85898430717517	6.42931650170832	6.15533674450903	6.27250427697332	6.30586420614318	5.97559558039149	6.38859440167004	6.35932048679543	6.28212295057766	5.83774800961267	5.84842013841497	5.83516945569767
SLC22A31	5.79975870484989	5.65572313113873	5.74024129023795	5.66617738893452	5.88722201365738	5.77446113746761	5.83570729069089	5.64962212221967	5.65829064321674	5.66623231503606	5.68514911305815	5.72877332950259	5.79616697063216	6.29732570087309	6.4110642250521	6.03172707342489	6.19611829126187	6.09692018762992	5.97675695168593	6.08108918703681	6.1590583204476	5.84713670577176	5.83385108764516	5.90867316246146
BRINP1	5.23915508503245	5.27852481672667	5.52556839823374	5.22732077173695	5.15743161528907	5.20828050255854	5.12243785586621	5.50369102778354	5.19282998370198	5.33561885255107	5.19754526167842	5.10330880249686	5.29129653722057	6.04361659552235	5.61504721710866	5.30067576850133	5.63025649892707	5.36941315150257	5.39655176911107	5.40828856706657	5.72200679844947	5.26217850964983	5.22872883329712	5.34671059522472
KDELR3	6.11481321644262	5.74581988161385	5.85516777613985	6.06751675219235	6.04678587557306	5.79147995894103	6.02321858124508	6.08244042038699	5.86066787582497	6.07024038997015	6.00589334467092	5.94010376774836	6.05397178443989	6.01433732960886	5.98113020640844	6.34815534632393	6.34001407038215	6.2400306084897	6.35075114182137	6.24320583906235	6.31650323099732	5.73489632580523	5.81790031399181	5.50274154558995
SFN	6.21369183693665	5.58437136660279	5.66586999526394	5.74753868142413	5.58075977637952	5.56448195090211	5.73278508362139	5.74114463069307	5.66232461743436	5.85570375807655	5.69472862060786	5.55072208463749	5.60504592305046	6.19979732299084	5.88962002148276	6.18423236337037	6.15433889574863	5.8226568927408	6.09802209522678	5.75230963522687	5.82977024126449	5.63335786313637	5.6464176800079	5.62776974883669
BMP5	5.49701183971873	5.25846063252233	5.40569620963408	5.66405850294416	5.45338286784716	5.01067473058453	5.31167696988746	5.85403495844143	5.28457081340857	5.42077613330853	5.50608901257835	5.57563823750618	5.41809638293678	5.0710629636075	5.1298085660862	5.01159274995233	4.99343723304058	5.11398528163364	5.21601730404328	5.15252123464027	5.27540783775183	5.28401745619557	5.45012859355619	5.21723922948658
ATRNL1	5.25183954124296	5.87190129014213	5.34654727785738	5.79592478891471	5.45499519179083	5.7485345661525	5.40192155411417	5.4458503250436	5.55183125672402	5.52671521233134	5.32373793087158	5.53474016521957	5.51422383659092	5.22440399392693	5.18769377039791	5.2640489493512	5.19657596185924	5.44141675008128	5.52987930230653	5.46685198015274	5.49111844946395	5.66215526556639	5.4346127565594	6.06087492920184
TMEM255A	5.57255134832999	5.80621915660278	5.69906643002557	5.38423428672133	5.8234919904117	5.79049294638892	5.70168097926545	5.59388153519334	5.84657686161287	5.72129272990142	5.70833025979933	5.71880955271844	5.74860442190862	5.58858633311065	5.71957602794355	5.96627945177863	5.71221003910525	6.02338716992739	6.40683244793286	5.88559335826812	6.16566298819225	5.47555111400147	5.77161350881897	5.57395018151878
HS6ST2	5.0650766031117	5.09252219803719	5.06133252434129	5.19705778340095	5.28256724753127	5.19581050328576	5.21672193934339	5.0181531964768	5.29232054992167	5.22486084700834	5.37648649462384	5.14236500060623	5.01385429639816	5.22022968679955	5.37486292721419	5.28305313656672	5.32374577752984	5.11229192928215	5.84358147394066	5.56471792705351	5.77439059847063	5.0742254864137	5.09362110377874	5.10840555444859
SPAG5	5.50752715624763	5.85548957084259	5.66445630031965	6.16904639772385	5.88498053201927	5.75330280687222	5.58232939178919	5.77951120370988	5.96326328448264	5.59571187392824	5.58936275509639	5.62817843891538	5.79860660797289	5.34774522663534	5.52157829929902	5.41428419536283	5.36376794900756	5.34974754604206	5.64662357822757	5.4986250016276	5.6254463337995	5.5676082545936	5.24005293829279	5.77138635322144
HPGDS	5.78706236369902	5.5626179583249	5.76927953210222	5.3449975907409	5.42542655523424	5.50347753034897	5.53899500731385	5.60129888937518	5.37406461795561	5.41576334850794	5.36201909488453	5.71382629032866	5.49696949500276	5.43096156127001	5.48984785163557	5.96671803052865	5.88872621861296	5.91374151332393	5.81491596539583	5.71305188578127	6.03232490003442	5.45454228193238	5.45314818597961	5.28902505823429
PDZRN4	5.56489599078842	5.31055630375694	5.45106776248271	5.19953568522475	5.26849871566955	5.13607064655498	5.28659756375758	5.27462772767009	5.36855592783198	5.38362245851071	5.33985376642286	5.15844883950138	5.30295585680843	5.40436940017173	5.27086346375289	5.49577915341074	6.0958837064239	5.29536481332729	5.6139048185491	5.81944568183138	5.41664193544315	5.17308013982205	5.48353662139142	5.27988811554503
CXCL2	5.95826920704596	5.59522685714052	5.67567895112941	5.6403382064371	5.56098829206635	5.9039798503949	6.2022826339278	5.6798186689659	5.82529830932805	5.84016798482307	5.94297985207432	5.82067402130541	5.75708977874245	6.16831021200668	6.06952005955	5.94860830532175	5.96725247325326	6.21659432846424	6.16816306336006	5.71074712158696	6.30912803646848	5.71701196017935	5.75805265832059	5.68550068218788
TUSC3	6.12204588428358	6.01793239575873	5.95892365819852	5.96175950129623	5.95899973789475	6.26231883805736	5.94901263483456	6.03102322564088	5.91254629184214	5.98486621203633	5.97790062530699	6.19103767819468	6.06387207177437	6.3731821740271	6.18019479291363	6.41224483177975	6.48718976818663	6.382093177266	6.4302782448412	6.46095619243805	6.41348186285985	5.91495707542685	6.12553089376439	5.72627569736103
CEMIP	5.66417133815057	5.2691915642129	5.31938594951412	5.50620702342589	5.53990679091149	5.39527723171195	5.62283062864101	5.50556327356758	5.61074436778832	5.4972459621529	5.54130807477206	5.55075088206917	5.25480019357114	5.5457613388981	5.61349674645534	5.60526481968871	5.56216542984563	5.61268512589299	5.85154876682037	5.58462568829362	6.3828301410825	5.60280161747983	5.47731827734487	5.5237054743834
RIMS2	5.55145140003109	5.53567120247168	5.35331357745686	5.32639403761513	5.3799728392247	5.17325286589689	5.361998882259	5.45876947805822	5.29541509601953	5.46780088859895	5.2461254641706	5.35141986981618	5.47715665034181	5.70716726502592	5.79544370608075	5.88766238038944	5.71802730012655	5.7344703642372	5.2231719954768	5.95182526274101	5.71900309693306	5.35969607061096	5.43893979236584	5.45974551442926
PSG1	5.06211143378171	5.21086755689289	5.16849493557639	5.08964158949542	5.09544128512202	5.04437494259217	5.00054939410325	5.3461749494209	5.02959149990928	5.2100976942165	5.16088937360882	4.90384502792622	5.44147042296198	5.59360712385608	5.37153391325085	5.82417412697214	5.14145999402997	5.52968443059126	5.13472910874582	4.96291069719273	5.3338971162438	5.25261977320346	5.19368064551848	5.24348547757247
PDLIM4	5.89696319323237	5.7416097561733	5.9411164259431	5.663321916833	5.85076829326019	5.90400837068975	6.00231863600719	5.86785693775418	5.95540164118488	5.88962700369722	5.88071584028757	6.00683434194085	5.91514239355535	6.52671235688178	6.34699656400811	6.25146030643125	6.24809251259883	6.17524590299328	6.17426362550908	6.05377897962565	6.07793065929617	5.7149636162746	5.788235446682	5.75654589855236
COL12A1	5.84475421068937	5.64855233546256	5.76625873065188	5.70329750412759	5.79226922422961	5.58009014216548	5.93191513579144	5.97975659879259	5.65904376124475	5.8728903894672	5.86722591387105	5.96988680195537	5.83169281087329	5.83607111604003	6.08748531412569	6.21673340155787	5.93887974055102	6.31883019671272	6.28039908095722	5.77208833515652	6.26257357818351	6.04113037803579	6.25926494144481	5.99442263376372
OR4D10	5.07978975536997	5.2022585057648	5.13576920270992	5.13919361947314	5.31008355182021	5.23076902384014	5.17049241403047	5.27975912868133	5.05609441463214	5.17240039356192	5.12886791345005	5.01354380195444	5.16067526009469	5.32311561595595	5.31990763621694	5.7177366069271	5.2179554855555	5.7860108291867	5.35132414587556	5.40901887084751	5.81071696536035	5.20742138263773	5.16139133648506	5.27027488464231
LOC399975	4.98720248931281	5.04721236734397	5.09263673297064	5.35490131537115	5.19108901581529	4.90613154857432	5.29067050179272	5.49033649812349	4.97517271118037	5.29805503651894	5.11809163594548	5.10986242249243	4.86337692816211	4.70957780712423	5.25597036922955	5.08851380552211	4.80445612469068	4.955561104255	5.24332234751394	5.09653203571936	5.5844597097665	5.27137923171562	4.96418066340502	5.3011099936216
STAC	5.35473012558404	5.20752069825235	5.36569503020307	5.32500202360004	5.2610746698277	5.22346410778689	5.3593275861127	5.37178833822772	5.34785407560436	5.28562120572502	5.29429399574771	5.30210587955794	5.32474774069304	5.58911110326695	5.51121239033325	5.90788077850165	5.88442101469612	5.76648071555103	5.78082635123496	5.39587429413092	5.66023974467233	5.35129830028371	5.68692239514318	5.42149420181099
IL1RN	5.9305919510225	5.54162316561298	5.87912773530876	5.57494186621472	5.43229666626841	5.70464810480572	5.82048839991837	5.6626440847439	5.35973162036811	5.58345162546444	5.5768835488544	5.47657723180861	5.41291074239137	5.88462160400217	5.61874031254894	6.04524348240003	5.92080655436173	5.86173656718132	5.76604770868469	5.54787709863415	5.62434992080022	5.37977848116396	5.32869023424038	5.33612272395594
ACTBL2	5.22086484054535	5.27256728270695	5.06316180589634	4.99443256396323	5.08799986224546	4.99667080743265	5.02942922009013	5.1049922490593	5.00215469112944	5.00996444973966	4.97261493389173	4.88716376055126	4.93770853393739	5.11267449891199	5.1314549477968	5.45880181991109	5.60661700072186	5.43639072091274	5.61657963559771	5.04793076464332	5.41125427254947	5.02648782585277	4.94562627708469	5.08230127393851
PRSS23	6.07576674113473	5.79352978791106	5.88295119999972	5.90772559040301	5.98196832569663	5.99500970167492	6.00812815279782	5.90418555765374	5.7934396621768	5.89007238657878	6.08119735686544	5.96484038211113	5.97077679023453	6.12891519280875	6.02683150386211	6.40416061213448	6.49807266315962	6.24286329713861	6.44049661259808	6.1911118487026	6.31248155593202	5.91226863918476	5.9020509116001	5.69602694569619
COL1A1	6.30311269208559	5.99675670824584	6.05582886561914	5.78432826980721	6.12322110830132	5.94385763191798	6.1922988950709	6.02678301179011	6.08422215930719	6.03215966960291	6.18599875307531	6.17672372008966	6.00126988441846	6.35920534481466	6.51778764586924	6.45717964725865	6.32466725808595	6.47971472998574	6.55763253582332	6.10425734069664	6.48267591186341	6.03899140307379	6.01628784482521	5.98500187414889
INHBA	5.93627800490696	5.75843160523231	5.61931241844877	5.74698393587162	5.71353449999833	5.61313101014266	5.80258270443019	5.7717801475256	5.54502535286174	5.703624891092	5.7243165303979	5.69340631069282	5.67904549175294	5.70520161696164	5.76316286731025	6.25550708123559	5.96944336636627	6.00309063411842	6.29819661330137	5.56711402358658	6.13635747276091	5.62864006857501	5.64959926908179	5.54343182633816
OR4D6	5.18810390314421	5.25082686414316	5.14600164652258	5.26248895942323	5.19729203900744	5.18117561373018	5.22855269287035	5.19448720648832	5.30178100238066	5.35282527980238	5.14987918074494	5.05882431842701	5.39332033040316	5.41666367642413	5.80466212206556	5.65192730696346	5.18783353252621	5.72717742148643	5.30925486974342	5.57452362596279	5.77616654114083	5.34808059849926	5.2516775297562	5.36828241223793
ADGRB3	5.31809781519161	5.21729989612826	5.32620667569198	5.14498350954173	5.24777592789334	5.0555615926539	5.20079627594383	5.3334759761945	5.16433522185862	5.28117553505024	5.28056512567787	5.29623096359902	5.10432543131114	5.47947729553362	5.61388261665311	5.94153749800125	5.31125629069754	5.32004609185968	5.54675751251429	5.7042773913608	5.62064586232182	5.38543019368824	5.54565262757572	5.23654958706208
PI16	5.90231122619002	5.74690200840676	6.06609674036418	5.83678804458087	6.08665092204086	5.87617289258466	6.22109280551351	5.97605762357189	5.68871690955592	6.11026896968346	6.35758935285564	6.24224831455964	5.90058207344034	5.84268997215887	5.81146001612695	5.59667363908541	5.62765469484369	5.76297453490948	5.78862958138681	5.59935757875593	5.69574480024697	6.08044387865086	5.82785734045663	5.75860415311594
ELF3	5.72087007359077	5.46379840510501	5.48426734099408	5.49662987685649	5.41196659863108	5.58610057439534	5.74190458388677	5.52671344571201	5.46923214695202	5.53069830798225	5.57243872603413	5.62925236641655	5.50227272073819	5.93836894453064	5.73808324983412	6.13715291518067	6.19278373461533	5.67363497019862	5.89673448049716	5.59134065652085	5.8076862259188	5.56710396148339	5.46293592440746	5.74949968520007
ADAMTS9	6.01810780141131	5.97029591814484	5.82221548183874	5.89727049606596	6.03359183552722	6.04148133695934	6.0975458158085	5.98645410786288	6.01015414664424	5.95667534538935	6.0292514360961	5.96758054445604	5.85001132859143	6.22957635745367	6.43016599429096	6.17337184361557	6.09800900108282	6.35018469496238	6.49766590423018	6.51177397149758	6.41653109703427	5.95989034651411	6.37066084305246	5.94752788522449
LONRF2	5.79306508591942	6.01123336162349	6.08717515497511	6.0367882278508	5.71315457444073	6.13944023073731	5.94935472684846	5.91054620061208	5.70447566319967	5.84375448700853	5.88254131156991	5.85721135041636	5.81892214893284	6.27897457264675	6.27609543439475	6.32937212854929	6.3398950511165	6.25448141769973	6.23663839323924	6.3828494123488	6.21006837120117	6.17812289706695	6.13990802344121	6.12288493184207
PRMT8	5.28000773679502	5.41141639838298	5.32545246053606	5.21040065795735	5.27203189600273	5.28919029925174	5.33844338746158	5.15902807352749	5.26192885182087	5.27841505805465	5.1577854129935	5.19614977366188	5.25303041164611	5.43973945300628	5.39490479172191	5.23895774579681	6.12739709675533	5.32170065795093	5.77683812856793	5.28624470844739	5.40876709107535	5.40425623066366	5.20612799318551	5.3698203460533
PAX9	6.11137753465286	5.54064785818742	5.84418828928007	5.50031038120131	5.62483872143334	5.54182500576909	5.56028276466701	5.76029116335651	5.53076794291573	5.81024677329922	5.58195246394713	5.60274989834943	5.65844964357399	5.68212149100809	5.66026975476773	5.64757666660866	5.95602569025877	5.77376984437737	6.22950996523911	5.53911293034503	6.17272343592528	5.79285886088252	5.88151341114443	5.71911244457472
ARNTL	5.97665484381287	5.78950131048548	5.94348580588177	5.75998795878205	5.98521907667049	5.92422125146478	5.9543607858685	5.96314233584145	6.11427737269485	5.79270457783095	6.05926368057387	5.86433619154719	6.03007236506585	6.32198812502502	6.2205166618334	6.39545179459839	6.40517279159017	6.36549782573455	6.36899291625986	6.39264464672944	6.23284258466509	6.12853555552809	6.16103962616402	6.07693019789006
MAMLD1	5.6856625625839	5.65414274579663	5.84323155428816	5.67433141461663	5.68988024654764	5.74082226535955	5.84205833831725	5.66157189264956	5.58877845295416	5.6675877087402	5.76382753255642	5.77791647258003	5.64108363865993	5.98381233375747	5.96943933012734	6.13204204532977	6.15707949051478	6.11701053933402	6.19429812694821	6.11273280757026	6.14888200647425	5.62975152665104	5.70117946021158	5.65252773161478
GLRB	5.1069281589147	5.00173607497535	4.9213967163929	4.89823132652503	5.00233521925524	4.95270228942763	4.99079416646592	5.22167531867579	4.96245002032816	4.95759305876704	4.84355112285358	4.95000530033357	4.83954105223585	5.51975420005816	5.17282894095568	5.54524573544114	5.23310999142587	5.25994809980762	5.18019312201982	5.46089818992842	5.12990143941233	5.10443171510942	5.40104331438711	5.12908790422176
GHR	5.74973214064089	5.89179154880324	5.71350603442754	5.75927631441688	5.60075040765136	5.50695292838736	5.7988797205267	5.73140702318246	5.39338026432831	5.98559089956325	5.76483443460543	5.92434007592055	5.90917512740117	5.42858650124792	5.38424470161664	5.36859685895706	5.53182090819819	5.35550908159813	5.70290722331573	5.62216422414748	5.64838602100377	5.77967143685891	6.09053364598955	5.69963168287267
OR2L8	5.28984490211883	5.20821000071444	5.00657266389093	5.6035423869086	5.70110368210108	5.3043311495017	5.42804397740518	5.47103959468134	5.32910678354321	5.58607953284726	5.437146508738	5.46616047606422	5.39417624049466	5.13299849771343	4.81499714050667	5.10695545491307	5.13012309114699	5.28799702894407	5.11780164430437	5.10260299445536	5.39156676259118	5.32237461088428	5.29884815854279	5.1698062478908
COL8A1	5.66687379151965	5.80292279457822	5.87324393358876	5.8280965828477	5.66623150416297	5.49902572440822	5.87552458203165	5.78857057099345	5.53474661995932	5.86981047457522	5.7750479383886	5.83458068550478	5.61652763663318	5.91555299191171	5.96524933594565	5.94955333161479	6.07152543988953	6.14539138259312	6.13247330753428	6.09173101389884	6.08062220440842	5.62238091478276	5.46318767045221	5.59389359187111
PTPRE	6.02233080660618	5.82479668200834	5.97086516375201	5.76673894838328	6.12689362818407	5.98312948416708	6.08761107652129	6.03004047035357	6.19345259007039	5.83450656221158	6.11544044745197	6.0655973400918	6.04325582838859	6.33407335787924	6.31669874510558	6.40870844750446	6.40631424686997	6.26399161362164	6.31345709709703	6.30040500304141	6.20298681769851	5.81905526903988	5.84598106397555	5.80230437436185
TNFRSF12A	6.11391797327433	6.00843910393142	6.17467677491993	6.30684553593207	5.88191664619854	6.1412473794387	6.31126922536581	5.98500616657895	6.0354373282412	6.20870180472209	6.04835326922341	6.22549681301389	6.03537487099447	6.644225754894	6.47943866221723	6.49295898852477	6.54894454128476	6.36503236129617	6.44634186002977	6.36884940249513	6.25092769867163	6.04702061963934	6.07507150025995	6.05690427335641
SHC3	5.72368635661464	5.66878821337025	5.94359815437133	5.6639961356327	5.76708129807621	5.55378107082845	5.74717247898333	5.86685328571558	5.74868302872481	5.80543550898075	5.6997249924494	5.59915705554904	5.77019583415744	6.04992968767017	6.0974988769659	6.1191675576511	6.35217146567952	5.97167261798951	5.90480070323036	5.966206942522	6.23117066843947	5.87658537525328	5.69722534933634	5.69996820301948
GALE	5.70060553957826	5.67193469489614	5.62004567257529	5.60980739816861	5.7876763043305	5.80372385248499	5.63583037628817	5.5764958347602	5.83589059642381	5.67703756474205	5.80050651198343	5.60852366508581	5.62817534990712	6.2002325973104	6.07825012127796	6.14583413999272	6.12601906016446	5.97238417667853	6.0418459527619	6.09554499991934	5.86695061211037	5.68300910574632	5.6514930776324	5.67133625548498
ADCY8	5.29145474766763	5.25025787354478	5.06886018798816	5.16688121972943	5.32447467472147	5.24875080782599	5.24864069136463	5.11965077777447	5.31699495850917	5.34221094001667	5.24378988752899	5.25185821725536	5.34121426985494	5.86113708185807	5.64256747992705	5.69822680271662	5.28214883602516	5.65459708471095	5.37472279304006	5.38058657367606	5.74516296139613	5.32223526119816	5.41047337409214	5.43304196119003
OR6C76	5.08285765940447	4.78314803072054	4.63149572308768	4.87845797361434	4.73929547177822	4.811787837773	4.75318911363259	4.70415862481259	5.02023566925245	5.17932378630894	4.77176699582357	4.81246088418777	5.19842166455235	5.06275241789758	5.06633858758438	4.98901037252752	4.79391854615857	4.99088481357263	4.85575035370794	5.05868038011384	5.33027676226424	4.64773327283585	4.7080029634148	4.54461457972271
BNIPL	5.70836629097545	5.57793408132494	5.30513492207078	5.67229603217674	5.67048534025744	5.78894717989726	5.68169100636456	5.36502668245017	5.68033320219811	5.5700345973968	5.60669988967174	5.66335519265717	5.74186614521336	6.09020768317513	5.96033659567049	6.02997845363277	5.92227638706882	5.91837183376157	5.65879725549652	5.94418518662449	5.94484045275668	5.63990515900813	5.42877537318341	5.74727934489895
GOLT1A	5.23488449542946	5.53966924518232	5.33141077446477	5.58223100962305	5.43264497746087	5.53850356750372	5.55134623942981	5.34114755265873	5.54762838341234	5.54002745780583	5.39179408106177	5.61414163766291	5.47634582644864	6.02306640725252	5.85634851426507	5.81416588044213	5.72744212222048	5.82529670287495	5.62062199254762	5.84369825472866	5.94764441710081	5.47470156293744	5.54850004163791	5.52748919665974
FN1	6.60661192706408	6.39531219905993	6.52399682024581	6.20232485401529	6.45839107215822	6.40009364416696	6.53166305532	6.51676747312472	6.45099375000316	6.24083763777576	6.57065849772445	6.43800386320743	6.50057791741639	6.82035467251404	6.81828110449213	6.84515133891059	6.85166617652509	6.83282364332902	6.84530661074427	6.66375573379204	6.83009017675401	6.47257270366983	6.48719703808869	6.32510325875364
LPAR5	5.89343955268021	5.9924407147143	6.06497954964436	5.82634427288118	6.12775258716496	5.98934298468146	5.90358762292067	6.01173674205168	6.12618553197521	5.84576650799254	6.00208624191659	5.96334051200999	5.90531684740308	6.42747442630185	6.21960454780831	6.3030997305158	6.24247797969403	6.19634253154938	6.35290837111636	6.11216838492214	6.14919563677392	5.6752081340215	5.67846194352052	5.77287848249865
AGTR1	5.66062462219407	6.03129243280923	5.91548881755066	6.02243571370579	5.72328733376336	5.81997111817495	5.67181547778929	5.80161567288266	5.51210377268434	5.97868966930967	5.89197983704073	5.86106321865876	5.90167086103047	5.6165143233792	5.69089552799756	5.56789843441376	5.50704232568931	5.40174893126656	5.76017722270431	5.73345238973892	5.54821261344378	6.08601560072873	6.17941841739486	5.8929035257813
PROS1	6.32019712452072	6.19008077467934	6.19903672719842	6.03985280420477	6.1586458170042	6.07584001001574	6.2460635140067	6.08978474206993	6.06721494501051	6.11533686915275	6.25299266664345	6.23794613509084	6.20148427651653	6.61665426300155	6.5443072125156	6.64264206449215	6.60528391203031	6.67261935385944	6.5187393749843	6.5201619502058	6.40776667178814	6.38459852773451	6.40256677331475	6.39162563238429
NLGN1	4.97586630800965	5.01143751410749	5.02561644245164	5.2657362209952	5.19979308469615	5.00516619229353	5.25997170125865	5.05152275343115	4.92794501984279	4.93597777694647	5.11495051830815	5.57176560188052	5.04961569725542	4.73790502029538	4.77801124882548	4.93355665081695	4.93601412604432	4.78958868559873	4.96850764823599	4.81699849674107	5.06810217347382	5.11206102992571	5.46900473817633	5.08717237884853
ABCC3	5.84592556152675	5.88159891294348	5.89712969522886	5.68543243593562	6.05197643796374	5.71701517609794	5.85764099055322	5.9104645169362	6.10570329912704	5.70686302623624	5.92914634687052	5.9219921696785	5.71657545545259	6.27424276665263	6.1875181120207	6.14032378314375	6.24552444378056	6.10824121855543	6.14127285982673	6.22954033913576	6.2007266669194	5.84733685605011	5.66909584061323	5.72001476454415
MUC1	6.13637342452519	6.12457530112433	6.32359140333342	5.82368389423325	6.00605430300086	6.07396890853593	6.24636637577219	6.27408977484493	5.87096247853254	5.81448955785427	6.04301056116843	6.17423639765851	6.09495944253842	6.42358039855045	6.41936198142787	6.33246701184263	6.45114134989917	6.48375985522105	6.16516556022518	6.07814274818548	6.35368286318457	6.07213689720972	5.85616009306858	6.2008134856807
C12orf56	5.18499344020631	4.86818302087798	5.03225356875921	5.0965152524996	5.00788365039293	4.99399374548381	4.83624392388204	5.08314899856393	4.95982945658892	4.89095650118011	4.89075320597721	4.88299432284319	4.95047065769921	4.9975790538225	5.18628790416105	5.20499758035192	4.99800060308777	5.08137925213429	5.6875273862418	5.36268908563502	5.41548130863775	4.95997792564726	5.00025704278818	4.91347752069618
ITGB6	6.19264535622295	5.62991620100536	5.83652090657327	6.04874496193997	5.67364175109422	5.86057285456206	5.94998468408432	6.02773221648972	5.6776753087181	5.81800476763905	5.76140854697178	5.87438903702269	5.97498145683869	5.94686504941495	5.90520826429519	6.2321346749435	6.31763236914004	6.32246402009229	5.99975110407769	5.93587461245858	6.24039111684237	5.85369919492018	5.74389812087186	5.84114872400386
GAP43	5.47266555939325	5.35969165219626	5.19582991809115	5.35051997518477	5.32109530216145	5.2629098734135	5.43982121520468	5.23697322584072	5.39301405531695	5.42647476514052	5.24581319913513	5.22928673928429	5.46226803596884	5.62532398705585	5.49437172630928	5.4304791891791	5.69603876717708	5.28007392368179	5.8880787351272	5.2723706211704	5.99241775722274	5.4653037026261	5.448702593889	5.46666176789301
MET	6.39951987046949	6.24647614813257	6.26150434627581	6.33867726105204	6.10311495683007	6.11078040207865	6.22978842297808	6.30953525157667	6.01134566761823	6.18310768693037	6.15122052527296	6.30141522120965	6.29535664548438	6.57831754267616	6.43941663170546	6.66785545131635	6.62649902551387	6.62787065837105	6.58864656729471	6.58258604819657	6.67272263957488	6.30874930576748	6.17944225155018	6.42602240972878
SLC47A1	5.57254354413582	5.77026446441291	6.08276618257565	5.71361792233508	5.72365302947662	5.88996132574858	5.86146213195337	6.03880147505258	5.6318992418418	5.93589311351899	5.87260909108161	5.73778138649848	5.99254986903975	6.22769451955789	6.00217536624122	6.23460201587591	6.20786348094015	6.14298044718141	5.90448717259278	6.16760947546908	6.07544561873749	5.93705070896366	6.17102307259071	5.71292830978676
CBLN1	5.67896532578873	5.57088549990724	5.61888283968731	5.53643247924001	5.53335730189591	5.63785498811023	5.5478258279689	5.60395821252728	5.45180413429599	5.54943106432323	5.58023246024537	5.58997638454846	5.62943803082323	5.77328370665487	5.62939914517983	6.18768618567529	5.93827483112088	5.79259685923224	6.2632755872464	5.6819128595408	5.8650615390097	5.82331528902502	5.70794395222112	5.75528080140386
NGEF	5.51251487095068	5.74727552050151	5.48810173403317	5.69385230186913	5.53895493173274	5.70555068655628	5.5394495279621	5.54579211794877	5.43946980702084	5.52076288192802	5.47193871371711	5.61293855207235	5.57312313407105	6.12161030325322	5.93587213661503	6.05853202475018	6.00737266649249	5.94453428550202	5.70534783670211	5.78417686188202	5.85432752795285	5.64695706814379	5.60904682012021	5.81945010431637
TGFA	5.89037277107437	5.85172231301747	5.91500801774615	5.89894490522692	5.70552325913912	5.81495058312206	5.71752475582591	5.77201843747794	5.71677636325077	5.82363095958176	5.7062750067471	5.6837817806925	5.71150694968115	6.22337877874855	5.95703677618401	6.29188358181869	6.13903245626808	6.08200775717482	6.27056916953069	6.15128425826346	6.02714900642473	5.88216503963605	5.62984059105943	5.88256182017493
ALOX15B	5.95046292602468	5.86701527167566	5.88624277599014	5.59226189656605	5.82975603840494	5.72177299327436	5.76682165450075	5.83852385309855	5.75489801572968	5.72106581326373	5.79733354842444	5.75267473434314	5.72120813602256	5.97136367352246	5.85583133042338	6.37955349390499	6.30069187421109	6.11254338406124	6.05390701366262	5.62694554904998	5.89113484279627	5.6471474499842	5.76954315828858	5.70855838485079
TMEM108	5.55951953012986	5.96625232185805	5.8395146979775	5.71834290021256	5.73699978777883	5.66318101007608	5.71881847487166	5.83393579744066	5.5090032634048	5.70823980937006	5.64917933731764	5.69873458330993	5.64655529847861	6.02215361466415	6.00500401380229	5.84599920378914	5.90213475701449	5.83104095633761	6.36718701018931	6.06156844042706	6.00960354119806	5.87421523037988	5.54934342242552	5.78186392149372
SERPINA1	6.42369568173995	6.24457831525075	6.39936774467594	6.18833144348639	6.33807380121581	6.2061837560973	6.35689414998104	6.39104243460018	6.31612989818681	6.25994435658338	6.39120328313798	6.32422254754306	6.40623528797048	6.70357682119561	6.66673933807812	6.63489933238174	6.63145594021534	6.65928982977523	6.57760028895824	6.57628914289279	6.66148173030597	6.1641029681437	5.98883159632579	6.21072461901555
NECTIN4	5.84176770311535	5.52005283375911	5.34879714951937	5.55831246373831	5.4339270574128	5.50960620821871	5.46537299319915	5.54788101764813	5.55314296709051	5.52294655580838	5.41815264942189	5.40498935639722	5.50151397792236	6.02382976739926	5.91221019560174	6.02075481785021	5.75172663802565	5.78084954084251	5.69430199147223	5.78986124685963	5.77721626006105	5.5809612560096	5.46524195385544	5.51764155703244
NYAP2	5.164663801666	4.99592771164055	5.0223566792978	5.30810321750536	5.0264447031105	5.00321249494834	5.02595076305327	5.32786896715102	5.04446784991953	5.00476552923885	5.01507461621847	4.94535281385814	4.91498513856731	5.1816884235165	5.25516340361473	5.16557027385546	5.84829137550357	5.11334738851746	4.98251598332993	5.03441167496526	5.06095877627956	5.10163787205415	5.30802462321384	5.2439601221028
P4HA2	6.20137776531295	5.97323744932937	6.11259691121158	6.1066817793792	5.9063636776502	6.16557698624463	5.92626549997673	5.9568675168089	5.76840067274431	5.73968940982116	5.99144364286112	5.90854729052568	5.84773633360582	6.35926060277694	6.2797974331644	6.37141155251494	6.25440483515987	6.13810966639587	6.28772780904203	6.34863440842252	6.35837850792323	6.15620620005365	6.05392545310029	6.27704136355214
TREM2	5.65725560966507	5.57394781750623	5.73691130410103	5.20624569178859	5.64375004951451	5.86435941386874	5.83016267266528	5.59502300143571	5.4994764964048	5.51196793939893	5.76253866178441	5.83487740759313	5.57171430266455	5.73085325835239	5.95033399873135	5.87974550863859	5.86088065476307	5.81849352612947	5.9299034707792	5.7535052975007	5.82873428770016	5.45835722825754	5.39527053106604	5.41457405552953
PLCD3	5.86336563589798	5.86345349518316	5.86270724779575	5.86900781832688	5.74804370415144	5.79394014280897	5.90743329707434	5.96738111288794	5.87253733899218	5.92757798513507	5.81101335539732	5.93953202334012	5.83602897203251	6.45119083590748	6.17674855754635	6.26050631596009	6.37628453254928	6.1560162614997	6.15853954904703	6.26506056377522	6.00542148110284	5.93005902665724	6.02489557404511	5.86409160851952
SEZ6L2	5.67228540766209	5.63935695587128	5.57300587958084	5.60718988598507	5.61289356797877	5.52616559039016	5.58692180443599	5.49838034479111	5.43306054827974	5.62309009727138	5.49708806558071	5.54036494101661	5.54555797027059	5.74095041758612	5.96644658340705	6.00228465922284	6.12381041005525	6.01427998047982	5.62178401494349	5.74300154971783	5.99432478471528	5.60211563805062	5.60300494513138	5.53058899119621
CDH13	5.88317331471409	5.82826229207397	5.83977988956247	6.01391967454038	5.8005581761299	6.02969729252219	5.72134386920399	5.76191962682281	5.548738774313	5.82033257168447	5.75904866223241	5.90270296011863	5.82121248777633	6.11338481572291	6.0810346037147	6.0459299185657	6.08440629566767	6.10476189833997	6.27970829672685	6.32287447278178	6.15092544251214	5.82105536342182	6.08195472229539	5.70598386492654
MMP1	5.84067073943127	5.14905966545204	5.12338590210491	5.18036057529664	5.05298984215195	5.13676426329216	5.13682174586764	5.32947974058996	5.13651989675657	5.27561743107767	5.12623647235932	5.20225913956607	5.14126277324037	5.4601616205468	5.50436880361166	5.37182666021943	5.65949351482361	5.54210136995822	5.33437066874366	5.38340181697891	5.28969686518347	5.27224831644647	5.23031069444346	5.16984388824883
MIR646HG	5.1953998713575	5.12340180797852	5.27922397275389	5.6262928322294	5.36835542617942	5.53130495604208	5.31408995115039	5.25395626612786	5.30223976318238	5.2477512194533	5.34505972582451	5.36775677200323	5.270462084004	5.72048032168954	5.58993683606472	5.40584778569236	5.3785466537759	5.75182309216359	5.71815705865523	5.71209607600949	5.53040701746239	5.14181970559505	5.56789900575325	5.38701301064503
STRA6	5.69874998299978	5.58039001349148	5.49867053398725	5.50491123916699	5.67055977287651	5.5374770157442	5.67495436305853	5.57389108913338	5.69680296308704	5.56374218620171	5.63050725826342	5.55427553215567	5.55744774968484	6.06124393104375	6.08013459990426	5.97889030419997	6.10316478855434	5.85089173109542	5.63319924193486	5.60030077413274	5.88221457426562	5.55514275328498	5.63573164222861	5.51292038099098
AQP5	5.64680463277841	5.67931715656762	5.58456372498699	5.43165648173234	5.59880615768239	5.66061985047681	5.67783051656762	5.64252347648165	5.54355578196186	5.61566942480362	5.66095211148056	5.6214962034552	5.51704686242718	6.19697235491541	5.78594298695412	5.77547244964354	6.03315683279417	5.74306339586129	6.19835172765187	5.88681513759288	5.7864958558883	5.68190415610456	5.63100628654391	5.6430763114544
NCAM2	5.37729434060581	5.21392483619744	5.40873961951498	5.2900252338472	5.26495050036012	5.09783705280133	5.14040418282172	5.52411326169964	5.19914453670299	5.28673759925086	5.26260499106403	5.45430273349269	5.26257053377056	5.17051790809207	5.44475346380488	5.36347804213393	5.90865038048373	5.53244885401579	5.63401692125121	5.26403042613771	5.47265313162432	5.23550211461203	5.43855860037571	5.02446690049586
RGS4	5.68511647309436	5.4508878638182	5.77116178261309	5.47636233585622	5.57717550894856	5.55454434935729	5.87022627293908	5.53336720574513	5.76633468079643	5.57429118357129	5.48606127864369	5.5382195985555	5.5858462881405	5.63615741512769	5.99846259319001	5.94715108135886	6.00434349511396	5.85522709096863	5.97032944556903	5.45642774991811	5.92360682879246	5.55168923576846	5.47145683673567	5.71075205771192
UNC5CL	5.4631049729872	5.39611613981827	5.50227349253952	5.30239415900616	5.44365685051945	5.49913631057862	5.51391391382692	5.37306633619354	5.56108738343701	5.31888506599468	5.46929664395443	5.46013786156143	5.31578459336313	5.88790916380887	5.82354101959475	5.88329127991482	5.72371497094757	5.88248212372066	5.64653649474992	5.55532381526078	5.8724057418723	5.45812613552116	5.46089516082215	5.55687325110863
C1QL2	5.51216227701433	5.42344505814235	5.54691993544545	5.35977004247879	5.25245455038897	5.54735510309167	5.30553304185212	5.21605845890659	5.30807543491562	5.15906805031414	5.34078854894081	5.27035084798452	5.42156231863593	5.42716813477834	5.77655617190966	5.76836323904609	5.76830131649796	5.33322367073784	5.26419186599886	5.06701157063225	5.65184109870254	5.36090555409595	5.47191562032732	5.46648627025556
DIRAS3	5.55978200582706	5.62813558395885	5.69277110664382	5.87857788034494	5.46286908245777	5.41373764893717	5.65424439938165	5.39525142587706	5.39173599021041	5.60637504866566	5.68377846031938	5.74935022785829	5.5929896434375	6.01101794155948	5.89902857661999	5.99029173492945	5.86983006041645	5.84458856175834	5.88088708045722	5.86698925149435	5.92400991100699	5.60911564747565	5.65192503842484	5.54893341775366
NTM	5.77285245568302	5.6725308344217	5.62721290864989	5.5365320569553	5.56977933501718	5.58705251410578	5.63085008253889	5.65745280282994	5.46951560429353	5.58759701201347	5.59661400132109	5.67303232025311	5.71393426019014	5.72760135409579	5.80027889583485	6.02574915247062	5.93874445388265	5.94631225391008	6.0707745119751	6.07265115893587	6.12185809729492	5.69198614533543	5.56722255503433	5.68103234932101
TMOD1	6.08632541270499	6.04556621178918	6.22835260310113	6.30819070766259	6.22098692223435	6.16982080141402	6.37114093443208	6.24071076720985	6.12933899965142	6.35359663605661	6.2818343183972	6.32526665639075	6.32901385820136	5.81095291131812	5.86549621021053	5.89223782690465	5.98070770336941	6.1183325413755	6.30958948212801	6.15268711069809	6.0475394654651	6.42124458762714	6.61644743835932	6.24879842872509
COL10A1	5.64693558393253	5.52599733205038	5.48054717713232	5.51698056716721	5.41215328816124	5.44416519031032	5.57341200192743	5.49130620639842	5.46674812464817	5.46482249743772	5.45244371773569	5.45259718331535	5.48539947791815	5.61953001328559	5.57976641877505	6.08936614681893	5.63053736103845	5.9069449043206	5.89670193775441	5.44414316839888	5.95564141269314	5.5519295874372	5.44502803842153	5.42899616928878
GLT1D1	5.6684008280654	5.75348956925278	5.71889849422192	5.58768897469366	5.59355799327638	5.74803758161402	5.68713261453218	5.45341666925342	5.60117350363989	5.6716414241811	5.53971223398833	5.49757897216296	5.47767943158535	6.09327634748958	5.88678670885837	5.82086803486908	5.94665329413303	5.89888007143644	5.92259021496392	6.06046604412238	5.92532977387952	5.52871421612956	5.51352775276307	5.63103697232416
RUNX2	6.19086878918042	5.95112186906744	6.07327695807224	5.7429811875045	6.10563894148454	5.82971344555401	6.10229065902712	6.11913486445614	6.09713731614522	5.88138136344745	6.10589039069267	5.98046546142694	5.94771203378501	6.10504625911291	6.17887425130115	6.24724972517693	6.13982708969708	6.25356478288633	6.21407290925491	6.13991890264305	6.34125021869883	5.78663937760867	5.65243537085394	5.69472665176067
SULF1	6.33358141724173	6.10466662999958	6.29487098098485	5.71951596012314	6.26440812871448	5.83418485037512	6.43302650878467	6.34927128831199	6.13692760653525	6.35614777625962	6.37232075759115	6.38152976634051	6.36469687527369	6.21166600920467	6.29234472958041	6.41537562888062	6.35435534229911	6.42193648100774	6.50342073910803	6.49067608498361	6.46281536970004	6.24883680199023	6.28319026672079	6.32890376560328
GPR32P1	4.70383931287416	4.41275755846052	4.64825971673041	4.55655365412946	4.79876447950127	4.89189573650154	4.62043064677785	4.99910567774751	4.56472072512741	4.90581563609226	4.54968087323432	4.64654051105125	4.80874627647388	4.7915452644994	4.80189742930594	4.67911816757641	4.85962224520242	4.92824476702405	4.65799350493014	4.9089175761002	5.22038601726821	4.69367720330297	4.42549184307674	4.83652164172266
CLEC5A	5.64274667373327	5.18940467720327	5.40726526944179	4.99006483929318	5.31177793719137	5.22073850760843	5.43240695820643	5.38850526837437	5.27894989186673	5.32400817956364	5.44956720200578	5.30259411859902	5.42725838877736	5.36310553677153	5.38443219234719	5.58458579974448	5.60483258794387	5.67658587030275	5.4413976388673	5.61958575074229	5.70637910065579	5.39191583557357	5.13696899777031	5.10064708005215
FBN3	5.59290091185951	5.63204210313817	5.55486076543078	5.55341294442303	5.4532126039269	5.49587180148273	5.73887809452988	5.3976602195878	5.50743426669146	5.61624315105841	5.63615075815916	5.73341471660853	5.56403221474358	6.06317238469032	5.98887051693235	5.78153228511586	5.95369026232822	5.7856216883159	5.82847144952054	6.04010779254421	5.84731129938176	5.63063457528271	5.58545083235991	5.58529109062701
TNFSF15	5.95547498116923	5.64851798657371	5.65064085678354	5.65278630884617	5.6534258047454	5.67861517366476	5.59210192371936	5.6954454630361	5.70821081028794	5.56302450990686	5.76729703294583	5.68592876940621	5.76727781141551	5.82674778736158	5.97159613352737	5.91656762985109	6.1431566706728	5.88472664991039	5.86068023536744	5.98943794319537	5.85506700434789	5.62392438283988	5.37082187243521	5.36693985125777
PLAUR	5.84379100974059	5.4863049152504	5.75000643870933	5.70170227541214	5.83289827468964	5.93425439551861	6.07091371637742	5.83091140722484	5.73457288919715	5.65581068026845	5.88235493344987	5.80058353555709	5.79717346085148	5.85179228675931	6.0600532643718	6.19233735197005	6.10829690931171	5.99453728897198	6.19563626458297	5.89658905962215	6.17326197309284	5.72214242994009	5.78115154317823	5.67575515589418
FBN2	5.584700572791	5.30074500926081	5.303519475665	5.24119527650171	5.43651321942948	5.32564637230478	5.35440221998564	5.30819659082448	5.34068336432789	5.57269222159561	5.27249981829751	5.34550736828113	5.47134907646404	5.55265817307879	5.40364082028432	5.29263787932579	5.93728135394821	5.52444794733655	5.80348147572635	5.81600982157265	5.33089402468408	5.40587321350626	5.45738356001694	5.56940482068308
TM4SF4	5.18727170415021	5.11792230140103	5.14972801293973	5.22096920429675	5.0258517304154	5.11741613400921	5.19792335218659	5.07460477917384	5.04856213701664	5.17247225600665	5.04787694640202	5.16261410817028	5.40976893636217	5.33259998570544	5.3786444736523	5.62039356838735	5.77168511477449	5.26649563729171	5.35420056958811	5.51613223630296	5.23141617867055	5.2938227990401	5.12208418404647	5.23369777676114
NT5C1A	5.50884095618957	5.4634246759226	5.47874302292939	5.46544239470527	5.47899370796352	5.55745097355113	5.50896057984478	5.42891908319996	5.55859736749702	5.5391492710096	5.43239314627377	5.43464413518922	5.52255844411285	5.81787467639399	5.7169291944331	5.89264410543195	5.44800516741136	5.60669147047834	5.66053997540697	5.93917762440354	6.08263031549598	5.62734980381364	5.89063686325817	5.59774206799849
PAPSS2	6.01728426842735	6.13141371531085	6.13968843083006	6.29233465343598	6.27332575752214	6.25088434765417	6.31788471061388	6.17192935794942	6.21615973339406	6.38963136736047	6.37846428103196	6.40741581633631	6.35500854665692	5.84067391340929	5.86892047131327	6.04623797054666	6.0782728762761	6.01430479596573	6.1579287300599	5.68591456690768	6.02648137668225	6.0180010011309	6.12956869750689	6.01524663586412
MIR31	5.31570951150709	5.35102736886844	5.18007296744148	5.2725676421093	5.3016560616085	5.12591266801301	5.265120353861	5.18710875985997	5.12229539842995	5.42374039092553	5.19191474347406	5.15373728918781	5.23349350082353	5.22136724117365	5.43483895939143	5.28448928458138	5.26180816508079	5.37807865604792	5.44856346337285	5.24734811412846	6.04665986121853	5.20490754624262	5.2047134435538	5.29255872885176
WNT11	5.61424427322913	5.62958063821495	5.79302495631587	5.79410225257451	5.70186745486536	6.39395638570211	5.79537865498277	5.58295516617804	5.50943849285035	5.77855472582866	5.91151208969813	5.76975472758361	5.7177397042025	5.67551086937711	5.69886731300802	5.60055240837011	5.63332576811922	5.56752486878732	5.55720281116127	5.59861462920846	5.58508230708604	5.85715952043201	5.90179916189055	5.86716112190456
GRHL3	5.58353671460872	5.36096196261176	5.39404533034293	5.5610303950355	5.43947806326375	5.46396955772728	5.39098466874876	5.36257467630291	5.43055051572485	5.57831830436051	5.47399886806824	5.40932719624457	5.45185462036499	5.84187148844667	5.70114611447656	5.88945646779815	5.9496933693708	5.55851284826358	5.81071015924334	5.61536075127436	5.83069526609316	5.45180749113621	5.45464576809767	5.38214785215176
LEMD1	5.38058470227447	5.2326149525438	5.29954033294338	5.26580577040598	5.2588406246232	5.31950415452288	5.20794362277218	5.1609279773736	5.18061647274329	5.20311307647554	5.30687846653548	5.2848024056869	5.28520699185174	5.4578732405951	5.45823531263292	5.81299776328753	5.55084885561458	5.44145082291859	5.83426220393603	5.38988366793534	5.61062935316555	5.19546089675799	5.26287503522741	5.3700794874113
GRB7	5.78464573026853	5.8003522678794	5.71819504821563	5.80960765635152	5.59991603763382	5.77772447489759	5.77546518748954	5.60341259157289	5.70022887864884	5.73370922225739	5.68761395931709	5.84260933134	5.65516431406163	6.12816866212869	6.10713869955802	6.13086846729939	6.16965249137367	6.11751887163367	6.08145230998821	5.98215857943617	5.89126329709061	5.88500445644084	5.81460251367271	6.0566711266697
BVES	5.77031662234554	5.94378266451326	6.02684216482694	6.19555505713498	5.85778434909452	5.87545205244173	5.79900848659613	6.18628416176134	5.68954020152193	5.93885338126296	5.99513334315415	5.98759431914643	5.97582953703898	5.66893006570805	5.61955971815537	5.65758629384896	5.67312164131904	5.71278821473488	5.97009556424019	5.99998637322439	5.86367478573799	5.97088761196772	6.30952659652444	5.80218296650834
ATP6V0E2-AS1	5.67207661627929	5.79529273256033	5.7373812052982	5.88634846227373	5.85751650984181	6.43364230235354	5.7919114612781	5.84033441665951	5.95527861747803	6.04381344691269	5.852742198891	5.82987443475773	5.72791781020019	5.76079724590553	5.70449202981038	5.59243583870138	5.64097905446402	5.7055004193387	5.52629737244275	5.55522808981292	5.77136354293014	5.81737541718158	5.83548771937699	5.87386468456132
USP44	5.45536378680331	5.68360261926738	5.49562241135601	5.70218126287613	5.36092921047527	5.44370561012784	5.47652306267293	5.48832398182872	5.4919452318427	5.47875421912376	5.43882043387171	5.48304765814853	5.52782469788388	5.26847628660326	5.23292201383214	5.30446518053668	5.42775975346976	5.32273071608301	5.02816886128543	5.43053500148959	5.51034623102776	5.76219765213544	5.7057091930366	5.85421141965334
PRICKLE1	6.09986821543348	6.08292969243914	6.0939044560912	6.11357504823714	6.16205859961147	5.93464733331365	6.22731260387626	5.96261062714327	6.03794669315603	6.08103771514158	6.16471738563709	6.20836099867647	6.27876470980157	6.33901616702236	6.15349740004996	6.42147329771516	6.5661506887271	6.38353626572793	6.5793500709082	6.3084260804847	6.3428478558953	6.09953441630848	5.91265456703762	6.04176057083625
PCDH18	6.09966424060007	5.83562343245274	6.02959482100069	5.78514236147103	5.94955023398612	5.8667152276877	6.07362687068957	6.04129354610447	5.65730539064576	5.87595743917081	6.05604493142384	6.04029393704712	6.05322596013715	5.87891174914876	5.94278981148077	6.30464097509384	5.94863856842477	6.05719637534318	6.44388578693412	6.13085927809206	6.34341584875965	6.0679358510259	6.23152304743006	5.91953636443329
CREB5	5.71240697604028	5.65505161782892	5.85675808667983	5.81461902230258	5.74422957999146	5.57322468061701	5.85593257484898	5.86313769978986	5.69245969465139	5.77502983986646	5.66661989576214	5.79368468790867	5.68862982026169	5.89723555375165	5.84515664415154	6.04462134819735	6.11195937872041	6.15204326477249	6.11228406437439	5.7953480877673	6.0192591825253	5.43452424736541	5.77320719069125	5.60467444317906
RASD2	5.77271886347912	5.79530824577959	5.74024129023795	5.82760837783724	5.85029990607471	5.81801343575253	5.75092548651485	5.69006181885014	5.71678338640436	5.76320626858799	5.78241121485069	5.79837137702194	5.53564304728805	6.26350560244559	6.08600572150301	5.96000587362413	6.20759929281146	6.10964811124144	6.00944654618537	5.9728582798928	5.94268491756432	5.65290881730295	5.85656261262589	5.67194281521248
GLDN	5.43817468740251	5.34529580471298	5.57111901786503	5.05570242173613	5.25054765861045	5.20368680204998	5.38707048323001	5.55898404823221	5.03430311920543	5.32680278287316	5.38993355882015	5.15178829068563	5.48845235991016	5.2455552469702	5.54700832876563	5.51641167517346	5.39271659441772	5.38327614331862	5.53703747086425	5.6818228058895	5.73633722633761	5.43843528337327	5.50496445305735	5.30922569354095
PCDH20	5.33341716123551	5.07187221348596	4.94599951633831	5.21217676368129	5.13885367320469	5.22126180385897	5.12461133467777	5.08724865127252	5.1876705347603	5.17963707883301	5.10041690622328	5.15950330183878	5.1653633648599	5.35937111235247	5.53050205330078	5.1781383287549	5.2512120729186	5.36583298685254	5.5384643310054	5.23498719518449	5.79347867006452	5.23321136447932	5.33200533432322	5.19650845450311
GRIN2A	5.78507909238731	5.48933550309082	5.34155898777435	5.2696920432266	5.41521155457448	5.28296887925129	5.52640035735142	5.57434229673492	5.35434540282522	5.40755007720939	5.48151584877851	5.51954794889627	5.24431785574689	5.52418091301964	5.29979549854418	5.75380620475469	5.4082352638486	5.69137467516139	5.66411709594005	5.25257829898669	5.89182049055711	5.41696184170404	5.3304146689452	5.43890915104941
DDX43	5.03195316890786	5.28486830448872	4.81727079531621	4.98988878325372	4.93095066896309	5.08269742641727	4.96830262187532	5.23010072564237	5.04104268276788	4.98102826632077	5.17504230108126	5.45897495438054	5.16737426694029	5.02732851196727	5.08844285673432	4.72533409049811	4.88154441476287	5.21665239685399	4.7946891190345	4.9171146831804	4.92261991611281	5.36057387649462	5.09104958634693	5.06844041090819
MLLT11	5.59801405605708	5.6936225599504	5.57166430708471	6.0001501965464	5.8502320727005	6.07056975126739	5.86693880816627	5.90600369909272	5.87071000458539	5.96324140598917	5.87843334401847	5.86329310500501	5.84290505402374	5.95202158677019	5.83826838593739	6.02508860650921	5.96738706347718	5.96180245045053	6.17771946113106	6.1706744813931	6.29712958715084	5.68826891780895	6.0035147960658	5.69639993984723
DEPTOR	6.24095996291064	6.42363718559028	6.45114396705273	6.48285526362626	6.30772350201218	6.54293481553563	6.36061271188745	6.39037195495227	6.24006164092484	6.46137866523414	6.39573139946322	6.47026036337407	6.33877877352359	6.00388433075563	6.0174479204601	6.20169430385641	6.26010540041935	5.98884237532625	6.30027390839354	6.33425149842156	6.03422308814483	6.55316504962372	6.52913863564271	6.5583927323935
FNDC4	5.8119565010089	5.72109629695693	5.69585908085834	5.69590913919535	5.74235528122762	5.66906910368075	5.91524355145059	5.73662041725599	5.86191109377574	5.91138293554077	5.82246569833924	5.89194955087161	5.79971316612711	6.07313860455673	6.09881076688311	6.21641215287665	6.20275774388197	5.96719867125182	6.01585044325686	6.16479570930539	6.23995516344358	5.86039618840986	5.84294898190358	5.8080012480617
SV2A	5.54528771166902	5.77698213627368	5.64199540643327	5.59916823458797	5.76530167698881	5.91331654523582	5.65601043334617	5.77495336756995	5.74932633323283	5.83663085039633	5.81186174108096	5.74988166059853	5.65976899630608	6.04212330803286	5.86513158447043	6.04271635607289	5.85533458029157	5.98863058846058	5.96591216161047	6.14061052796707	5.90279609543214	5.47955258945915	5.59972134917416	5.52733429904245
ICAM1	6.30295904159156	6.15962926160749	6.38338264351969	6.04029086192724	6.24483600240342	6.16733134303138	6.48115029834235	6.09995460006355	6.26803817660978	5.98556363296781	6.32594617415353	6.22559356846022	6.15419592091238	6.44221468125801	6.55629713504919	6.57401381259933	6.48329375632281	6.39260672226967	6.56361478255632	6.2334972600212	6.45663620244239	6.12624396362287	6.15130606335536	6.07061565565631
TSPAN7	6.3437411326534	6.41808817763773	6.43389141025299	6.48755269857804	6.42341469502412	6.19115515760743	6.42934393155207	6.29099692374941	6.12471296305918	6.40937332491688	6.38130865237033	6.35115082484391	6.3112044576942	6.34912351250127	5.99288716781429	6.21118345612972	6.18260252132331	6.11845330912117	6.12060827191196	6.13208613122948	5.79846282678551	6.44235284210149	6.57174873012284	6.30974907510052
ATP11A	6.27202662864697	6.27402160128049	6.07066342260862	6.18666765556963	6.13703547924169	6.19418209081273	6.13024075028154	6.03687767821876	6.0511434945053	6.04200909755704	6.19000512247877	6.1386738311894	6.02132033477143	6.25848089933086	6.4330576207683	6.40871562074853	6.45612203028815	6.37813947564728	6.43088091983566	6.41523010315008	6.57288647083645	5.95810376650468	5.94797065954243	6.08143931530254
C5orf17	5.14322761268161	5.0688356035602	5.46309482306651	4.90717646045961	4.95135576476503	5.2333265973663	5.21254114754369	4.86928231188373	5.04646242565545	5.13269292802334	4.98993743730225	4.91949243839033	4.96758618253268	5.06875602937042	4.89922020554735	4.81094530900285	4.84018506082948	4.85147523363219	4.72918464167315	4.9854553522769	4.95039919496433	5.20497472833111	5.29629136438166	5.18772110085196
IGFBP6	6.04629459993451	5.87589086152682	5.97424912629318	5.86434711442944	5.94706665941456	5.83969291910257	6.10658413011076	6.00216555480298	5.82038253729645	6.1200765682458	6.02637921533562	6.09837218522652	6.04130926867005	6.36182105492951	6.34642533814734	6.38382625627725	6.30163128752103	6.15713531829603	6.19020323325542	6.36906871779429	6.31874481283822	6.22459016700163	6.15179725444559	6.14108980979933
COL3A1	6.28502996022499	5.94131926369582	6.03203282245107	5.82274515497514	6.08573472230163	5.86894197040607	6.14357568100781	6.06351220012586	5.9733063284544	6.00387926964393	6.14795613225164	6.14186806059062	6.00249675592579	6.10134375559744	6.29488167750174	6.31968888617179	6.08379286628513	6.35945908626365	6.46759780112234	5.97270525185806	6.41364197823242	6.02471718911836	5.87945669348287	5.97507670822242
SDC4	6.31416541523056	6.29593484329384	6.39466034524679	6.13560159409435	6.11855215127205	6.31639872095891	6.26674902426192	6.19043776808955	6.17842347359821	6.24590682377472	6.26393140839207	6.3055185365938	6.36245800368208	6.65533717707951	6.64475801759397	6.63720325278309	6.67064159454261	6.52996752038882	6.6593560180974	6.512307147785	6.50758376830537	6.38050586156897	6.35514787592105	6.45468605055928
PHYHIP	5.6409788851704	5.66738192085922	5.57936201307262	5.42125746769705	5.47733937156063	5.50029560639797	5.55888589750158	5.39941034059599	5.47874747919941	5.57452945078739	5.66712246259978	5.4646078514507	5.59978782283039	5.90300052734723	5.97240410424053	5.90324478005799	5.89685592785021	5.77607731687067	5.68968426077027	5.91588606731707	5.90345979037467	5.61483845884422	5.66484597418794	5.5716054757999
TBC1D2	6.11207570646363	5.93329763165152	5.87659763557919	6.00335987125731	5.92090734913733	6.07032470259016	5.94355421076503	6.03339748907166	5.85641335262184	5.92993405109864	5.9778192149058	6.08703883451975	5.99903845921952	6.42307183037552	6.25835283802989	6.33293732512058	6.42904212458502	6.15268682519171	6.16056188875528	6.08851487854848	6.24312420860474	5.82524612058501	5.83417337198824	6.01952713945217
CDH4	5.58619079789045	5.57568300240819	5.66622016337468	5.61305150174061	5.55648425271598	5.64423256405578	5.57147685973819	5.58339842470567	5.64726092128091	5.57507576289478	5.52646020181493	5.51136017039136	5.68651849294882	6.25012261258722	5.91527627514654	5.96156949294011	5.57644834525413	5.71021928286138	5.99215622591337	5.75703461213946	5.73708668131858	5.68130066041821	5.71504570013257	5.6517243019811
PCDHB8	5.16017348614198	4.93823960542934	4.62230586729808	5.00388306763558	4.91502761087211	4.81602494529017	4.88717881376859	4.81253016667394	4.71086010350949	4.83451521265523	4.73303405374423	4.77312235987595	4.87505221218793	4.66940955170412	4.72075974586335	4.73555017068451	5.37244063672439	4.76975226519355	5.07814696005043	4.75221258519166	5.02778805730507	4.72688280377367	4.80593897319505	4.7152958941045
ULBP1	5.5644958048794	5.52814854513513	5.65021313156113	5.39127606038825	5.50726933547382	5.52261416312115	5.38306864292308	5.52474306959019	5.51499840283292	5.53178706600453	5.38591316792512	5.40589849088069	5.41897804978236	5.61453121991273	5.58844438388209	5.78637691096865	6.10886287599457	5.80203513244208	5.77422336365286	5.44443933853908	5.73666472840655	5.5425367065435	5.35598865737093	5.54226660566656
CACNG4	5.53922004291192	5.71983584864518	5.63042434144901	5.56067482804001	5.62024408016136	5.57658225673385	5.75732189681663	5.40421878133328	5.55963409124316	5.67653336251718	5.62433646234595	5.5724001583398	5.61139195839116	5.87987814877342	5.87977820964608	5.73950236799733	6.30637779941079	5.85743352256968	5.63920751561858	5.61179271115466	5.65603190144588	5.71317217396368	5.67486530226589	5.79321474055662
FIGNL2	5.43010296034454	5.34575286864302	5.22900788339756	5.45993469203834	5.46418554037086	5.51330460889979	5.42673423022114	5.31515829429382	5.47277136706487	5.52747257964212	5.41373459163379	5.44761181714691	5.59623098848405	5.70470332135527	5.67666184614618	5.67394432066677	5.89192153498745	5.64106212967552	5.45178149241815	5.70662279014489	5.78617056075713	5.28151266892821	5.24136804075669	5.41754842678127
CCSER1	5.43692636617101	5.74900890855647	5.61921445560438	5.78052751483612	5.62571577285665	5.6347894043838	5.68398407924501	5.63430202825811	5.66543065377852	5.74729077884356	5.69044132538261	5.83041368582812	5.64975472500598	5.18745676378461	5.55700228203018	5.45957482956822	5.3093678132828	5.46589119679551	5.37050221548848	5.45939483551167	5.51063216640644	5.86057958139571	5.68837551470328	5.82397345153202
ITGA11	5.64570219534193	5.71602212808629	5.83252888522151	5.45060344850076	5.56767168334777	5.53758731975463	5.71960681616974	5.83349643663395	5.55088871257593	5.60350979051134	5.64106496189818	5.71659663491303	5.54355665074524	5.77871412899047	5.92449700922031	6.00297473246654	5.80470504403695	5.89903308526756	5.98770416313769	5.39842339682745	5.94775797646673	5.60062525047914	5.70922984931312	5.5187569760968
LIF	5.3995609301114	5.4249383904626	5.29434249014491	5.61657839279715	5.48732156697106	5.47358267565028	5.65952624755906	5.29157094846378	5.45312565962396	5.36270542054684	5.26296772989194	5.4240790868653	5.3609025177919	5.75314314414343	5.59588611301632	5.67969612323686	5.78957861659367	5.77754010854228	5.64162713865882	5.53998128795323	5.37672415977233	5.42808388376679	5.19211883623633	5.29849578612639
DUSP5	6.13513042759213	5.93993062235937	6.14430243491061	6.0263129866984	6.08710250779831	6.19078281495198	6.26417829114962	6.15383611709151	6.11536820104472	6.09200089221248	6.28847619745814	6.13799092170369	6.05562346973271	6.48298504661626	6.40632227947745	6.37509036488744	6.41982199661569	6.12677255784235	6.49351623189014	5.96847992180609	6.15131821245687	5.99364917085033	6.04196222108228	5.86477452207997
ARHGEF26	5.69016532602141	5.3826002674516	5.60483241007889	5.45938469856783	5.55295110324686	5.39822194265094	5.59160986782958	5.63874654081013	5.31568480796274	5.68532076924239	5.59287777020163	5.7639987781251	5.59825727092382	5.79514659589782	5.6876191927959	5.88524754123547	5.96369004927892	5.83847769004568	5.69577561399895	5.99185052366176	5.52512688106809	5.58647949589683	5.69261160242126	5.60313200492681
ITGB4	6.24943327676946	5.92318616501945	5.90281183485727	5.86562843237024	5.97494905892782	5.8462596961104	6.00176513703977	5.93285158887874	6.01754894940253	5.91751287847963	6.00198902931563	6.05951630087628	5.86570138118723	6.16183632256952	6.18445002361377	6.21128874240383	6.45466038167175	6.05495627174334	6.19506576434416	6.04743237832644	6.31939166460853	5.84674062768711	5.8917324655374	5.78191765215203
DRICH1	5.18473478292063	5.19158526076231	5.33565781226812	5.32783316223173	5.12686387909826	5.09429913691164	5.19947826712653	5.06666587376792	5.40299725477251	5.29603046977228	5.2088498072616	5.08418746121347	5.17097384407705	5.38965211064176	5.57365097744939	5.16494527322759	5.51506548111166	5.55399745741967	5.17444315732765	5.61162353201199	5.48920340237523	5.53840518009309	5.30752932967996	5.21942298081685
PLPP4	5.3804361135945	5.44021540004043	5.38157118656313	5.7021906073914	5.42247828771451	5.48798115917893	5.43105532907289	5.41179543311715	5.50545706650092	5.48472771992464	5.33425048508121	5.47470742676158	5.41663150994081	5.61902118332839	5.60769372515747	5.85690904475109	5.62930263789467	6.0441651866115	5.53870156942249	5.37710149061697	5.77397042885943	5.61765226203979	5.47573315382218	5.62079503671687
MPZL2	6.44442999436396	6.28732227576133	6.09024473934962	6.42471892708427	6.18282879710162	6.3423053942732	6.32234157088193	6.15854496853812	5.93665296604526	6.2074782487951	6.18445422839152	6.33733828987942	6.34406288399017	6.46957649554126	6.41170971443826	6.59248383586786	6.53469338625841	6.54793376947309	6.58718532952709	6.54192012756435	6.54047908392371	6.28453251480297	6.24321792272366	6.32795649371049
CDSN	5.63328502405121	5.70852906708612	5.73033052066153	5.75567905148554	5.64686292496212	5.69840579251204	5.7917485924933	5.49402882923161	5.70469522902706	5.73420079136867	5.70368247796373	5.70156704505016	5.77983680658872	6.28686951219019	5.85931284046017	6.009342783769	6.19564715497655	5.83388614232157	5.81920183551654	5.72345513730642	5.6762787074437	5.77711838717827	5.77520470597925	5.76414273765163
SNORD116-12	5.35973444962597	5.51998846389064	5.1151623591413	4.91841317376391	4.96214175321859	5.15624636041754	5.39885749648929	5.21487160379332	5.23811382257846	5.20954750478432	5.01172345064865	5.23641699123084	5.45653200051186	4.95909442958447	5.06294743098108	4.91840475044109	5.05115611134369	5.14270630151815	5.02761543071868	4.9908637856613	5.08657122399788	5.29489941244084	5.00630076447772	5.12106147895296
CA2	5.74309765937743	5.84040840938539	5.83224718756504	6.02869770113985	5.76384398878213	6.02878395380071	5.74155578627909	5.89388125500187	5.86037968603405	5.81549571692233	5.8304075480782	5.73403966573717	5.67212340658285	6.06619290807069	6.03143019396503	5.71856551847547	5.76951887706574	6.1486785500556	6.21827974490112	6.22154651257874	6.14315711855239	5.85202490414224	6.06625623920528	5.80020810294687
COL1A2	6.44567894389069	6.10990618782461	6.23981320112276	5.91292082417417	6.20582137124195	5.94462432478172	6.22101327253776	6.15644045803101	6.09197537251786	6.07059481199397	6.29063760425757	6.26861536043006	6.08967282484738	6.23694759328644	6.43292094626619	6.39486817452624	6.19340090039339	6.45511145575084	6.51321791417274	6.0722715323145	6.45973118987165	6.18196766647806	6.04291320751642	6.04691558492141
EPHA4	6.2933406300006	6.24304362557799	6.03063208889455	6.2436724149553	6.17142609129186	5.99936960708855	6.24638591305784	6.12821759952347	6.17181074164309	6.23187586026994	6.31900221930899	6.37630255392306	6.2653687285186	6.43940750038555	6.37075303257112	6.51088624276753	6.57672453695955	6.50718364967393	6.60264205121712	6.42278515751076	6.47601791712941	6.15843338137863	6.1045843785539	6.12946799795851
MED12L	5.59753347042717	5.43083639604225	5.55835770089416	5.48082221171135	5.5295578497388	5.41565364344942	5.56933869327704	5.60596966928254	5.72473736184267	5.40728547856258	5.62712486778487	5.47304794561476	5.35429025037491	5.67658038682537	5.70830339846531	5.60092916459998	5.58925846599697	5.74507083225858	5.75235527585112	5.98083583171244	5.91519545380049	5.46997953637306	5.41000623412524	5.29346356686227
OR5A1	5.37432777901561	5.45069933158959	5.32000734976227	5.45085095318042	5.42307127372919	5.41414393793912	5.43275611411629	5.17202986943682	5.3539691487583	5.53008418499027	5.3388248056034	5.32986123776719	5.29812804538949	5.5315260664788	5.7409751762169	5.65585877412286	5.39479213304687	5.8178987148565	5.47019156336344	5.64684176789205	5.85224731259085	5.52881888244828	5.41773373566717	5.33368121739044
DUSP4	5.79396233987862	5.57579138220176	5.63087790707158	5.62404792130544	5.78834471157545	5.74219711737663	5.8815710368805	5.68340846459366	5.83044623362325	5.51120238659755	5.82056687932932	5.65692913969062	5.62555681063016	5.81065367969269	5.95790693425972	6.03909715532851	5.77985573959594	5.79795146227608	5.98351029870895	5.81346378042052	6.09495887837179	5.49306527928875	5.53685593783824	5.52475200436034
ALDH1A3	5.95735898743944	5.62636771547422	5.98821001520897	5.68154884855897	5.63893558558864	5.76116478944931	5.7201344825725	5.9622855975544	5.64398744746644	5.63525534253906	5.59233599752889	5.59571004463386	5.66102382208919	5.93553910954857	5.97901718081878	5.96096107658195	6.2369224187079	5.85496916976451	5.95131400992783	5.90325543429853	5.73958128935222	5.76078160605243	5.89708001973688	5.68980727341673
ULBP2	5.19853857264609	5.05404873265152	5.17815087327519	5.18429632268234	5.31053044661394	5.4447534634527	5.37908240190753	5.4316338430717	5.27760788971318	5.31041683098469	5.19131972118174	5.20045808022259	5.39707435397217	5.49105772911633	5.38655241464468	5.68174682902403	5.47027366443934	5.52316066953933	5.45463042266235	5.27859584537292	5.39047665778021	5.05010166666297	5.26906705473462	4.97839203821803
IQGAP2	6.46289026607302	6.39237620526575	6.35513670967377	6.41481283156206	6.33963146187611	6.36727342630186	6.28402233362663	6.4519610120093	6.27562909517319	6.39701449480009	6.40865170988412	6.41979260888177	6.39053511049037	5.92665337793858	5.9767115773954	5.97858492610117	6.17054565777925	6.13351239882088	6.16228871857921	6.31753046939673	6.06212787698048	6.30310855922761	6.02517410068466	6.33017195187347
SPINT1	6.21417214879614	6.20103949282403	6.17157118084915	6.31280634027478	6.06807328842215	6.29902403628182	6.20014918993457	6.11892632658395	5.95519527287714	6.21395313129804	6.16294531537428	6.27200167896815	6.17273781434822	6.53301498160006	6.43844808283342	6.49501449528596	6.46735401607344	6.32808041664952	6.45043528386234	6.39381700712205	6.43022478824741	6.02915773636972	5.96406207630837	6.12946271956453
C10orf67	4.78624605273091	4.99184519092029	5.08117134438073	4.70282122228588	4.96178469370319	4.76633982885628	4.89817603626125	4.87630031186296	4.78093866083237	4.87932619570254	4.8826924672507	4.88697714107436	4.93625222104153	5.31181011760275	4.99464276983302	5.12749193600175	5.03149543649401	5.32822016290527	5.05433375749171	5.25574044842805	4.90441062275337	4.85865065614916	5.12679921891989	4.95528321583665
ARMC4	5.29728762476015	5.1103427021688	5.15002014306277	5.21838087117805	5.12149199988288	5.05219778393747	5.25352208898389	5.27793355495219	4.92153631923835	5.30265545006124	5.18279874471569	5.15079725909755	5.24889785930697	5.41446906107487	5.19845501557154	5.28698896257257	5.65309780400752	5.1622335823412	5.52831264575202	5.38970086558077	5.5704069352844	5.15674812258922	5.1439686581691	5.21049176584463
NDST3	4.91521882728861	4.82757113603386	4.81119245580298	5.06355422475679	4.91114726839073	4.83555262563425	4.88003976051275	4.92017486105973	4.80182645032141	5.02430499169684	4.82871047441853	4.84877624528614	4.89179432925982	4.90662263008485	4.82635878638365	4.78233863871761	4.83579000536883	4.77982135183329	5.06911862803135	4.88330951924896	5.55540818021823	4.67398556448068	4.82336687721095	4.87957933204301
NRP2	6.04871093526924	6.00067545624032	6.05484856572776	5.88279102363212	5.97015426844136	5.96652500808333	6.00006860355962	5.99824890086759	5.94286492236544	5.91647532098436	6.02029386667991	6.1012368010816	5.97942979126415	6.19613649352898	6.23564142181369	6.36558451217659	6.2606817009153	6.21380429356868	6.25743147990944	6.335302020845	6.39294286883851	5.83662540099119	5.93732436287538	5.88483998747621
KRTAP5-AS1	5.4801621760158	5.55000892157577	5.51803287311478	5.36887582624728	5.41960970004094	5.4194124588553	5.61538168593924	5.44239688839897	5.41615933756081	5.51879124632216	5.30827272955659	5.28422938165059	5.44949613085062	5.5360965482195	5.56565512712221	5.91616197848409	5.80123157896777	5.68363437926406	5.77877071447362	5.6574786927471	5.85790875883238	5.56516353332731	5.56031242442494	5.60405918523353
EPHX3	5.79538742442628	5.46101822012613	5.43131704324902	5.42558794803626	5.35562857635296	5.44705942079876	5.46686614805521	5.14038127538633	5.33231909649522	5.4263628494563	5.44953365537919	5.39723849446445	5.38110064080524	5.75544863468881	5.59380279480176	5.90569070246882	5.53305756542291	5.69844889557101	5.60261960693068	5.43317569815304	5.4537464080331	5.55908478992602	5.41096066328005	5.45158891693322
GALNT7	6.27039815253878	6.14516796637387	6.11560403283153	6.07289286366636	6.07995955028078	6.07775022674589	6.01588126009882	6.07566146375718	6.10086260396562	6.05510289354741	6.09042594300038	6.10555249386255	6.10173663993273	6.32714958931686	6.20285256745029	6.43201730622884	6.35756023168741	6.39260525369616	6.4886800544517	6.48404554868102	6.45404939326603	6.01033108570772	5.98687961729201	6.10587529986762
CCNA1	5.55812761113161	5.32503413404368	5.42685212410077	5.38466230535881	5.4675695551465	5.37039817759344	5.43097797300084	5.43644120201997	5.43841398331752	5.44759123323465	5.27654913908814	5.45231693298989	5.42480767446368	5.56557726443986	5.57524223620614	5.63383681939185	5.93273729058344	5.70498723658893	5.89004373489494	5.42377458934764	5.66341670724678	5.32558212366203	5.45595066194681	5.54526362588716
ARSJ	5.54957862573688	5.48053057860058	5.49592614555802	5.26595434200636	5.42329643052883	5.29238747428732	5.54372722592896	5.44942201952277	5.38849471645118	5.46706174942497	5.59648523964585	5.43681022091201	5.50117663076429	5.7441037805477	5.5032236726842	5.82170658235487	5.74762573072667	5.72071336447196	5.87000913956403	5.42867205338154	5.67767994588904	5.34579133070919	5.48276700085386	5.3507550541635
EVA1A	5.47173968581738	5.38867943014521	5.45434656179669	5.32770899964684	5.3321875726844	5.40377935421598	5.46399030771733	5.40459580562398	5.43795962784532	5.46851456550131	5.37220425631389	5.33565879677801	5.36413149904224	5.77639633784738	5.67382301727852	5.73058891114654	5.94982763325399	5.64378176606102	5.75614487844499	5.45730024137072	5.4626299470278	5.47114473418475	5.49475010932244	5.43086201229402
PC	5.51810146318256	5.84760113233846	5.77012141880923	5.86579738123658	5.76866358582943	5.77701055513047	5.75796843190117	5.71211202537245	5.72645453205328	5.8237638713404	5.80663734220223	5.7976920662531	5.68273525090201	6.31175455536768	6.10280440772478	6.04564578837161	6.04650328704024	5.89091546080056	5.95949836395418	6.06462704774551	5.85043904616541	5.84924442214856	5.8375001538537	5.88921514949549
MYRF	5.49026913196504	5.48549751351608	5.27392994193915	5.54234542398342	5.41311507436377	5.4464385182403	5.34995102766931	5.38445002542822	5.49939756758216	5.42771673326715	5.47697799599399	5.43669406063631	5.37151476939656	5.51825152906283	5.56101794821748	5.78083854905258	6.12068138974719	5.44896689732063	5.38749622619763	5.447099348703	5.49197392732465	5.50235293293379	5.56397116919121	5.5113846240728
EPHB3	5.53861826204905	5.55013500740233	5.56770758444558	5.37646131217864	5.58004414621811	5.53726951630007	5.65537294820964	5.52817815140879	5.57805286729221	5.54665363947682	5.51722045124249	5.54503512199145	5.5165112354708	5.99140991709163	5.82676838438208	5.97674162161152	5.93248753086663	5.78156524853383	5.82292282514683	5.66541302410289	5.78946245799771	5.55414896645842	5.58391077825227	5.66588269517544
TLE4	6.05800344593454	5.97173605676517	5.95075435076913	6.03267153714641	6.14330351910762	5.79626443808919	6.1482379889521	6.03218363064822	6.12483470538165	6.05803421985864	6.06941745296843	6.16886001718483	6.06079244660929	5.60446121028338	5.811606094121	5.81065217296926	5.78119896811421	5.9081021576609	5.96766365899188	5.62286058540058	5.68310380714582	5.90732885422142	6.00667693812986	5.94566046593692
FSTL4	5.39682791572704	5.5243243228051	5.17056363562268	5.36312791801516	5.28310440676968	5.47677195323141	5.29219804839484	5.29404949157388	5.25746823007983	5.32652602631337	5.31752639150183	5.2455999829167	5.32690463548689	5.62255434428264	5.54844066143662	5.80259698359878	5.36379165936193	5.39005061116488	5.60956314756941	5.4366966151926	5.80399337477372	5.4347763380691	5.48116852004477	5.43024223719078
EPHX4	5.62152216691411	5.60085998491691	5.53950601702515	5.56703600921704	5.56306433610212	5.50145666418684	5.60106277542501	5.53501592755271	5.5514060066352	5.68118992191757	5.51998395235375	5.68393217394747	5.57939178375976	5.95950824232159	5.6948317327399	5.90305332666011	6.0899351626519	5.96917151710514	5.77234009990048	5.87609035738447	5.81586251391521	5.66343434492946	5.7289520963916	5.69001009735764
SLC1A1	6.31567531981724	6.20720257567547	6.43140288184715	6.1793875451004	6.17404009070866	6.12317471728544	6.1910796791742	6.3428162188828	6.06061711232047	6.21371870340177	6.28092809055759	6.16968531079635	6.18986494500422	5.86716965814012	5.94147163175788	6.1607074959231	6.03399892020698	6.12744690166936	5.91664660347213	6.20456392245556	5.8556638338172	6.29238817129143	6.06066977561067	6.49458196941325
TMEM229A	5.23918786156287	5.28502929683631	5.28666386369494	5.38763164351689	5.28050785551603	5.07314115842872	5.18243791088017	5.08641374469023	5.03467127153132	5.17666828543019	4.99937517757416	5.13583554732079	5.14594815381099	5.02595185856666	5.2335796326491	5.15879293009288	4.96604254819424	5.01715382844886	5.06436047578059	5.21543148860545	4.67200410229188	5.09069898202884	5.48690267537456	5.24725556749504
MTMR11	5.59960293866127	5.5801636454393	5.66231974811448	5.68297712241525	5.65818739098539	5.53864528452688	5.7421355292732	5.61312203209463	5.56069093904472	5.63703696853621	5.70743743785484	5.68291970103445	5.57869575118776	5.87340928040123	5.89158328410754	5.97842061366991	5.95852024179578	6.03900476821455	5.91724026305045	5.87395737482153	6.02105723579251	5.61295616104314	5.61678190111726	5.59427609712056
ITGA3	6.26848844357755	6.4344994147804	6.16982637964565	6.29706463010072	6.17617591522617	6.36559534337531	6.34386024747405	6.13487870786274	6.1114683379894	6.26425997402105	6.31050013578536	6.331776033945	6.28041602876761	6.620235593106	6.59514315080687	6.58732131587294	6.55244643538064	6.53008768322529	6.52058837470391	6.52511066686098	6.5404394532552	6.24369070576386	6.15277913520643	6.32774641552905
KCNK5	5.78679105882746	5.6442351481923	5.70691192374569	5.62272546145021	5.82914311717659	5.84870026376547	5.88669840348618	5.51618516939415	5.85674057915704	5.70269160307613	5.90030811067822	5.92128765953134	5.75378658337255	6.05167001267682	6.06395483862164	6.04091066748506	5.90331382114723	5.98829632942209	6.07710990312515	6.05847960552062	6.01799788228267	6.00818442092185	5.85664778755279	6.098687444156
VGLL1	5.49602191655524	5.50409540629594	5.41768709731443	5.45638783692442	5.3222328283549	5.40811512297761	5.39499401645584	5.35446717097484	5.39981329039127	5.40469508414979	5.39689745512782	5.33912193792074	5.52877795270198	5.66249582456472	5.52905717467747	5.65582492790489	6.0622152898593	5.66430314881461	5.59994124375843	5.45247971522857	5.57822406179466	5.34420009924724	5.44984350636026	5.34336793875017
EFCAB10	4.86340816492114	4.65997448537467	5.02561644245164	4.78087264766501	4.68073998418679	4.6590322041454	4.78732626642544	4.70832758659319	4.83475202495939	4.64902664108089	4.5943476325214	4.55314690804943	4.81298307594748	4.68164382328278	4.76184164347308	4.67589354292186	5.20102194881007	5.02270223088776	4.74549389744189	4.87028724135162	4.73383006585275	4.63856524565835	4.63339699885606	4.48476767958629
AUTS2	5.92642715872897	5.79370728866221	5.78411014409078	5.82481086311274	5.83161471517621	5.61041943211163	5.84812194318541	5.82780713804995	5.75118595262513	5.73404313650262	5.74813455803711	5.798219221565	5.6927955797664	5.80973156870025	5.99812424049696	5.92375755947997	5.97501668295474	5.99362358434066	6.20548761580796	5.93718362089125	6.27330770816948	5.74566465933441	5.75827151375804	5.59758435748889
CORIN	5.34270885051485	5.28598856496854	5.14906354443258	5.35405406405475	5.24103018171488	5.20844877054151	5.33897789713421	5.07932471171629	5.28233582861457	5.34559588058683	5.20597983735689	5.22447310374284	5.26574194528753	5.40960835607646	5.47079652684878	5.81219535397411	5.32417536732095	5.67720570951585	5.25439973409057	5.23820098693003	5.5127290915718	5.28241069121028	5.22901836791052	5.3234030639734
NHSL2	5.70908588332097	5.80087557028684	5.69548744318931	5.63395485998495	5.66376339289953	5.53643921995315	5.77710700748672	5.82674492584231	5.65347016165607	5.58676529216928	5.72504192652178	5.79105418561431	5.6951617897463	5.96544224923659	5.98043736478005	5.97738404750934	5.8853276810151	5.9929611739045	6.05693525698992	6.05427884001973	5.8997902375035	5.62083075800418	5.73628939536289	5.54777000064766
OR4K2	4.90265477970746	4.77158301827188	4.88515059639563	5.0960210430855	5.09229009063839	4.96273166297498	4.99028483703403	4.7488333057646	4.78759615842612	5.05723198819185	4.8508680220167	4.77832793385799	5.27339000973579	4.76028159865841	4.72908899367374	4.73783599800662	4.50268829045676	4.89311162080179	4.86413363878931	4.7598347974872	4.93645996539389	4.91332570180522	4.87327730897425	5.03333337298459
LDLR	6.22228323308087	5.87616119062307	6.06365476071666	6.03879315275556	6.01193342189151	6.02083464327393	6.32691096707624	6.05236698693442	6.06484614250941	5.86638132276482	6.12108025840089	6.08222545270574	5.94843860404345	6.17582061257385	6.24728647018334	6.26475453109793	6.31393252249904	6.25644044835818	6.45471469848671	5.95291565133212	6.21216965690716	5.83640424380655	6.06687848728657	5.97663459081558
TYRO3	5.44923656740585	5.41317352717564	5.52032941059574	5.61361797381701	5.45302277783564	5.68845335211652	5.47936297078309	5.73082890547149	5.74672616997083	5.52230495771146	5.64894562600822	5.58603991430181	5.44987679326691	5.95070593160873	5.78013456729877	5.8547939041681	5.87975890856116	5.71585504723408	5.73354576238775	5.96129098721423	5.67471723575406	5.76274770803506	5.71628773602855	5.71835930007224
UGT2B10	4.96180504572879	4.70432656031743	4.66036557896363	5.15464458758432	4.95131228455705	4.76840018226082	4.72228536368862	4.82577505551902	4.85822916020845	4.6826682988539	4.57291359610243	4.65710910903223	5.03606800704619	4.70235761105376	4.69102065207426	4.88990258573895	4.70409321888511	4.58240804532504	4.69266989459617	4.56980072188319	4.85562561014846	4.56609746132932	4.98177723879805	4.8224810300086
TMPRSS3	5.56597829053752	5.86254210943726	5.78578293543803	5.44827649806395	5.59418594666765	5.58600915513021	5.67650191452157	5.82105278728428	5.66620430069676	5.6261516582591	5.88223895268886	5.78370860321295	5.87136461995481	5.63527705312241	5.55469276450614	5.50540665072219	5.82300043917738	5.5000310115109	5.40357973771479	5.42915213371371	5.31774007754049	5.65965742670716	5.51161686411601	5.62596500255964
LGALS3	6.13612878315431	5.87057037989564	6.02354721372287	5.71206191328837	5.93930123428388	5.8723651960366	6.00522343218089	5.94567699936221	5.94358527741169	5.8165208826244	6.01313332598814	6.011652547787	6.01987579549713	6.23599469676285	6.21242426693089	6.26868361575775	6.30209999157463	6.24583839358534	6.25269077852082	6.25307762700932	6.08667254904996	6.03898009724747	6.07746883498309	5.98965209727497
ELOVL6	5.83302718649709	5.68789687715415	5.63560692118998	5.60372998330033	5.49405578611831	5.58602185259679	5.45029080797831	5.54290472388938	5.37676072108236	5.54356661936402	5.44723945273316	5.50619076053078	5.50268591814341	5.50322190520331	5.53667422675682	5.93062410545025	5.89074340423827	5.76138771410961	5.89909796738988	5.67031855952415	5.62177256289371	5.50828028738651	5.41481257116968	5.48584832639255
PLA2G12B	5.54981648924646	5.47177142857378	5.46736262962588	5.41125461440985	5.52960550397845	5.23658838321656	5.54418555615273	5.3564563485212	5.28187702306898	5.44201814736209	5.51943274079805	5.35682020567855	5.51977842550382	5.62946355372601	5.37671305464068	5.91510998270022	5.48340560678804	5.49286739485244	5.63049883042124	5.8867596246101	5.67704799480603	5.48564882871303	5.49425473425006	5.55136776543169
LRRC15	5.8002008816249	5.66379099323608	5.76039171067792	5.64846701886494	5.76927359350397	5.70413576708747	5.95178504460913	5.88539291835181	5.74200182762775	5.82433677695591	5.86555696028605	6.05931205334976	5.85280099371817	5.91180053967452	5.98497415155821	5.99414239360297	5.77165607427731	6.34242492894284	5.9128039754922	5.70355155049677	6.06715432918435	5.84762304422777	5.67445465241657	5.79981457453652
GGCT	6.15369689925747	5.98995645121391	6.01366665446763	5.87532239195608	5.83946559419451	5.89265974095411	5.69318698921317	5.744067351839	5.86780126568352	5.9210855127265	5.89434576900852	6.01208043531066	5.76543716965718	6.27580857403423	6.04746940678055	6.23090672298365	6.1033440824016	6.07567559381067	6.13907026105803	6.21853553342763	5.81548700481448	6.0175019055503	5.99039865520411	6.06631151358757
STEAP2	6.00414370340206	5.9812452194957	5.95600482071222	6.04739761674124	5.94101015221824	6.08836473664113	6.09152793417929	6.12016650666615	5.73704037400239	6.17772050295328	6.07234876551637	6.09742799604391	6.13168618719417	5.80626510725342	5.6190843172591	5.93162691204517	5.73050243438475	5.96998076611905	5.78822836046846	5.70437772004925	5.98296127819361	6.02638138279128	6.15945932013846	6.0746365326554
IGFL2	5.41872786743448	5.39108047838865	5.29480178486615	5.39939062369236	5.34118744256241	5.45744638404916	5.34434863983361	5.43366159237016	5.39165387393135	5.38380867659413	5.38524688380636	5.44092645045532	5.24956530568519	5.66311537780481	5.82894365604444	5.75036862490573	5.79268398655546	5.67785661573627	5.44211136541992	5.45520814774668	5.61840984275793	5.44494916948615	5.37976353781367	5.4664138364354
LRATD1	5.89494865784684	5.76858353398528	5.77572147671143	5.81943428820425	5.6661351727716	5.7640969718644	5.75002547095956	5.68083907941765	5.71062031453875	5.71497252325713	5.74940456314716	5.73318634663012	5.74383367502909	6.04310351037216	6.08395299590796	6.12637920692018	6.22025716795466	6.04285950058612	5.92260619705135	6.03151517540183	5.96801316441826	5.83175209427663	5.75056654081785	5.85287358872476
IL17RD	5.71644579342045	5.53458831522854	5.50270655067629	5.44998589216113	5.58513018738234	5.47624043962353	5.64955885185276	5.60726036936013	5.57441423165293	5.59823604781401	5.66861470328386	5.64007094415606	5.54149434304086	5.92509646548178	5.72446025763543	5.71363831216017	6.03365804579974	5.75070296325275	5.88555363852626	6.02174993109014	5.73927746813579	5.68776903762887	5.7753443834732	5.63915179703093
SPRR2E	4.94459745590477	4.86181004648861	4.85730341951537	4.68148012312181	4.81660621444596	4.77364080373355	5.04145187396937	4.98581269603711	4.91303268011394	4.99723519720247	4.90827943033231	4.68749167489182	5.11949199129345	4.53052641283644	4.67243684693743	4.7719857965232	4.76889008162196	4.51772536604054	4.74843623079723	4.79479157613509	5.0022903892392	4.87258151161424	5.06203148594648	4.87329743631928
PLXNA4	5.73449695772611	5.60949931953654	5.64386348168415	5.53239379490763	5.6550430616992	5.97012744908178	5.68110813430303	5.75813668514233	5.674667864476	5.66560033442402	5.99047362692664	5.62488222280123	5.62343105439557	5.9969840591653	5.84355347761726	5.79125154451954	5.7821506820001	5.75541354879224	5.98069800623053	6.2031693627184	5.71897274816885	5.79226204039382	5.76689891845008	5.75758905380586
SLC6A1	5.87277223224219	5.61334343061429	5.51630469565683	5.6211102193832	5.41444042702703	5.47776869810244	5.46209606178838	5.43986080180047	5.46928773121257	5.56292531201092	5.4738751768047	5.47266663040348	5.50481255550101	5.60022137126636	5.61858092962189	5.55638992725229	6.04613395805324	5.6937675945133	5.87287590798478	5.50789986569609	5.7804257218674	5.59037037477609	5.592160034428	5.54747504907528
SLC38A5	6.02444338820831	6.19219469538875	5.87926828292333	5.93777699710472	5.90731351512335	6.08028003355214	5.86321710121914	5.93864484749642	5.79398343594335	5.92540895024085	5.97256629800572	5.984833813017	6.06175392161685	6.41706259983901	6.20860555736932	6.00250521438458	6.21884055244375	6.23209989278356	6.14291660300152	6.12325105406635	6.06455143163527	6.07577846612659	5.74745783437298	5.90922667322654
ZNF560	5.02592035684101	4.8012353685582	4.84770019016627	4.82211755609996	4.94741350756163	4.92319438859971	4.74095963224986	4.86179495470432	4.78227709466684	4.848234217045	4.73285948342681	4.7103687524222	4.83096776615065	4.8185222319309	5.0844073742011	5.12509798269333	5.13388184270725	4.99487977907335	5.35306847685733	4.82043846443535	5.00232875460471	5.0181845330924	4.98323300266188	5.077045150399
MEG3	5.38546771675543	5.37820380332572	5.63432234230901	5.56751568785084	5.59631338490864	5.57699118317794	5.94061097217764	5.60387991849755	5.67590145823461	5.81941938365157	5.67839491268374	5.78153286453143	5.62151994795594	5.7836546488397	5.79621117860504	5.7218579347745	5.62892288980503	5.89068047944853	5.76453941615478	5.60227797700022	6.03430751920145	5.78196329848561	5.79045528857545	5.57557061384384
FMO5	5.5836193253	5.7821732760123	5.33407926404133	5.48355134031407	5.60902758530402	5.44120337541564	5.48541238641751	5.55882770880291	5.59755973278988	5.5384962540079	5.57067649081555	5.86105055099368	5.7940386153581	5.50622203860049	5.5340368412393	5.84555625655028	5.90594182641342	5.70602996496763	5.77484983459544	5.58819572096423	5.85142120112957	5.43392822144768	5.62960883422056	5.6865749482863
NXN	6.00946119067327	5.81268865193234	5.88580642099413	5.94171612569021	5.95438232220415	5.86261203838413	6.01200225345985	5.8871663962817	5.86292478337492	5.99123953963097	6.00356078258939	6.06240395094233	6.04177885242257	6.28290224947831	5.99562692275082	6.33592197705459	6.42475411701903	6.00241523534855	6.13753401210424	6.06563545722248	6.00441812553574	5.92656978964225	6.21348432232717	5.88400799722176
MYEF2	5.82495206282668	5.86548987265688	5.55133690255664	5.68354519646537	5.82675992898994	5.76444259906057	5.71533617714295	5.84435927636878	5.97878892613151	5.68671585876359	5.7076010853234	5.78763267812766	5.79611152675909	5.79742345948468	5.86225185682384	6.03647381297636	6.13779548920437	6.01693663056267	6.06989449657337	6.09814540712631	6.12632902642563	5.85431825461804	5.94895967792268	5.93764209373358
FSTL3	5.87374584110795	5.70375050219959	5.90144710383941	5.94936544757838	5.89951083189776	5.87764876371528	6.08875565161263	5.86757085234812	5.90644435144645	6.0239219432599	5.93297065147382	5.98311017556321	5.97043878631682	6.43182528381318	6.19021713729366	6.17375853753021	6.32249131370431	6.0818911856188	6.08658430964796	6.050603662895	5.96902252137024	5.96375865957906	6.02012956130027	6.00336373742158
GALNT12	6.11430937545933	6.09461281525642	5.96413069027953	6.27207356037724	6.05862793681724	6.17879493524483	6.15235015025175	6.00581165739976	5.95095422353043	6.2106993278948	6.17588403617877	6.24228559812978	6.10032914297306	6.3474636897644	6.17996850017885	6.37534292058311	6.30019638525813	6.37330299676132	6.41674964818686	6.28826968821498	6.3325764039781	5.95541674630155	5.89937847314602	5.96667906891668
LRRFIP1	6.03869547005342	6.07923385882327	6.30151249175959	6.40989781307921	6.30120175663735	6.15865255595895	6.36090298577186	6.24380179706675	6.29488829947286	6.36155926950832	6.24414932923612	6.3523198287925	6.2315284593494	5.83823934587981	6.19477050556132	5.9422929213781	6.27114867695424	6.32252722995817	6.26680188205908	6.30929001983547	6.26851937101763	6.2585500214406	6.59370919750138	6.15103533175454
TGFB2	5.83622685458428	5.68517021341109	5.84742358403163	5.98422440318496	5.94187578896944	6.03802880723097	6.12518341136991	5.96642866973994	5.8371101134677	5.9499834469211	6.10367506504756	6.22580837515346	6.01785557188315	6.03424265532641	6.01808869364244	6.05183599421477	6.29837865198026	6.2257254291918	6.3173888286255	6.10881245972523	5.9571028972414	5.9424984846669	5.9123432021114	5.84369267004515
VASN	5.81302706499166	6.04327261703003	5.95844917790458	5.9379674639441	5.92228330825294	6.07268814003764	6.05776081313756	5.70204366277617	5.88188584646215	6.05155732814096	5.9518468440399	6.00414294372052	5.87239363666231	6.3747742729936	6.29403599573717	6.27482488418592	6.10022545519836	6.06761119165828	6.25486156689374	6.09876859501913	6.06534858598087	6.0082440936502	5.96100113512163	6.04060086310827
SORCS2	5.74795947668498	5.76248190910065	5.84229570531782	5.89600677470499	5.77327708925371	5.8703814652983	5.78561537830581	5.92997744083353	5.75581656613072	5.96022179564953	5.8413709564427	5.70402677125766	5.63495395261401	5.9336066715615	6.01310080623125	5.91080517230485	6.30245567189428	5.99774229126526	6.16529895243862	6.04112054865154	5.95544524721539	5.70913031645258	5.78886270297897	5.76400674190218
NBEA	5.96411119582348	5.94687047719709	6.00948306289523	6.09032721826998	5.95153362469877	6.04682183383459	6.0495883365748	6.14986454875402	5.873268465343	6.10584633665584	6.12637113132322	6.09699600714221	6.07058752480456	5.90751754518647	6.01398781993932	6.13828505581132	6.0278657875155	6.12520905704896	6.06047653368552	6.45845167609302	6.5502609080294	6.02372536806596	5.93959783218757	5.96173669586145
CRLF1	5.96803033015841	5.98463884986536	6.02885940171764	5.95019189119897	5.94937015028664	5.92048406221782	6.12212557038502	6.03063621646788	5.94957229729129	6.07196760482633	5.99526740606584	6.06710994278014	6.11693739888623	6.38484484622888	6.22060667473037	6.06017881084582	6.56439801514323	6.24851366596947	6.21057881678343	5.9664229225529	6.13268186367028	6.19333082789435	6.18497981543465	6.19425102440746
ACACB	5.9438917529598	6.169275724477	6.04169510610681	6.21573715696835	5.99892399055381	6.15596412149436	6.10695539085741	6.02633644360413	5.91783461675128	6.26328028484667	6.08477637067418	6.16528226902165	6.11368439704246	5.88142637067429	5.90318038749309	5.83968976086969	5.94935963000499	5.87744956869189	5.83691464669749	5.94824772118541	5.92977239165393	6.18998133120438	6.46096939554136	6.02694367622906
TTC39A	5.94040844940009	5.78478529830455	6.08609053177413	5.56769520568108	5.77800069786811	5.64895659236466	5.79520727374583	5.93938763836404	5.660616972042	5.82210704683368	5.75316711472662	5.82172667389805	5.8702295358034	6.04894300291099	5.91481894182211	6.2437974410303	6.03252680890288	5.8651041651116	5.70965878444794	5.93886432179763	5.91811248025123	5.80698505551149	5.71895367794154	5.76749550897695
MANEAL	5.81038004881683	5.74640689856899	5.77416783359898	5.77850372974764	5.71577239769277	5.97412847946363	5.6980427380521	5.79720235170606	5.62756002940659	5.76569670206354	5.67849271467349	5.7132884232811	5.78370072962413	6.1644847478351	5.9176471390234	5.96271129257131	5.89071049323331	6.16876213091213	5.76012132608722	5.95097005737412	5.94070834588624	5.6267205378266	5.63298680436327	5.65296599999956
COL5A2	5.79232141542707	5.62735649484071	5.56022206435112	5.45535423387337	5.55957580723937	5.3564357963743	5.60713861657582	5.57167683839895	5.37941925987228	5.50059987844804	5.54127921832662	5.47788850988832	5.53692297398605	5.51352745231093	5.59276000645446	5.82080765788733	5.57070026787203	5.83898001556315	5.93281247340873	5.5490286500903	5.91588605774538	5.65078460094312	5.67310593258771	5.54168232004291
KLF8	5.50514675845904	5.38474635461948	5.59816469792402	5.41268866243136	5.68285790051531	5.52423194174137	5.65732864339498	5.51962995358848	5.51287516352871	5.47527417178276	5.53424466293694	5.76593727043593	5.53675043598909	5.81225832022629	5.71952884774311	5.7859307355225	5.81477420408713	5.73946743677265	5.7434324973204	5.64033932679095	5.72169692300113	5.4929882494265	5.41174925888885	5.24470753316289
ENC1	5.83075165036693	5.48814870990637	5.68806325366279	5.53434500668269	5.64156409374005	5.64402035046877	5.6989805221129	5.55722946946877	5.71085070077123	5.3105287830402	5.59612161522304	5.55941890978136	5.58509688814973	5.77879675865964	5.80197095588267	5.857987519257	5.76013911487465	5.7974945418942	5.89606517266492	5.81072902614926	5.78844831268439	5.65694654538805	5.51114618632561	5.36301839352982
EML5	5.63396078105274	5.7742435015487	5.4935712163346	5.52906302790316	5.53990941948711	5.40024529737712	5.47989206215735	5.61616041008727	5.42784735123235	5.52775080556529	5.48401283051929	5.62167566266783	5.48510786597941	5.3372900807169	5.36016653869639	5.35031118231038	5.32194071243358	5.52897913520541	5.20978337444563	5.58360876555615	5.46760161398962	5.69232403631849	5.41976725478271	5.90409960598881
B3GAT1	5.60782079085384	5.77873177947315	5.65402132039565	5.43762663325989	5.73589187940897	5.86945325987358	5.52025682882035	5.79454255287218	5.7512385269341	5.70436351339403	5.61726836280075	5.70829071468405	5.61236211696427	5.91993981574203	5.91763274449153	5.88668003682021	6.12505942102083	5.86523328702749	5.81496332135664	5.88250138141738	5.63866952441175	5.57982450387716	5.65395058289906	5.71628260869974
ASPA	5.04387233435489	5.00813318327528	5.29665006830156	5.18134635715111	5.20554135097947	5.17696005928264	5.45907020110136	5.38314970109464	5.0692205144475	5.13380054722813	5.33349628042146	5.3378056489791	5.31872395306527	4.91341254418805	5.15032802166608	4.92528873684055	5.01476406382999	5.06767741657257	5.29829054081486	5.22151553720734	5.2086957384825	5.16195201418589	5.40184026655991	5.00407594669737
EPHA2	5.7936811710629	5.81184540032507	5.72238018706594	6.05517025122367	5.78478885905549	5.85274183753625	5.95675483159118	5.82527471124741	5.78435614147457	5.75048061849442	5.78192282940222	5.92020390495211	5.748244526106	6.19829703876753	6.11592972831673	6.12379814087007	6.23186183853372	5.93277027147066	6.13491535239526	5.95095629130327	5.87853022594098	5.89684523503751	5.79537582898545	5.84947443922671
CTSC	6.62084558861669	6.32977441862052	6.45844233192373	6.19802062915185	6.49860450674092	6.39683864813395	6.3476049238671	6.43767455225007	6.40815009524577	6.34330264567525	6.51733781443465	6.4004699349232	6.44688518305505	6.52883842297909	6.50993901944326	6.63966242393462	6.55162705111459	6.5880903271053	6.67346891356016	6.39068424344322	6.58293923851322	6.25794951188932	6.10064675880115	6.14375249265096
SCARA3	6.32494263264787	6.15487846458907	6.05194460568784	6.00237362315962	6.12108970703691	5.78436853168994	6.24573126991573	6.06076202022111	6.12551204025943	6.18281723108248	6.28980871900177	6.31743582361828	6.21928972772767	6.23767078903404	6.07882951577646	6.35962549102452	6.49797814741734	6.21919184578064	6.33617310260732	6.28916133529295	6.22242622936844	6.0144998676406	6.00466057642783	6.10774661467316
ADAM22	5.6563476940504	5.884828824673	5.78844822527473	5.47809336806822	5.61387280614035	5.46218588685243	5.56549399610955	5.68874312605726	5.53779765302834	5.56949416875022	5.64429029989403	5.61071772942396	5.62416330763136	5.34794693584878	5.35746755911375	5.35438381761437	5.35473565256154	5.48941090975512	5.3965172479246	5.36860502537599	5.52513489186454	5.75481898807232	5.64903629683181	5.72662699626962
M1AP	5.77678222578306	5.97687273009841	5.74857871400173	5.96596848688814	5.78449824336429	5.62888023028163	5.78132926029561	5.81179999477017	5.63967955591428	5.87226692665084	5.88466432206741	5.83902297789105	5.84770423565022	6.11288709921755	5.77365524112789	5.98501512134704	6.0917095975145	6.12422946018248	6.05056346902196	6.03808384768324	6.07331608490634	5.77918420067748	5.76071542254326	5.68086667837147
DPPA2	4.76753772839567	4.73698584410424	4.87680356886365	4.73574128746342	4.72698630487419	4.68662608300981	4.79814908852353	4.9966723319066	4.76313492294737	4.64854945445438	4.7270683298041	4.71322526921296	4.83952813999848	4.76875280747321	4.8686311716161	4.77228466431405	4.55552731430119	4.98591735647407	4.70053471182646	4.9281453741717	5.3315690440503	4.76753414581744	4.72475853758795	4.7788248841471
MFAP2	6.01869984319639	5.94132527222549	5.99023145978709	5.81939121194372	5.85146529396679	5.828928235323	6.13244480029805	5.85602128847137	5.91174686923624	5.98053583357893	5.89045256342845	6.03741209231743	5.93843212057159	6.19114469023748	6.07639080949359	6.2455607606392	6.15219723435177	6.33958782950362	6.1216093171624	6.10436166899565	6.29945297061464	5.9099008071274	6.08073201823322	5.86345914950596
MMP11	5.67104192480083	5.73844350333925	5.68781655867459	5.69472376334938	5.77713571127694	5.76367941560182	5.75426807418626	5.62460261352854	5.80647139586157	5.84754214080049	5.72607856352322	5.6631760008488	5.82111222524213	5.99686887056031	6.01055217901697	6.18177298806338	5.99445596650706	6.04281271340025	6.04746501275099	5.83151291298636	6.02777109500981	5.82539689216839	5.80393721147591	5.7016164914066
TMEM217	5.33562001181758	5.21505515158424	5.26054482706295	5.51455880218062	5.27133545112128	5.43093026698298	5.31784752511643	5.30373472546845	5.13795774137778	5.23691440223944	5.21158880379532	5.14201055739977	5.20633058560191	5.42565424247603	5.32141615083696	5.49294816231695	5.72447686754522	5.58654796752521	5.52040886147251	5.45639450171282	5.48995604549727	5.26514240362261	5.1973306360859	5.33094793629043
NMUR2	5.3730498316054	5.7600721677154	5.38985802844614	5.58616819200964	5.76566811683939	5.40470111208518	5.66739104990705	5.48017968302054	5.68944238562314	5.82506184071548	5.35402438986212	5.45632493492082	5.62763457460362	5.5878421569511	5.48103287670108	5.52325504795031	5.32581333713778	5.35725594121682	5.3455450954108	5.44962084936081	5.43247740236863	5.60617321694589	5.38278899395471	5.6621073908492
ADAMTS5	5.8632018874529	6.076851002922	5.962357496225	6.04630668745629	5.92778611247038	5.86011511076794	5.88626171797636	5.97587223046032	5.81801874985059	6.01496532958365	5.94543020500748	5.99919211804686	5.96528425231556	5.79063078945793	5.60118371714988	5.63996310941495	5.60057819560492	5.8698296883616	5.95876014400168	5.63580535012806	5.8825314269837	6.04544010775507	6.13557796805732	5.99923714475316
KLK13	5.33728066287287	5.40181272889644	5.28575575506846	5.47721172948741	5.34317713421378	5.63024527787627	5.41404064857381	5.46314217187533	5.44333739277507	5.4272321200254	5.35598248097156	5.42233740767867	5.17562865601425	5.78384381782527	5.70286777192199	5.61600131581157	5.61903405588361	5.63182759182884	5.34354097090096	5.7392486813481	5.49480731824047	5.47625822739934	5.47051656971161	5.40049048967995
MICALCL	5.57257476065921	5.52766039973609	5.55434324436318	5.59222912210905	5.49692919017961	5.57140187051147	5.55642170515842	5.528635899758	5.42660837596953	5.56806677581589	5.45106482298442	5.50530487451505	5.51015738658812	5.73699037601006	5.60997345020582	5.90769400004864	5.9281588271126	5.78613157570406	5.69179806222419	5.64219667973123	5.68039202759906	5.38917194266054	5.3344752026626	5.3923458032251
ABCC11	5.31774711580132	5.37982153435324	5.36726630179251	5.22468852499848	5.35550312876581	5.29616446206211	5.31761509403981	5.33965896440494	5.30697798910629	5.31940128738809	5.28425023662753	5.20369504001846	5.29892649931036	5.65601087507277	5.37702416984439	5.31028891154563	5.21887987615039	5.26570367439774	5.70366541770463	5.6689562547007	5.70293195678937	5.35762764697801	5.3155483358926	5.43024509390799
COL11A1	5.33504967965796	5.26412433913996	5.29637988892375	5.32531754317351	5.26504909148362	5.19406546725592	5.35096896228539	5.22908257717349	5.19219363798497	5.30629343644267	5.25516466895361	5.18450092475722	5.32539023031019	5.37512291063202	5.4907134009354	5.67886122405573	5.36161461045061	5.73275209560726	5.37714193197458	5.28411697731585	5.67182079388579	5.33827089735673	5.3602873601964	5.45338642963467
HPN	5.69246770653289	5.80103009587512	5.85941676608866	5.62866700764002	5.78473562086604	5.88350413583934	5.80535703373365	5.80613847626087	5.66100149018833	5.88611949523411	5.83473998496817	5.75223084673419	5.86337904492725	6.14747130289842	6.17617109179528	6.07910646777125	6.05118003716872	6.09632339451783	5.96773917355303	6.04798960332441	5.8183815725382	5.85607545043264	5.81762687888199	5.8793868365622
PXDN	6.08566388136424	5.79036216746374	5.70248719067949	5.83969200739318	5.83278885177187	5.96407277930979	5.84018249598579	5.9016934232068	5.89230432499063	5.79567349216366	5.91651642958978	5.93407105698071	5.82655988592271	6.02725707867138	6.01257526757298	6.07174639913036	6.14232067615699	6.07809016815798	6.28019172449717	6.10121790111997	6.25200101544353	5.81585417814954	5.9721019099606	5.89895631740531
DYSF	5.70311234559631	5.74133600589066	5.7467426318445	5.90832716444156	5.77527691155797	5.82148833048693	5.78639493498243	5.64558895988643	5.623417536705	5.65776757707335	5.88578457460386	5.77804394867429	5.68565681520199	6.02842400594988	5.97971858368704	5.7346828948258	5.92525173417437	5.82312334910874	6.15790497076323	6.09237124195103	5.91419869016513	5.7460871693415	5.91123444324178	5.58277201366162
PLCL1	5.74626304780952	5.76455940354924	5.71803789840827	5.75404383040555	5.70071341441019	5.57817896815051	5.7560988563314	5.86222789426325	5.76744263735837	5.76923312365893	5.72138119231104	5.79982816957355	5.65947401475352	5.45276496529333	5.63366426093879	5.39586293843903	5.66350808639942	5.6879058951321	5.76351814012641	5.73204544806015	5.49521903421891	5.91195589634899	5.91044282975196	6.08804540576068
ITM2A	6.26047708717801	6.27405976933057	6.17996227797198	6.1931052122418	6.25967081673558	6.12097149530729	6.18691542350398	6.22378710960041	6.28797983980621	6.21602806863189	6.33278563462124	6.30718852460725	6.184998482668	6.03039492676401	6.09712668546536	5.86206497390879	5.98479122764606	6.0563938241757	6.23259763595803	6.18708019719423	5.67594923084686	6.18244882246974	6.09291809897664	6.09520166554592
ENTPD1	6.34866669133533	6.40917932268019	6.38177997525221	6.38720886424124	6.37576717412474	6.37397660257307	6.29466584565131	6.47221191046109	6.35039737725821	6.17644478226084	6.34169109457485	6.32347191459817	6.39722787937682	6.55123646896425	6.46759904353656	6.48330500389689	6.6514185612541	6.55942626860805	6.60739734488698	6.61613481450274	6.51159206311558	6.31402553124913	6.03215755645301	6.15895922721252
KLHL4	5.08865748657527	4.93132657954419	5.0081849483773	4.99420743173066	4.8476201833519	4.79750633438596	5.00316486666397	4.96628329321312	4.93313700124147	5.10344866049882	4.98900680025186	5.30760998016355	5.18149150064822	4.90169270033116	4.69224244754272	4.825380524156	4.79777605707027	4.76357879557772	4.91616708515707	4.88422843200649	4.9638189374025	5.05087183582171	5.18324216408415	4.7880031156311
CMAHP	6.14031891168892	6.17302285334707	6.02349406886298	6.15232771832572	6.05172758445362	6.16952425897868	6.15845237349714	6.20273726434068	6.12751924578676	6.13093305427821	6.05510270832452	6.17727663017577	6.17380164867869	5.67015135668029	6.09885429464557	5.99382683869486	5.93963353246531	6.16527978911852	5.98617757739458	5.62301117252855	5.97360483027964	6.05739800575564	5.97594336986219	6.00618938694369
ARMCX3	6.24925101762469	6.12765360711157	6.18154347979938	5.9641967535225	5.87726385256598	6.12984439927657	5.86598331991946	6.01758829678061	5.91178777116967	5.89206659766501	6.00142277869019	5.88993532673581	5.97888475696024	6.33010749095004	6.1595945271174	6.28756171607348	6.14013686083553	6.18913487342113	6.1998938289915	6.34158914183169	6.02092089721687	6.17395557305448	6.20276993942012	6.16295304939711
ALK	5.50201412377854	5.4864037497236	5.5053837208656	5.39886894349513	5.3895616692042	5.4618122811437	5.46235961177287	5.54424517231436	5.43483490073575	5.4857746064996	5.52332930590886	5.3751853540937	5.59633033247176	5.70662034639624	5.74991896088601	5.68559087201556	5.95524697861278	5.50750916138896	5.75836730838785	5.75676464422338	5.69475278094298	5.4352832507804	5.47915893528333	5.46980318305968
MICAL2	5.96934685984763	5.75069450187553	5.94201242874055	5.84279995066522	5.86743339444794	5.86882716622891	5.87734244240623	5.84820237181112	5.8505233504582	5.79416644751892	5.94209789740856	5.89129223857828	5.78958979013809	5.98822851669475	6.09646739853619	6.17276204133682	6.22307806427175	6.13287253387108	6.16813947201441	5.95007105384864	6.18202070965738	5.73663312759426	5.91668599524478	5.77603571283958
WNT5A	6.04766890737436	5.8076415090429	5.58422404693157	5.71768205682017	5.83932676559665	5.60904298503438	5.81263030992938	5.72194771304164	5.79248478791605	5.64116989885666	5.82471555346696	5.82894860995711	5.61736381784339	5.85752780542717	5.73792487571737	6.00426464514112	5.83893404683036	5.73186085109785	5.9825274822217	6.11037518622031	5.99319785855611	5.68726898418499	5.64335743047678	5.65219955527057
TM4SF1	6.48271424845515	6.14062219258102	6.33778123146121	6.25259462126655	6.2794298262376	6.24846524159344	6.50733104488829	6.28059995034213	6.17187222056159	6.33180138925287	6.29473288758432	6.41399314245642	6.38835807623923	6.29575343405815	6.39786051969454	6.5651206566103	6.70424537659621	6.51954209984857	6.56589331544475	6.41708342993321	6.19267970938699	6.31831402177062	6.4705457884149	6.12921109371572
GPR84	5.35850083679174	5.21533013838247	5.45600708045744	5.12686157334031	5.40532486280226	5.30365492888691	5.56778640834335	5.30990068840528	5.23859327875611	5.4448399638313	5.33119184901288	5.41669757776213	5.19383319794954	5.43424322805415	5.51487354013736	5.48061866141404	5.36527870522921	5.57976617790921	5.48488870255416	5.23760136438727	5.74326577841459	5.24534115305786	5.26394795520903	5.22109165211129
LOC284581	5.61415076052517	5.57402015855947	5.73310479207139	5.35638058229417	5.58033299682804	5.64376418904409	5.49975675251494	5.75693331340934	5.61067129767583	5.62583179903427	5.65320005431132	5.4508026397907	5.74064746299881	5.63994399261073	5.88706188902564	5.66601776662865	5.62541659827223	5.42474127758475	5.6973411500165	5.9010706603823	5.83233205705742	5.77807151242488	5.36594426029485	5.71468383888232
B3GNT7	5.63094860657568	5.62502168756626	5.60901765521246	5.55517817147387	5.59553714494208	5.60836302035119	5.62170895833056	5.56558951944051	5.71716024550424	5.49879699184124	5.64382125232287	5.65160259552696	5.63095328267468	6.04659297700467	5.92992667124413	5.88040570283822	5.90121613289962	5.76818420556678	5.79802956052048	5.9647156036156	5.85571904399532	5.6587085844137	5.81528634266593	5.69854100786414
NAB2	5.82608940717956	5.85526848965605	5.94637999977025	6.02574932749655	5.95606363008075	5.85593410850893	5.9734382390941	5.92448900439497	5.92391300737782	5.87158207086707	5.84512246040153	5.95087051811382	5.87993206430346	6.36408675385832	6.24006209577182	6.22236819188003	6.17183782098384	6.13546012984692	6.14063922707277	6.08305911442123	6.18127194408737	5.98953271793109	5.94905155227984	5.97319757497287
SNX25	5.96850093969333	6.12325350934157	5.99041402778432	6.20487123024904	6.11766303930433	6.1497185190965	6.03506482853353	6.13663085009016	6.12247566351354	6.10769969604546	6.03910708581106	6.15836980965273	6.10913211840931	6.10571583225894	6.21580816651996	6.31216767680209	6.4161139530787	6.35707984522098	6.43673859893626	6.45002304591667	6.48279828222832	6.15284590830498	6.10585691258805	6.19321946593665
AMTN	4.89008890500176	4.81958260734047	4.80152864910516	4.73881926909004	4.85409983622186	4.68006960784941	4.66277247306676	4.7163492175286	4.68206564484596	4.71526147455043	4.79470827908306	4.71240167422726	4.88786216772669	4.9247836703174	4.83421502265958	4.77889741939406	5.11757193333138	4.85239382522208	5.32919248234111	4.77906828052317	4.78921565931612	4.84067611466079	4.88473709712016	4.93624268377719
IGSF3	5.95290118356495	5.72161649431441	5.90233917705739	5.78901678384961	5.8749776606937	5.98548795352832	5.96509295108041	5.91173417520317	5.82492477693019	5.69491525152394	5.90850519990749	5.89248675357747	5.72700839149513	6.09316500459387	5.97201007701384	6.19313718938773	6.28864364277032	6.05331106792536	6.06007702997861	6.0554774329926	6.06063457431752	5.9342552640997	5.78129288961568	5.92876626219142
LINC00909	5.63694428923752	5.80967038470702	5.76649690787979	5.70376196094091	5.67383580323879	5.66724110645395	5.4742365385048	5.7373435876877	5.72539143050006	5.59539285086113	5.5581272303209	5.61210583053437	5.52233323665772	5.47735148080721	5.47499201764073	5.49066472434566	5.57418567517355	5.57415195792754	5.33985351214589	5.53113730547047	5.56086541259411	5.82926567193553	5.89910764874067	5.92158827183982
CORO2A	6.05700529893128	5.6983897007825	5.67134379877414	5.73292431485795	5.70576930587646	5.74304690938525	5.56963281407427	5.74589505591363	5.73926165653576	5.52233180854044	5.78019217055073	5.70810528147111	5.66799196842397	6.00238948813464	5.8639603206691	6.11288335459707	5.90856708488302	5.82376611424542	5.84270757383649	5.84858552154282	5.73947772112549	5.63759744725135	5.59213189892879	5.68670170198399
LMOD1	5.84075930485076	6.0137365269068	6.04162200772122	5.95226968174629	5.94203095169253	5.77933339064008	6.1919455806869	6.05183754736565	5.68963085423837	6.10928614162315	5.94065064180113	6.11356060513664	6.07483696544888	5.80680619607867	5.83049760030161	5.72033057756485	5.94213274523011	5.90267374559875	5.81585203352001	6.0149971888152	5.78214286215532	6.07678654833931	6.2047569373742	5.8417652644867
AGRN	5.96899115946852	6.09471906745411	5.99587648271595	6.0924409739017	5.88399102210982	6.09927363580807	6.02897310314679	5.88335508979775	5.8208334846806	5.9708839058673	6.03300627226376	6.12319618326436	6.00055597282101	6.35126056057363	6.3241833593289	6.14696637140419	6.28734108080827	6.12290754183608	6.2746491092706	6.28866345024434	6.10363247569136	6.12166406575627	5.89518430039792	6.05439874990436
RADX	5.69694454050682	5.74247437385448	5.58177703237614	5.6462855159818	5.55814896045723	5.46121154173789	5.56849504087437	5.6800007669252	5.6470889475448	5.66946566530533	5.55790681852409	5.63939161532565	5.68469639563277	5.40661699692938	5.44121016795902	5.44087644767676	5.41498451873226	5.38627357335269	5.36361990827732	5.50790521277381	5.49974017220955	5.82607407739518	5.65989795335936	5.94721249099541
DSC2	6.35459851663394	5.95266671600745	5.98294877401376	6.00737187517313	6.02554952083373	6.13193323877201	5.97023209999782	6.14556974043518	6.0914121173536	6.00693754153522	6.11171951956007	6.05656386198145	6.05811317827814	6.12779174521989	6.01921990343132	6.31668265939402	6.2800004208618	6.26015738646635	6.26636274692837	6.09766762501552	6.16987744179299	5.77879158516068	5.88952169639742	5.85760581262828
MYO3B	5.56045897267374	5.69799383041043	5.56697848896838	5.65697700681385	5.43551604709046	5.49215277377216	5.48852396959566	5.39770101195872	5.35529012042327	5.50100869205722	5.46284058309835	5.50962382724646	5.55210750174338	5.69364256311294	5.71617983270561	5.71343622751697	5.90349732577624	5.71886617890695	5.84988150827092	5.71165739791131	5.65429942077873	5.55832511494613	5.38497568394668	5.46047863811419
CPS1	5.41626579644814	5.71849483026184	5.37987310142542	5.39417398983424	5.40403442877619	5.35650130074426	5.33236354951239	5.29237357267788	5.26512442524717	5.62807681169787	5.41492914482873	5.63739608395708	5.39069667684825	5.26641361992098	5.23589048582605	5.27942354757702	5.27204593237	5.27516591120046	5.37256871160728	5.32962735088851	5.40636839756059	5.47914433023753	5.63899380882381	5.68812392784564
EPS8	6.41922267092158	6.30112120194698	6.25205366278423	6.26423218536746	6.1824163101356	6.11638614597323	6.24058312084735	6.28842041136064	5.99222798827332	6.18046084968346	6.28558353329143	6.23297211155811	6.28585311536283	6.43618854562705	6.33226970973754	6.54904380242492	6.49930080466573	6.38926773260977	6.56070378238839	6.56235131345904	6.52914005483608	6.32011393644355	6.31249325926322	6.29189544895847
RUNX1	6.14742689347467	5.95016868679791	6.07623349659647	5.9146638773024	6.18404704942895	6.07144069851537	6.20959801500378	6.16081467172741	6.20755394141092	5.83197407841695	6.1264200951031	6.01495255230206	5.9791993000902	6.18940187076171	6.29909003768798	6.28049017728345	6.33851883705397	6.30613436861509	6.24650193179663	6.0761967442283	6.26668390526344	5.93349321910359	6.06372582350258	5.89348591243601
HRH1	5.63412530863929	5.56050713928863	5.55856991991646	5.52126385073169	5.47839584174659	5.51783245059102	5.51490632755899	5.39087850329192	5.43463279735704	5.53579876511248	5.50204849959175	5.51758572282649	5.47580040868095	5.64061754267205	5.50450298194664	5.77174933485143	6.06746578180947	5.66343431708652	5.80751798896609	5.52201904690463	5.42307036690648	5.63443825794943	5.57102217343518	5.64527578429712
SCN9A	5.25968400130733	5.1995012981881	5.31311991416553	5.35880413124362	5.32482560223468	5.14996934400364	5.2289614247693	5.34168379562813	5.24132997582882	5.2733218107549	5.30185784327858	5.32159055318269	5.27137490743384	5.34980614898331	5.27993661339161	5.25810202919737	5.20716327660394	5.56715016442853	5.83500113397273	5.27251225919744	5.53741109448668	5.39045150012897	5.46598189700061	5.3309356952008
IL31RA	4.95270731390796	4.826717025201	4.81593005758036	4.92238941267915	5.00578407801454	4.81534489765563	4.83000406562805	4.80856004824668	4.84010067332134	4.84463952066758	4.82048041170362	4.81527934758884	5.06936034781953	4.83360296335173	4.8931172524962	4.79448558567236	5.41555935404058	4.96132330434832	4.96083554716787	4.86016114942986	5.10659243012755	4.77564002366578	4.90485227208075	5.10895890275466
ATP1B3	6.09832776292247	5.72134125629907	6.03287977614949	5.98280578796397	5.88199544822408	6.01449521026097	6.20093909998473	5.95541529315968	5.94907416075879	6.11957436839833	5.96438188752262	6.08718143585905	5.96911548608561	6.19387222133494	6.14378372006525	6.22190286773747	6.14557383684578	6.24666733252372	6.15750949072632	5.91712676273173	5.73941327492074	6.19321907743518	6.03335617762847	6.19956539328387
DLG4	5.77149558008577	5.70599441467817	5.80120983321327	5.74932826236878	5.58987085430161	5.80165432228687	5.8328368109869	5.55829081445493	5.79390576652394	5.81036992831566	5.79221050189133	5.89569753115813	5.61963638338171	6.1363854739525	5.97132472812357	6.00394939743453	5.95131949065003	5.86750056189293	5.99256737216066	5.97641016436894	6.00822869836101	5.671021873644	5.78009661662777	5.7910495961219
C10orf55	5.10136375136997	5.03700353284642	5.08340180367195	5.05723748378985	4.89111357954757	4.99483564321244	4.95527744573173	5.0648064255751	5.05185074938345	4.99781466262412	5.03203954234967	4.95795527501139	4.97503043577164	5.20075275296578	5.22110997668546	5.1507352151421	5.05810366912779	5.08170720196845	5.61445155680485	5.02852712377078	5.28938247102756	5.10551175187306	5.06491325724674	5.1864768472634
MYO3A	5.43852014155373	5.28192624317549	5.09855888271851	5.17941775245869	5.16669462433777	5.14456869919113	5.24686449392748	5.17304481335685	5.26052916182103	5.1870476880272	5.17834894695066	5.35163627181854	5.22917639877427	5.33345773518524	5.30959515462558	5.33796959595702	5.48332922204335	5.25268478301351	5.2310530134281	5.74509663144419	5.34665141143018	5.03838641690508	5.24467496938984	5.19576925358471
NAT8L	5.40215997217363	5.64353856920963	5.54758796290191	5.42806758096911	5.60868427591785	5.51831426332186	5.5839717700116	5.46715737688756	5.55349168133056	5.49146133824797	5.59872556731285	5.51397554347961	5.61228654362529	5.99205152036916	5.79984831884597	5.60220940033148	5.62620749261002	5.47859583257919	5.84561219615048	5.87643208764031	5.56383458858424	5.68178347716152	5.57828423945504	5.66589967871937
RHBDF1	5.81139446741239	6.00036980723015	5.87251071978806	6.1624409103823	5.96059516583583	6.03227542651176	6.09695544893263	5.96230332832936	5.9779335814201	6.09922286405654	5.96810623421958	6.10576811817387	6.0130435486594	6.38723436857127	6.37100686515587	6.20819604850496	6.1542737839856	6.16957655465484	6.20341057523835	6.13664427639708	6.12396130084228	5.99433540154897	6.04717184486258	5.85454568363328
ZBTB42	5.72656028004082	5.75550714473578	5.72526546830522	5.90759997763631	5.82388496589521	6.01204953011565	5.90350089978928	5.59223256909586	5.89890168358515	5.894775884923	5.77943393695022	5.92161161496895	5.73699678028263	6.21783822848317	6.02273249903195	5.99595215389407	5.9649117172963	5.92793067180959	5.84250274289759	6.0524763319381	5.75160208913786	5.66514453311679	5.72859844448132	5.78288669920413
ALDH4A1	5.55576878979707	5.78428515717153	5.74191032689417	5.74077663878018	5.49734617128356	5.92648941312833	5.65110435498266	5.64257757189026	5.6418289449044	5.69204885217717	5.70205948515643	5.68346900800783	5.58416215918704	5.67688958378701	5.70325432505898	5.55175393955475	5.64925353236018	5.5109334310011	5.52886917422421	5.62836530300112	5.2302307965965	5.73059532029824	5.91775995929286	5.7847692202211
MXRA5	6.33054964836285	6.22009266949217	6.24487066752212	6.15316536448876	6.18157581872665	6.25665360407339	6.25952164971985	6.197650314597	6.09770732995379	6.28909562979062	6.29753428937561	6.27644270285697	6.17185780808374	6.37780430731866	6.31744552727903	6.41705402449089	6.65624233564805	6.43840095791466	6.50038558236428	6.34142262050224	6.38247350089152	6.14528101936289	5.96213762688491	6.20335658533473
PCDH7	5.83916429485319	5.58819594799219	5.59938254487289	5.63870351558087	5.63157633056138	5.76718672151233	5.73005611845174	5.60131407052512	5.56429405391317	5.84893024366636	5.76823875748795	5.63188791067727	5.58233975157721	5.88236198948077	5.77899633201761	5.73389067824819	5.69388078235415	5.57723059433545	5.92577115418205	6.01096389929799	6.04338406120624	5.7620835063808	5.61070422505476	5.55633935288932
AJAP1	5.46635114962837	5.45467579472761	5.66859371485749	5.48078408163434	5.45329355157503	5.45241269671899	5.53252317614468	5.52812491542941	5.41745340902328	5.53412192129401	5.55645644729141	5.36453156133688	5.54184884671928	5.67147506047792	5.58306858978891	5.46563095543703	6.10095284908461	5.47834676330192	5.51274024890758	5.57824094168027	5.46296731487509	5.43763505630947	5.493603098096	5.44000766175182
NKAIN4	5.65052839385755	5.67251876926241	5.75018308452376	5.29909254172244	5.42193355215314	5.48571251793745	5.5182301285359	5.54286783736913	5.54205828829525	5.50363323990547	5.45962389514621	5.3562750894379	5.54697674924464	5.75167161079021	5.69014937073195	5.63449208732569	5.8588990560573	5.70835624348848	5.86374455487923	5.54473229778628	5.6250751417885	5.67081029573493	5.61157006803223	5.640105522508
LOC401261	5.6474296322023	5.64808855644641	5.92956940476662	5.7548639249941	5.83113362281284	5.69475997809228	5.97105597796876	5.77496009734796	5.94544652945217	5.89693137329242	5.67045804745688	5.8405785160061	5.83313100006796	5.59855736587772	5.88007794657361	5.5287756439661	5.57671686568166	5.97116330391042	5.51477453575589	5.93588852319162	5.79263151175202	5.89384360896345	5.7636776333355	5.84827974207397
SLC25A33	5.907662191518	5.85091863601777	5.98117316354877	5.89138344320164	5.62515095339702	5.81009733126089	5.86990927652791	5.76409785030152	5.78248289739829	6.00166605086138	5.7816719125932	5.84292151089443	5.83567081989878	5.74065006509435	5.63022757910127	5.72322679130912	5.61849758844566	5.70503927264922	5.79183971269544	5.61408214149724	5.52371094182002	5.87823352664276	6.0921261306456	6.00045365874555
SLCO1C1	5.20445314074564	5.21257458980112	5.25624168983085	5.42409585378823	5.30542762120612	5.28494137839372	5.22269247534201	5.45830298195938	5.17703392567737	5.30084083746372	5.42310115112858	5.30572797256644	5.35986459469709	5.50218350285879	5.43320866699756	5.28532403373198	5.3255090224554	5.48805348505952	5.70203690187504	5.6066462714921	5.5134480285143	5.4609249381981	5.26584128553867	5.14096413949952
CST2	5.67717122947672	5.65303520049456	5.58214048325094	5.51806120683295	5.64442743945429	5.71764350488548	5.61276973709198	5.67839943433252	5.58099833668287	5.68674221344954	5.72900206618463	5.53527743400739	5.6868630199961	5.75741957478727	5.85976884448796	5.99145510058757	6.03686243576338	6.00861087717144	5.70141525477977	5.75318955847655	5.90219994809317	5.66883894173811	5.723336952617	5.6704634253757
SAMD4A	5.84443106057978	5.80997754135853	6.0553647915017	5.93683024194067	5.90092575986089	5.92003486766907	5.91736797633485	5.85213520169362	5.96920473845853	5.80494334492774	5.85323043880683	5.93125236432567	5.85439084380986	6.09144887836129	6.26344584282865	6.22944219630476	6.14029431675384	6.16454550170137	6.14563205140849	6.13242606430434	6.0362649339107	6.00564893826412	6.13999725651961	5.85235345971293
SYNE1	5.90815290762819	6.08529709986576	6.01837540633627	6.039163102072	6.01351872941002	6.00702051610186	6.12722545042207	5.98969362436876	5.97343174356096	6.05781934703407	6.08960458223354	6.10316421624166	6.0633746135925	5.64106722036739	5.85983733968359	5.68058282306276	5.72745594272706	5.7710181401943	5.85075947397277	6.11709829755458	5.92504039810896	6.06755165101607	5.99095943114136	6.03061885369896
SYT12	5.5971882702626	5.57925524369328	5.44869494078436	5.60752918397367	5.5536047896766	5.51871343374531	5.54628724073869	5.46420545356113	5.51051113765763	5.61975601921784	5.53146346909848	5.43042454999168	5.58464757481466	5.99451124420042	5.93870803929838	5.80148502260558	5.66946471484034	5.7115572994116	5.56037769245409	5.70365192967299	5.73216314159518	5.56395402247038	5.53069287557897	5.65647713075367
LY6E	6.29604668339007	6.2907407771304	6.34642133905007	6.01854048784579	6.22605861932905	6.1656517555087	6.30480933131567	6.03366188842013	6.17434116507505	6.23613207490421	6.29196033633511	6.27083882625974	6.34081142657147	6.47398171684087	6.54358783660308	6.45761517867779	6.42401949477377	6.42272916231084	6.37576798521177	6.25856521510359	6.3171233290168	6.13362851648765	6.14938308230359	6.04101434973042
POU2F3	5.94640135978427	5.82053024183485	5.71592292071193	5.75324807338627	5.69473336672687	5.78235082097524	5.74168746150951	5.63960423600984	5.60640666909365	5.69750727271114	5.74477125970504	5.74997971477497	5.77781223888003	6.07300384234449	5.91013219947029	6.14050348179152	5.91267736462474	6.01307687199671	5.86184965267185	5.95522337675415	5.9991236498123	5.75774842150382	5.70155649373096	5.85038849436867
MXRA8	6.24221647501595	6.27141742916761	6.23287587051135	6.20692749241579	6.26454811511214	6.28500082458986	6.4307731026242	6.25306111621226	6.28632129220345	6.34872156114274	6.37761384189738	6.4812768820398	6.36184080536973	6.67174927628149	6.66541737040957	6.60247785468936	6.62939879200519	6.38664818326744	6.47320082578158	6.53193685500287	6.38084982148424	6.45997524918366	6.40405511509509	6.37461733404863
CASP12	5.32213866792768	5.2258001867828	5.688214123983	5.32961568535045	5.38434489008258	5.13643830495972	5.33620546078456	5.41703727723577	5.31913067087087	5.51829051151348	5.35972113474554	5.32454259669286	5.47911403189539	5.35773649957165	5.21262038469084	5.06969545592978	5.24784040786272	5.23374199327966	5.2095443287102	5.38237262934919	5.26022848922918	5.43267805981064	5.60514846295637	5.35224242320035
SDF2L1	6.20224894682547	6.08134744224121	6.0388865918595	6.05413643828649	5.92357736793711	6.28703147422757	5.95773758985311	5.84496844902939	6.01413349235935	6.03076355195287	5.95161591319707	5.91132297658779	5.81590426139082	5.96683471557892	6.03005554942371	5.80178439700122	5.75084982426668	5.78431483843163	5.77200750389357	5.99046392640954	5.82796819861235	5.92484749460836	5.85606636869376	6.15293903155648
TBC1D4	6.01207040251584	6.1846901737784	6.12134416156739	6.32427212018493	6.13793183828233	6.13839814617527	6.31975514351274	6.12911817304846	6.1895543543945	6.29333920810921	6.19270160108502	6.29927114177826	6.25377346772745	6.01743334455136	6.10451258965425	5.84940471572584	5.89638476080557	6.06478644613646	6.07216016904907	6.17254612033396	5.99001494509639	6.34831327935179	6.34113071735609	6.29521194020423
ELOVL4	5.05692906193133	5.0288384192032	5.1697955095503	4.76914954902049	4.97914649275377	4.86278603272526	4.93222891896035	4.82866974505582	4.98055269331606	5.10148379383751	5.02113306625314	5.03445333833966	4.91101336689656	5.15804857386076	5.04821721021216	5.12876755316994	5.15108828890383	5.36840395435176	5.29234103270549	5.09538309715841	4.91547051268308	5.01191979097704	5.16451159424596	5.04026025570738
RAB34	5.89439515568612	6.0309687345197	5.80306417736464	6.05620880724457	5.91950179022211	6.20027503592186	6.02715098255306	5.90298519006995	5.87838437339	6.00223411344317	6.00643313959106	6.08741606561354	6.05951256186318	6.34418206955464	6.20199675477271	6.26263198721059	6.27663720245934	6.09360134121862	6.17814793055672	6.23598985333123	6.09054109554308	6.03493257609323	5.97221787267207	6.09633272214801
UPP1	5.6031524385719	5.69886839288463	5.68795068933776	5.87048251482335	5.75770918023135	5.84078307454867	5.85246901709052	5.67172086858978	5.8709035718967	5.66614725684645	5.80018207537904	5.65867195235166	5.65796403268194	6.06532714623845	6.03021913042613	5.95077956165473	6.04424705882136	5.89300988592356	6.03116447041637	5.77091243742349	5.76343301144926	5.71400326439888	5.69070654368625	5.76341727880468
KRTAP19-8	4.86907879959828	4.70600620310706	4.71181321516952	4.79642820911914	4.7971906893567	4.74507254345716	4.64063993500549	4.63172535548059	4.87692064471655	4.68122118784	4.61860419739605	4.60649502153995	4.76088776309671	4.8537780384386	4.65717677994092	4.70977755306298	5.22881401891175	4.79490555256897	4.70226267738646	4.65920339049424	4.92109464966481	4.63856027149108	4.84704036028962	4.90629064332714
PAIP2B	6.05583899015872	6.02122196383757	6.06540919894666	6.02397479003204	5.89770893753544	6.05677702332648	5.91810404107653	6.11471732069058	5.78858545645458	5.95607116344453	5.9031361561152	6.00436662226133	5.93826733553072	5.66261201106549	5.82708371751007	5.85767225922796	5.88272594172891	6.04677861808671	5.68762143492481	5.9076920889486	5.8970793939739	6.09973496363979	6.26456757235947	6.07113788627121
OTOGL	4.54301134257905	4.54058440071579	4.57528654220268	4.5053343710839	4.60237239263112	4.59978097326638	4.36938831825272	4.92175213324275	4.4174995015166	4.62945106242743	4.64057037592038	4.4830970439959	4.58701836964601	4.51952435536593	4.68523918849109	4.65221575265194	4.6336797783757	4.6863013651307	4.59310677506308	4.47467026538031	4.99896407273248	4.50449428142228	4.57813961406908	4.67047309951715
XPR1	6.41566557299522	6.32050461072966	6.34077467474884	6.1554399395514	6.19068725534906	6.24420069886242	6.2179213459645	6.21749526316925	6.13580393860072	6.21878946541575	6.24964423234705	6.19038415776636	6.19173242867697	6.24748495218543	6.24979439110056	6.41810345639587	6.59662146725189	6.41295935378203	6.5238184329855	6.43515797415369	6.6277833959677	6.23121056703053	6.20724059992882	6.25335901006671
CDADC1	5.88008250657179	5.92648831620223	6.02793628872196	6.01951012481917	5.79719728703235	5.9939650357632	5.77560734193862	5.97467733708839	5.70876177449168	5.98680957951156	5.98846429265933	5.82125144752182	5.83407315559057	5.65879232250744	5.49278252983121	5.78996118255745	5.71741276416336	5.6711212242635	5.79498379003813	5.84358173964664	5.74905732241527	5.98098784820581	5.8590178913387	5.98332061305483
APLNR	5.85370250710734	5.94477803742559	5.96395267769956	5.8239737703227	5.98599685616357	6.00039893538412	5.99764290004347	5.81861293671411	5.87909371598166	5.89522382832649	5.9627119960486	5.92302199778893	5.95342289924184	6.11783360327649	6.12287245899189	6.00173883037651	5.91132141479708	6.14425096452736	6.24744168241124	6.12955492826971	5.98726894925805	5.93751171012707	5.87113924455279	5.56143472754356
HSP90B3P	5.77268263295251	5.71750579011145	5.59873298457877	5.56198844369984	5.6470264461585	5.51849789543389	5.64498895958032	5.63639759341882	5.39697296796733	5.67544233173273	5.61217238924492	5.45198056072278	5.67457681821872	5.26706329607231	5.36845900492647	5.42947266428955	5.4629682769036	5.48016121682626	5.62696723537647	5.43943260429719	5.41178874582941	5.51796571768396	5.51182239934506	5.83255638560305
IKZF2	5.99488094668742	5.96714575823628	5.90745586398259	6.00050169177062	6.10633847648794	5.96107211494737	6.02502289517197	6.11689592577838	6.05366649036045	5.99190867924319	6.13081830082457	6.1182142072896	6.09556327106831	6.06307153045777	6.08256699127879	6.05622409434622	6.31231785784795	6.12335362559195	6.25365827058585	6.38504466262393	6.31297501902979	6.00797265906281	5.80113184097051	5.908232251959
MMP14	6.14382300641843	5.96192096377236	5.99225201558182	6.03815291633172	5.93751646203125	6.07764186207076	5.99966299297268	5.86041713136493	5.89941744537091	5.87679564072655	5.97278806433878	6.02038668804461	5.83498879049661	6.0854145731725	6.22267042942632	6.12657460705759	6.2365113622025	6.24142237053589	6.20915292860669	5.99555813922077	6.16513874186421	6.13995328674526	6.33445838390969	6.19240109897261
ZBTB16	6.22843004821975	6.38883365171416	6.24820271036721	6.46674522415524	6.26448607736186	6.23531628945105	6.14196629936125	6.30539129355322	6.11920795769412	6.3827205864988	6.25838064784249	6.35526368283617	6.17133467623763	6.06556697585264	6.07126069025526	5.96887195239616	6.101678099284	6.13245576591052	6.23977019165681	6.2697840699241	6.10916873404006	6.37525275755453	6.50039793377657	6.37731512955596
OR52H1	5.1822343084756	5.30580057328012	5.27267206528306	5.31115762536658	5.50239452400756	5.21627624651055	5.47497595732583	5.39153996914118	5.44494653838315	5.54006458987771	5.27289167552053	5.45871547309084	5.24951347624867	5.31998833907554	5.43113291478688	5.36821033097214	5.4425544119922	5.80456280462061	5.35305365299809	5.59773313547543	5.46982024601581	5.29188539808918	5.37379767859958	5.39348033283452
PSORS1C1	5.24365161688359	5.34253521019854	5.27714307963376	5.36759198051869	5.35183943372119	5.40896808262316	5.36193276121582	5.24825388126692	5.30012575463192	5.4870216137154	5.34410364752596	5.28458833542583	5.52178615786116	5.6229201224543	5.60954070685637	5.33184826345866	5.68629046344304	5.40478981569484	5.25343750441056	5.4161164641851	5.61573156606573	5.28051846057917	5.21979384868021	5.27464408852443
DKK2	5.60179435844139	5.43468865306321	5.28419449775288	5.38901679394439	5.32650581947318	5.283961727818	5.6233146598195	5.57504332226119	5.26978169211614	5.39688416085072	5.33097637848725	5.46359316010844	5.42783678049511	5.71717462764301	5.55398913339753	5.5505997626645	5.81256318674783	5.4826910016497	5.44773631589887	5.42864663291074	5.52922260098781	5.41866024517631	5.42885557558053	5.38232505476095
FLJ37201	5.05977870057486	5.30241137506455	5.1687970203411	5.20199281738076	5.26993838245619	5.05501862613539	5.00111686830179	5.0418007664577	5.33358370216103	5.06161011421246	5.05376637825304	5.10308745468688	5.24667296913823	4.97624853561591	5.02701641942822	5.03109349021217	5.04885738272002	5.29731150354448	5.06285673413343	5.39924807577456	5.29141852974773	5.30678334300379	5.03640477805412	5.38172838591225
TANC2	6.01471894262971	5.96433172628505	6.01354625397825	5.78912016477001	5.79288918643021	5.72475626908089	5.75643729651684	5.87035566838119	5.69840431684814	5.73909805046835	5.88164233287961	5.81023844648392	5.71875092431899	5.8485617271842	5.92020297495131	5.98737440679861	6.01780912756657	6.08805472138397	6.05409669317069	5.94775900735378	6.15282428095063	5.78318098780862	5.81533016680502	5.67316482625461
FGF1	5.52186776479083	5.45071903013921	5.42664832259905	5.66971550410091	5.61629805360273	5.63893986950025	5.50785541279678	5.63170553613113	5.53781090431165	5.50843706373032	5.80388245761982	5.70519861322578	5.59153108678948	5.70589236483497	5.6324143664205	5.81990601525007	5.86214426191859	5.67096139649462	5.68993779884761	5.93829703131976	5.68712614371808	5.51277568413251	5.5560517978236	5.42385190614208
ICAM4	5.7944442161116	5.58268512797887	5.67574900005397	5.50592065891364	5.57060300708021	5.53339246108308	5.77569984762802	5.38432945641101	5.56799979739919	5.41481481961643	5.54142611785707	5.41869281829529	5.37672948045002	5.7718752189119	5.79101886966013	5.67719235687982	5.73688515306723	5.59919984847221	5.57094444121062	5.61590908895947	5.59156643255135	5.36761017256933	5.4739019983824	5.46299975298645
SEC14L2	5.69393920844233	5.81605236915997	5.78114496684736	5.66686463915932	5.72037698226812	5.72889537816598	5.759570954778	5.63403986846047	5.82006003437085	5.75691681079038	5.77714570386877	5.82201954369218	5.69730564081368	6.1344443010029	5.8954287250432	6.06864255811764	6.02690594477395	5.84464009279256	5.93511169373558	6.02258853099583	5.95155805248243	5.75614920214796	5.6856308352746	5.86148383924506
SLC13A3	5.41745680483812	5.58087349900479	5.52713558860884	5.38744569401222	5.41796875982696	5.58052101849383	5.49833828742007	5.34757840075624	5.38575863326958	5.58145821964245	5.5557216243225	5.66987809776986	5.49959222071683	5.71363940646061	5.52863985478796	5.64702461570361	5.3833380789643	5.78984072154947	5.84504523117993	5.59198395492798	5.77274292274716	5.46889172819524	5.51494509371513	5.52549294880731
FMN1	5.86376961100849	5.58757415126766	5.88291981552702	5.58049351122577	5.76865461320365	5.6720029669684	5.58539863062309	5.90391889559965	5.60662146359177	5.72303902720341	5.74823001766818	5.85684719548125	5.60010034389298	5.6874605923465	5.65865396743585	5.74292038706073	5.78761806684133	5.85020747150065	5.96322848138082	5.99065717366555	6.00042076016666	5.75021340606338	5.65676103185208	5.59353904645215
TTLL7	5.67322459513025	5.70553930768837	5.49069902858504	5.58608970548215	5.6406059295395	5.50529147569678	5.68872467839818	5.78677837262612	5.44021296131374	5.77959299166712	5.62248031291889	5.79841327208375	5.71307236291939	5.48982773908272	5.35680339979228	5.39095632062574	5.45186368820953	5.60969141075263	5.51564095484025	5.7466268638484	5.61293524566683	5.53671668946647	5.83411713963698	5.53590075332328
AMOT	5.85112271071001	5.91278680319672	5.78612531616684	5.94227006943996	5.88399516373286	5.7616977437993	5.87623811282642	5.92241455976032	5.71310090815821	5.92609105637144	5.83904877990925	6.01930868652453	5.95942815052958	6.07666707644822	6.0589293964286	6.19386165922177	6.16092226635051	6.12481482276737	6.11305282509821	6.12134577044809	6.09449287503465	5.93581862787964	6.10551290141918	5.86674744590434
TMEM215	5.69808960100291	5.5920639983144	5.51856627570277	5.65013913016042	5.52852230509853	5.60458989840896	5.57194205032702	5.56031745602319	5.50027370756425	5.60979828251161	5.55151841767355	5.45448745040281	5.4825440973027	5.7755774040534	5.7121592616404	5.61479793860043	5.6296157315848	5.70250151237004	5.80915277840804	6.09543825288671	5.7056252996291	5.55954197924472	5.66718373574984	5.52870910163534
FKBP6	5.01026039109135	5.1041192622397	4.92872036665533	5.08001560703319	5.08033552230871	5.04200350310167	5.07257674865385	5.13019356026636	4.93603572642982	4.81969908158383	4.95417185567064	5.02725748122106	5.03501972108196	5.32592438090407	5.39471570244553	5.18361204333868	5.18122579073157	5.30287645952036	5.00045729269639	5.08208436349626	5.15838362017614	5.24504388515228	5.09551335729443	5.20721453191395
PLAAT2	5.36034332670867	5.32451824643328	5.62272941650157	5.36113484472182	5.21815611413021	5.45416396448152	5.27285859804692	5.35279389922559	5.26009549609291	5.16427055994982	5.41879248883912	5.22401351080718	5.34722075526875	5.1376102252045	5.24369684941052	5.10566393643652	5.29536109040789	4.97769404627548	5.19435769963987	5.19478354129169	5.11094717441797	5.24224133137406	5.2677993901479	5.12735157367508
ZNF573	5.48821037305751	5.50595995237879	5.56043924213999	5.49867576057397	5.37394876898157	5.29107331455638	5.26892414011276	5.6380634704902	5.29879080435652	5.44232186397016	5.4899347335474	5.51678721920535	5.51869018406592	5.06540587333183	5.41593622142577	5.31529658668905	5.29531447361214	5.45188459754209	5.32206130317852	5.4622288984918	5.37177615407294	5.54226819751077	5.37160290808924	5.67470173746709
MYH10	6.21110741742849	6.16222652481647	6.13763282130506	6.0856409537264	6.09032786221894	6.1138572733918	6.11887449931936	6.11912249440643	5.90430800803082	6.15288619938579	6.17275970923273	6.22001873971459	6.13499709517163	6.26233212727585	6.19911161218622	6.33312631460082	6.4027501462643	6.2646898406133	6.48374637255429	6.31900014003148	6.42874107262228	6.03675111972782	6.13455971938287	6.03648573837768
FLVCR2	5.88299291962486	5.99711129619941	5.98082129815056	5.97623469717893	5.93068605138332	5.94511542804797	6.00978454902118	6.06609032443227	5.93650420931435	5.86403347833286	6.05732778958988	6.09148532831379	5.9653039762188	5.9910899722162	6.08223312453963	6.15520587672312	6.26139777575284	6.23700587536375	6.13721038271792	6.11188169322766	6.11434130515659	5.69019232098237	5.86030556046229	5.80689271598524
FAM43A	5.77567989548223	5.81164601427086	5.85091907075184	5.90301777338319	6.04731298475509	5.92612433942571	6.04180275519003	5.83839075998153	6.05006988374481	5.93090736230977	5.95062861251437	5.96802562372887	5.99537483364451	6.40265169379726	6.03268771114451	6.2026759864191	6.0867586535857	5.97912262589346	6.08623121013792	6.0537038940565	5.94945830534732	5.9199895457704	5.87828250574362	5.89467068538646
WASF1	5.50266413158849	5.55203022012505	5.30235911303746	5.37468300822622	5.5240245640668	5.42357936129544	5.52966035356709	5.48390355630362	5.46702371986838	5.47619764572742	5.46442410668409	5.57071771495276	5.46952853562381	5.46398605765142	5.44422537892791	5.63655411563434	5.63685951502327	5.78919827752048	5.86110141819423	5.50590669934931	5.83806774148565	5.56090742930772	5.54558130412788	5.56424385007838
SNX22	5.93865960200677	5.90727693645432	6.07524865681088	6.08279962040848	6.15773483330517	6.12661991385171	6.15965451204883	6.0490983917442	6.14529428534439	6.15753889936237	6.19149357329468	6.1510096803265	5.92102813298564	6.37717609454285	6.30074346070349	6.21987000953721	6.28403410476941	6.29502701499362	6.28407198612697	6.38403995264067	6.31393361836648	6.154796595835	6.02351161742504	6.11899470839202
UNC5B	5.86931812257768	5.80916782317327	5.85536399501898	5.86355563479979	5.85344218033541	5.99347305377853	5.92203358253257	5.92101642262901	5.8493428860139	5.87705183574447	5.93588312978236	5.91689290855048	5.84491112028819	6.30387550198886	6.11787126388509	6.1113185959017	6.06430501390769	6.0170147493573	6.07820794018984	6.05084774283463	6.1833783380445	5.8245466839945	5.85784396392274	5.78783367794163
KRTAP15-1	4.95896592365758	4.91412221041767	4.95639659396226	5.14509693963717	5.00046825555844	4.94739844617863	4.97190695583526	4.99346388937451	4.98200656929201	5.16917659221198	4.94954575433904	4.85276534084627	5.02392671414745	4.8985186512934	4.95656246910014	5.09667984368981	4.94467519140413	5.14935490234067	5.00529852406063	5.02346030772927	5.45869840088977	4.76426896940298	4.96566218023983	4.9155564235737
ISYNA1	5.90007820500658	5.83074252604276	5.88145863581139	5.92126191684854	5.88186065266988	6.04381295684368	5.88256444812179	5.86293932244177	5.97521772521887	5.87998643111244	5.9123074604891	5.97946806630844	5.90919768410576	6.321902301588	6.27201400313026	6.04532469080738	6.13741413705511	5.96829678152672	6.12867172370196	6.11320562726677	6.16319771552917	5.93493184962624	5.96618331236052	5.88680857892733
CYP2B7P	5.09005383320246	5.04635972938017	4.93779677147396	5.09668587542573	5.07820854412071	4.94676573548336	5.08407897572103	5.07186837970529	5.24825599296432	5.16792075292685	5.08014142054793	4.82744530750582	4.8328672591872	5.20251854885404	5.20441771154609	5.36178649901271	5.1537819238949	5.04790733641197	5.22788442960338	5.16239603390354	5.2062663364892	5.06185980145383	4.87204330569955	5.00649598129426
PNPLA5	5.22539548759398	5.37623464559966	5.4601332060578	5.36897589465346	5.38942163259815	5.29126958031088	5.41682096111163	5.4132172210704	5.28809170734922	5.36524351231929	5.37154636370331	5.26207943115542	5.35287972307774	5.66905537391215	5.74130982790503	5.57473517804104	5.54909833436001	5.52733210384249	5.29801952020827	5.60334188836804	5.39432058744495	5.43920079947592	5.38217967653077	5.595723598599
KLK6	5.39930868813612	5.32193603763474	5.45725262160669	5.53641413522698	5.41120810350806	5.44726353309144	5.37214254014025	5.48590853971054	5.38369873667886	5.52854505931355	5.3762659195125	5.35990132895223	5.44005465157796	5.63641870772756	5.56194710343241	5.40699732752522	5.97724619408713	5.48497944937004	5.37166169111696	5.52299564612702	5.57968522993138	5.49579992397668	5.3952236222583	5.41554406850051
ZNF594	5.86592789712758	5.89293735151827	5.91303403704032	5.52307941062027	5.93494810189367	5.68371709046652	5.70392592453803	5.88702733803711	5.78656157199506	5.86703482119336	5.92559931432708	5.97395539081331	5.90193056394673	5.62595970729353	5.66353269725039	5.71172550427883	5.82915933536934	5.54955219274818	5.57801890818459	5.79906070082376	5.89838700692116	5.87089513003975	5.91398325784752	5.80319806317259
MPP6	5.94602589977437	5.98139522151204	5.90978049955884	5.97576128739748	5.90156417302186	5.90344600941612	5.97299358648895	5.96778742817425	5.9276133258234	6.01871987341463	5.9576454827711	6.01348301626965	6.04801857855912	5.72120795347648	5.63361168198841	5.78396326804874	5.92683541179423	5.87651109523394	5.88613974005493	5.9663742812228	5.67646145033865	6.17684758985525	6.05179556090428	6.19582302642437
GJC1	5.69801090718036	5.855177071188	5.94060589751259	5.85636442609863	5.92976552588598	5.90971533069676	5.81389865779037	5.97910441267716	5.76099553120456	5.87974542780543	5.87416994092958	5.84310536587185	5.8879162764648	5.92164186978313	6.03404088163244	5.6267152407227	5.86084705541654	6.04069259822454	6.13267365905681	6.25255117398558	6.00573919252839	6.03823371674988	5.89639453339003	5.83701949622279
LIN7A	5.65606293254988	5.8000982763558	5.78035442069284	5.53256459848483	5.61203868940364	5.43963305595976	5.53130763832233	5.83288886452166	5.5076778435731	5.75081296567566	5.53291278650609	5.58241796825914	5.56753930261368	5.42532901880738	5.49466399198148	5.41287725703058	5.36134744360208	5.50642926525538	5.8190193975138	5.62777739417101	5.54437606219088	5.59097970731777	5.62052109131819	5.46296624155521
DPY19L1	6.106576070891	5.80005189046625	5.99071890367498	6.03578564650434	6.08670670323213	6.015391236169	6.08480757647733	6.1402315150771	6.0119200720852	5.96646984566361	6.09159978450846	6.0316479578497	6.04552629876174	5.96518714497688	5.96773221933676	6.25035437656641	6.27948049141099	6.22230369739122	6.35270969669838	6.1600382955122	6.3877551292676	6.08848664979832	6.06260017834243	6.03690040593771
GRPR	5.27615369042148	5.24286975354817	5.22196203392039	5.28915766429866	5.30670424819007	5.1875094135557	5.19178157283804	5.34061111029623	5.19540952563123	5.22155716302136	5.13592772928294	5.24338584009366	5.27625158822885	5.29818597859092	5.23178451808434	5.33810519708385	5.47935436761252	5.74650563371103	5.2873353375242	5.24373410734389	5.54777894745232	5.28147762836029	5.44786045114498	5.29983787904947
OR5P3	4.97668040010649	4.83270680412627	5.12498254206057	4.92878459277991	4.81128030827919	4.80114686711425	4.89774073846415	4.939725871883	4.84852260973724	4.84202151461869	4.86738914567967	4.75413063727588	4.91828593679243	4.78580081688907	4.81416669545647	4.74795063195859	4.72311671560786	4.82490931046196	4.57751401293092	4.87488018870987	4.935624456394	5.10121201191606	4.91345110951747	5.18861643453605
PLG	5.22953254412333	5.02178654454525	4.90022580393404	5.27646087124661	5.2679306986282	5.28779515902908	4.94098725330643	5.22451335105048	4.91084468679034	5.0751669374785	5.28743494333989	5.13598911091239	5.14735358757719	5.13409869722392	5.16744666532758	4.84746271748908	5.01918907285865	5.12749984726202	4.96491533904142	5.07674477379993	5.24465098949353	5.11501354876718	5.11307830599941	5.24469453801759
S100A6	6.09585563056228	6.04669488737748	6.17973065406619	5.95628115096351	6.02136464346617	5.94668860489403	6.0899555716831	5.91378531182527	5.99861204911005	5.99930668026819	5.85945526033223	6.01533772560026	5.98054461421393	6.36227865233137	6.3587813297173	6.13751827476608	6.18216224491316	6.32520570662122	6.0322609952347	6.13018380336673	6.14795804701412	6.19044964338297	6.13034038157334	6.09954634738595
TMEM92	5.56305892919664	5.65903704663311	5.60376642609729	5.68631372071839	5.68693962876782	5.77012905514063	5.70681594909949	5.68499469972591	5.76627134328535	5.744098475696	5.56607581247714	5.65896100217743	5.80119020465083	6.05401363508881	5.87079100969999	5.96492193679557	5.85316168117504	6.05555187047641	5.89060350499062	5.81101508640294	5.81644086868473	5.80183497081769	5.71960944310319	5.736128405923
DCHS2	5.26841457212367	5.15024540521926	5.11689266202499	4.99599226122677	5.00590968183888	4.84175542815975	4.97541587236589	4.98189992134648	5.0510116580175	5.02062580268126	4.90613387396618	4.88316066657674	5.0783646782387	5.38126930462961	5.11089717152274	5.1960445260952	5.06260608843988	5.21977800227621	4.97306748079057	5.29129873190942	5.13018937866507	5.03896313834188	5.03084848985101	5.18511302215494
PLXNA3	5.84424144548823	5.95063043201062	5.9600863683483	5.98488901920955	6.04020208030979	5.96453972686994	6.02898067472946	5.99963178622715	6.10231490583627	5.91503416612164	6.01431504545562	5.99752013348518	5.88631921497679	6.20434038267976	6.30060627345175	6.1454794896906	6.19873587081889	6.09819048058603	6.10591335366015	6.14424258119756	6.11095429089559	5.91324346790827	5.71049810713462	5.88662745574858
LCE1B	5.17094884902904	5.04854058466373	4.84209770084244	5.06218242128149	5.02477024137945	4.90820082650492	5.15441659367117	5.13840179147973	5.13519973663626	5.07038547479599	5.10691170247985	4.71477291687967	5.24375205599813	4.89646597041807	4.92734512529011	5.12870136035525	4.88154441476287	4.86537086323742	4.83742547739687	4.90521159821181	5.1164838446809	4.97928613890678	4.99794211261376	5.05204481892351
HIP1	5.99417029006862	6.02550573478892	6.00440860458769	5.98874389501161	5.97429757611975	6.06012652791754	5.98932206326733	6.07126019437029	5.89826807577216	5.99706904084918	6.04345330199091	6.03982770752017	6.03912022727145	6.12958078637171	6.08056263091393	6.20676273093693	6.29149299348046	6.14361933614321	6.38770608716995	6.22026129129992	6.32302250785411	5.90359580911328	5.96376754285148	5.90572162239322
EPPK1	5.86809143738954	5.94697821157843	5.89048461115068	5.79875916122302	5.91805845627444	6.07558862010559	5.93920760453864	5.8940134575151	5.98211954386542	5.89659789772535	5.86928588387393	5.92276309251166	5.79811502394258	6.21482557543481	6.06301436548034	6.13812065627621	6.0884778142354	6.08167805389066	5.90315137561402	6.13485702485339	5.95479711708098	5.68106160633003	5.81880774709279	5.77116533279541
OR2AK2	5.05247429560839	5.16997499332434	5.00999853320889	5.2346656147406	5.35032937933695	4.95393469081258	5.12759143785319	5.15810642359672	5.04028708064459	5.26020842365916	5.05022011948631	5.19217433348927	4.95059021839206	4.86991866878805	4.94189633035029	5.00080644993491	4.90369303832363	5.03514723476903	4.87894456647306	4.90696846158143	5.1771059880104	4.9647628036746	5.07975821613989	4.92618581176839
DEFB129	4.51438218150023	4.81113756467152	4.9650520487288	4.72700976712426	4.94451327413708	4.57456916084167	4.74515520002231	4.77569121290162	4.68845908678767	4.68591780256635	4.67839491268374	4.6498243310486	4.98638771649982	4.4678197759702	4.57891368835383	4.72093154641267	4.54833181289698	4.75595933866864	4.72056513699939	4.60489004180894	4.75927994602819	4.76224330790868	4.76528010089588	4.7162896374991
TMEM117	5.84468743226689	5.72753306004227	5.80757941661527	5.92918185482603	5.75491507175354	5.87074632636238	5.61445101173095	5.84143808844374	5.7614404592422	5.73916967329052	5.76779263605866	5.90354985825841	5.90465051164509	5.92523770558749	5.77833062533571	6.17604281288785	6.16684057836363	5.98360270316626	5.96332753443032	6.00165058312163	5.79656591952524	5.81138230678115	5.77878024385302	5.84662391104268
SHF	5.54504379732047	5.58376844826788	5.46398743880672	5.55194891195684	5.51535313878729	5.64803491728117	5.68576212908494	5.35022765259082	5.60037686485634	5.66982205541584	5.58893895586743	5.64750049230591	5.60243829179361	5.93351238897801	5.81245349731191	5.83248015922952	5.67763748121316	5.5942075721	5.75059628644426	5.73151434270036	5.88259395548249	5.68116785748175	5.64818527553529	5.71149272792322
MCTP2	6.23554839888084	6.06216121225056	6.06036705933767	6.15833432056887	6.21234254407597	6.12237122880377	6.13395747378955	6.16188728516545	6.20148698370118	6.00916760287604	6.18383259432446	6.14813502559826	6.06085151920952	6.19176374054457	6.23047396387475	6.37461303136078	6.40580480591314	6.31053419955867	6.30897367421664	6.3915307457742	6.36991440956181	6.09677451235583	5.86226884865046	6.18002878746486
TUBA8	5.80350735323933	5.9443863661814	5.77299190591222	6.01361849817068	5.85750807315204	6.06324208303799	5.80221504852806	5.70384051762207	5.81394500431864	6.00729634811201	5.87295725064421	5.81476493076666	5.94953575003243	5.82687739150852	5.70701423082588	5.62075279378978	5.71777919824611	5.79609404476178	5.67798018026186	5.87491543057121	5.61161804413642	5.93312826780813	6.06317233727606	5.96732496213952
SUSD2	6.09766809811535	6.21446027190972	6.14125314577416	5.94996368265892	6.10093224059392	5.8503736479946	6.13545273896488	5.99311873986852	5.95153726207911	6.06217537785658	6.1832426343303	6.12108204714161	6.11765101118361	6.22299639202598	6.2021909185404	5.98352102821835	6.05607096948965	6.17715177562848	6.29282488337047	6.24137869159212	6.34619805308739	5.97563256460518	5.92415043345681	5.89313775223553
UQCRB	5.45852606015638	5.39656030763362	5.56235579190206	5.64471590063236	5.59475795658248	5.58117346188754	5.50150672982499	5.81146976577111	5.67203331106336	5.78494773216111	5.58968496221232	5.59313208159178	5.63130387776039	5.27930136695576	5.34492135250394	5.54439194534245	5.48578514750744	5.66274764294412	5.48906862501722	5.4772860896816	5.79164401115673	5.54901096532061	5.50203788330013	5.50622559039974
NRXN3	5.29242800652233	5.32172064480141	5.27341606901025	5.39839609793441	5.44806170409913	5.42815362907707	5.40502870978661	5.47518203084545	5.35771827319119	5.47643881633423	5.39391662821658	5.36865105575184	5.46168091652454	5.41339639216627	5.51393260000903	5.47244438874431	5.85950243949769	5.39702183213105	5.62901818044351	5.37043243433621	5.56545581628079	5.3049698435033	5.32358155828603	5.23421492220861
UCHL5	6.10675751473599	5.93580491384151	5.97991387141044	5.8349802158603	6.03226950770349	5.94499068781523	5.8991208023379	6.0840401168121	6.02092410690642	5.92019725905961	5.97484652929919	5.90842062453035	5.94129877795656	5.62356187633697	5.68313591915141	5.83523895542271	5.80581156013418	5.78895505565435	5.79983610461289	5.84173955135807	5.66189224968369	5.91829010378098	6.08798382244601	5.96563873057711
CNIH3	5.30495835429415	5.51449573155114	5.43237822178773	5.46820898719954	5.42850795650836	5.47374189533376	5.45851655118178	5.26177963333997	5.70661088013752	5.43838847369182	5.50367844903592	5.46298122043664	5.23880650591251	5.574092708483	5.48770248101247	5.58666455471418	5.48620722185521	5.45842933118374	5.59850891361983	5.44801372781014	5.86110460928102	5.44165741765342	5.39203023982953	5.44235515823892
MYLK4	5.26042056799101	5.3442661237361	5.34940904114894	5.65260498450367	5.38215612238187	5.56249576927404	5.4729346855015	5.45978574954969	5.54997446046259	5.44362399812424	5.39156710358314	5.48156254954117	5.56061841450281	5.2597663179736	5.39275539613729	5.32301774774026	5.47605142519121	5.41301727263999	5.39650286385311	5.47077464861862	5.27985850999335	5.84120785949146	5.39815249538147	5.39939648350984
IGSF21	5.7111952494637	5.68813799018477	5.92032879911157	5.49614490021065	5.69712081814342	5.82128770974383	5.64913280916611	5.93243933542146	5.51328766137777	5.71044747497696	5.85655073394429	5.74098808122965	5.65325073689967	5.88687768494638	5.88343201591458	5.94863988195746	5.80226640495539	5.79836389717263	5.78279762703689	5.86910757704244	5.93060726363447	5.69072734425662	5.60897350672899	5.64974321088131
PTCHD1	5.47448211377559	5.27684331310972	5.31263845514731	5.18662591104224	5.26662563384299	5.09960632026604	5.2729928652815	5.14712871444127	5.16788433111798	5.29429870309924	5.30885841155772	5.21669284344791	5.27201609177157	5.29204997079717	5.27686513004379	5.3996330445395	5.52077594668999	5.42007174764857	5.24036977089638	5.23575580065544	5.69221504560199	5.31869746767913	5.41072574082595	5.39874844071049
TSPAN5	6.14538037464672	6.05791302152936	6.1290722796452	6.22819712114721	6.07909335727518	6.19524126740166	6.1346138221581	6.03757345772665	6.07653834501786	6.10104879071322	6.15714019555639	6.22474058507856	6.21402375233835	5.77766186185554	5.84551122039138	6.03414889480882	6.04408616088531	5.88502315101835	6.0911649787814	5.92236176986043	5.80629372451143	6.06503889990097	6.00536374250844	6.18441030137742
HTR1F	5.46286921465554	5.40909532861826	5.44870907627509	5.6119029679931	5.51679621342365	5.44399146379399	5.35907765120629	5.57517215019194	5.36855592783198	5.52320150511233	5.5166468346611	5.41035191248015	5.42962489157523	5.40946989722857	5.62587172558059	5.43659088480114	5.47486918386778	5.5914183566431	5.77141973016172	5.86132094455751	5.59515249737904	5.35276651632001	5.43391933905463	5.34618985630872
DUSP6	6.31168954838789	6.27573022229046	6.31745357117559	6.28404895940409	6.11501181951386	6.13099363524734	6.27722546154049	6.14735747652987	6.21231747278569	6.1855224897956	6.30241982158001	6.28164322107886	6.2085901920308	6.52871891488755	6.44873925855312	6.49983074582184	6.50464654451955	6.41061748524794	6.56510007752073	6.35020546878641	6.3964401713561	6.23738038119098	6.28706184447739	6.18400544656271
FAM13C	5.95303108164515	6.03847225283082	6.08422095930447	5.98470272710351	5.83621349864993	5.75107807893942	5.90235442569199	5.93964782503194	5.72252156747568	5.83985129038561	5.89118758556756	6.03697857110799	5.90990701504166	5.81641117361219	5.88458968796448	5.63059291248621	5.64146322134952	5.72170738380233	5.94567852124798	5.89645223142742	5.83968545839379	5.97837262981302	6.11788677783765	5.82034849745446
TAGLN3	5.24282143550626	5.31625430189447	5.28500225558189	5.39252163844606	5.29449460405697	5.35128738873681	5.35851438612908	5.34348193522473	5.28912489030673	5.41267255251307	5.22320621218311	5.26039959230045	5.35183902754358	5.24556817408449	5.34363009823739	5.45339581478338	5.74628269200869	5.27202085160748	5.69914291741616	5.20987399868743	5.33092152033052	5.34210015940918	5.33130676089522	5.32532754713072
IDO2	5.2054365489632	5.2392249962805	5.26226378141596	5.47540036057822	5.27275647487534	5.18467807267764	5.2025629388538	5.53639283562419	5.44665270330869	5.14982354954818	5.18674188589418	5.44517462728341	5.2757172637939	5.18145531746465	5.25639969919653	5.11495475262544	5.08608873905471	5.21647652540775	5.06692589804018	5.043769201647	5.28257162150655	5.18618341038773	5.32710820194445	5.3319330034488
APOBEC3H	5.45717970016639	5.37296554089349	5.39865961315755	5.29264964066618	5.51534244395799	5.38956469618829	5.54208876365481	5.26788805963762	5.46067726357318	5.22022694722033	5.45067380330161	5.2517809215668	5.37952369356345	5.52905351259989	5.65108465897411	5.62370001717624	5.50981184974423	5.6690566307661	5.60196607573176	5.41439169169731	5.51718771729854	5.38012064850756	5.28360370925506	5.34696181480786
TIFA	5.9884295022852	5.94636561449613	5.90006453988697	5.8589610807121	5.94131268662852	5.91475087817382	5.93999704096922	5.97712268439332	5.9802855353311	5.8121281388025	5.82853850749101	5.91937686796317	5.99504834091822	5.51368848086157	5.60779314023538	5.88574856113759	5.81767441241107	5.86133124750998	5.76809485825602	5.72115310912686	5.75661223910063	5.85672983865313	5.75097212855275	6.07349930552347
PRKCQ	6.03123783078063	6.18938275352798	6.11160980859627	6.21773551294384	6.12352809361983	6.22939424070205	6.15142363135467	6.16514656486514	6.17303811618476	6.14055091643202	6.2299568999546	6.20521766466696	6.18954248770791	5.88098121897564	5.99554120146759	5.91520289612608	5.96618115558647	6.00428479638358	5.90454786125992	6.12346395419615	5.8414343320304	6.15407822830732	6.31509591039305	6.18817052645709
LOXL2	5.89702967275815	5.87702632232	5.87182773731878	5.87079015983506	5.99612941189177	5.86172706773742	5.89575328342988	5.88324271756738	5.99354068664288	5.7664813078787	5.92594094756253	5.86558690071553	5.63306550898375	6.02613247813545	6.07767969625	6.06103344799961	6.02084589815254	5.93865622270938	6.18140916255746	6.0198969192641	6.18812168810677	5.84532763763129	5.84232975702504	5.79010382702712
KIZ	5.84508590284876	6.02135081379192	5.8926912653333	6.00544394633945	5.82837928952588	5.86473836110534	5.93336606401035	5.98877127716051	5.94078788707939	5.96561700698014	5.94472627865842	6.04300254562641	5.99060921621002	5.67994682443232	5.72572688973251	5.69110307720993	5.72700440435344	5.71944938646603	5.77636728988051	5.84252844007012	5.68966807356388	6.06223995751907	5.93700619387438	6.06153349233279
NDUFB3	5.70740469635448	5.62273554955818	5.69846262283525	5.80952741958337	5.51049756350182	5.81091023844983	5.61533377970309	5.87256498183462	5.57197301331784	5.68280764487864	5.48290146973836	5.66356099362414	5.57331725847549	5.39510202691447	5.44465357067988	5.55816307033855	5.50152229778527	5.58607800291353	5.51336118291823	5.57431172079759	5.83358322997324	5.58179706470459	5.76989822198764	5.62051714834301
PLPP2	6.20581395941114	6.07135618428032	6.10399915645527	6.00802591518379	5.95029407785377	6.21389038979928	6.1038640195552	6.12416244985354	5.98726413640623	5.95582464813844	5.97746444453247	6.10012455279067	5.97983208592452	6.3742984534982	6.09046549394303	6.37957691675059	6.31733703640684	6.18365065815734	6.20551717233306	6.07572606584956	6.08342117227082	6.00837882944222	6.00616639297069	5.9707249144067
CD151	6.22145393307029	6.3144121108354	6.21327663567904	6.39964130894063	6.29580117378547	6.40777897006253	6.39026280338536	6.24718055324673	6.14056040600625	6.29574931691575	6.33317357848863	6.4684848987086	6.39042934816686	6.62517494959486	6.49420626666403	6.49708057175777	6.61131307917472	6.48268272356444	6.54848294248547	6.49293353857748	6.40747553675249	6.29926078150906	6.2720860738233	6.32685669439763
EDARADD	5.92648211710552	5.80813361975633	5.69309571434214	5.94392469850451	5.63814266061442	5.85377999512301	5.75573288571643	5.56408963130334	5.69493127935832	5.71101535522582	5.75197296105113	5.76999762181798	5.79418741377534	5.55403672384458	5.74157005889406	5.53024283542323	5.76535836870863	5.55282565812479	5.5298609426527	5.54593583757209	5.53620326853441	5.72611293770889	5.64198919312501	5.84528116482894
ARHGAP19-SLIT1	5.04731328577858	4.92240916293191	4.94599951633831	4.96384604286574	4.94677524251483	4.98925849594845	4.89973374056224	4.92314955791289	4.7780651181171	4.7942531786139	4.79360749936268	4.763020645296	5.05196906056772	4.96396201622373	4.9614661131152	4.85544245597207	5.0064275640437	4.88096917477366	5.21761066647445	5.18064762199151	5.22833937351565	4.88355291780005	4.97993689436078	5.03798623258551
SCN8A	5.54469110909606	5.31225165058132	5.38466290640984	5.53461791338585	5.49604338239916	5.38715324816698	5.45744518342272	5.20807552697281	5.4444914085772	5.33240643060401	5.34890769127752	5.3860897430336	5.29387156912533	5.4393071932911	5.407034345973	5.565589138476	5.78150296363129	5.44700528106896	5.43269024128101	5.71016861192571	5.35063182010638	5.43193490468847	5.39617908829219	5.53751673093536
GIPC3	5.80656740188259	5.84728264363466	5.72222115364753	5.74447472890668	5.78934231971166	5.73770747584662	5.7237362163874	5.87121000172369	5.64123701030814	5.79862300689926	5.8034319127263	5.68689863724785	5.77932980908197	5.93804101612027	5.84634542801036	5.6889687693647	5.65919891428766	5.42732416625583	5.94726621967416	5.98573374307732	5.50694573303912	5.70197198595584	5.73441569148303	5.78022641575744
BMP1	5.87921622887938	5.99769309410728	5.96890706230657	6.01863616766633	5.81881558032723	6.00318967351347	5.95192681996532	5.7910461882841	5.77993289956405	5.91260240520785	5.89934850392558	5.9590228848421	5.9984063330238	6.207572422719	6.13304631925481	6.11162886313703	6.19305565369656	6.02624295140548	6.16989933803525	6.11262029232857	6.13283082031435	5.8824906074707	5.92220452040541	5.86542119476696
LRRC75A	5.82630105946053	5.92033985093013	5.81401976504517	6.00017679918032	5.90480303788325	5.92328283608294	5.87033403585408	5.84786544300056	5.95303854610196	5.83030931005273	5.86421117821923	5.88906797228523	5.84885717420702	6.18969752599067	6.14171832860463	6.11018449522477	5.9832448623647	5.80778226078398	6.04646065928943	6.20671335864664	6.0911508765949	5.79202503194156	5.87204962581118	5.84852773912377
AKR1C4	4.65202111998486	4.68178878684768	4.77061003089793	4.71786000597528	4.61809439826895	4.68541293771935	4.71261168656387	5.00680532013115	4.70211735640666	4.72378646014982	4.88667478224784	4.5980832825174	4.94618384493289	4.7507588245399	4.62940165630438	4.57090679885475	4.70989193973735	4.82465679648953	4.61773751369027	4.61788484899297	4.50944219458498	4.871616897195	4.81318121692725	4.90479057357042
SOX4	5.86809991547755	5.86985500782127	5.82066526023159	5.86883091990953	5.78752575931294	5.96655426908268	5.97070716841206	5.75243563358689	5.85035050373587	5.80434501813286	5.8988940537557	5.88019062620328	5.95461561833397	6.14927412421704	6.15233394751474	6.14779691228661	6.18143599942323	6.04019020637463	6.0486206200391	6.10081558522539	5.98078605950123	5.85805481400915	5.91719857591534	5.97831388805233
MDK	6.30397784646655	6.10288602961406	6.19313243391638	6.01584759553505	6.04225404730556	6.13812971346871	6.18326479016516	6.09950504099479	6.05338843514522	6.1065467745083	6.14546630946288	6.09588945400061	6.09600111396641	6.40551099209781	6.39403300210503	6.32247413179125	6.3273050717521	6.36202492708047	6.25435687612837	6.31153261855166	6.45831808124058	6.20539790356456	6.1822077433106	6.20707114954646
ALAS2	5.44331938278055	5.59814399079045	5.59233641370942	5.69438322785831	5.51042244563132	5.46922752426412	5.69934928030365	5.39523975122571	5.54157463824811	5.58512097841334	5.50954715643263	5.84601826288216	5.578824671446	5.48025478657906	5.50644033043296	5.45161715458676	5.36852000681752	5.50139628528131	5.33352345250982	5.46551727121773	5.4425984337555	5.65494138900594	5.75273293567538	5.67082374335402
NID1	6.11792170120061	6.12747933934814	6.03275908261802	6.05941848151109	6.02629460647984	5.9691931203221	5.93420721724976	6.08424651691016	5.91519287739756	6.00423306978075	6.05180651826508	6.1107008455041	5.97383487485025	6.19143831089747	6.12080547079503	6.102816745962	6.28898392680643	6.14873420026048	6.44704897871138	6.19301205200841	6.21342962369805	6.02857897900047	6.22650768464227	5.91072623497459
FHOD1	5.69086768995348	5.91623917537068	5.78979464889837	5.95994546454002	5.97909027117915	5.89355467234624	5.87492654403884	5.74990193836134	6.03008144209103	5.73817356593719	5.90015060708825	5.94333805027893	5.71010933580988	6.13148828703421	6.17342324625431	6.04180824399848	6.00598516486446	5.93838060302114	6.03424817370366	6.02977522501498	5.95108508071405	5.94459419799308	6.01621349870499	5.98501937697851
SPARCL1	6.6515114020495	6.49501746830847	6.54728699277022	6.50703368236576	6.44689446540156	6.37454862182926	6.49628327702347	6.55031294013157	6.29671558503459	6.52708993136598	6.51327790735712	6.53914884694972	6.50321583368321	6.39325218122213	6.39976679678439	6.21978497235517	6.26142482050304	6.36303409785879	6.43039065088511	6.58961368515753	6.40430836591928	6.67158349894855	6.68220344018446	6.6466779518883
OR6C75	5.13298347301496	4.84249900149651	4.95738251664573	5.01522153881778	4.9255605483124	4.91510266871912	4.86597696200263	5.06893284323096	4.88247868737501	5.07074904102123	4.7908033236502	4.89505429736082	5.01492950331909	4.656438765282	4.79667862211297	4.69931567526287	4.93088204256165	5.00904966964758	4.88262160785072	4.85281229268676	5.15653001338719	4.85224796925166	4.78897205427202	4.92241715474799
NUCB2	6.48707224783803	6.38807266530581	6.34481047733574	6.213090228757	6.2362121055614	6.31425879732972	6.18557277912855	6.34765984955558	6.13128468663287	6.25496958566722	6.2597539998799	6.18370432373783	6.22623133185375	5.96929080736669	5.97004427405105	6.18928222701071	6.03047639553882	6.14262072946519	6.14970334535778	6.165265334118	6.09536358538119	6.29762681280394	6.15134425381728	6.30267593528237
LYPD1	5.71222988653868	5.59557305059748	5.66193936836471	5.53011886621917	5.66356315579864	5.67672292992018	5.69456953639845	5.66817672172656	5.66723680021989	5.64293436136079	5.75604307235137	5.57028130111661	5.63728070675058	5.94042679251342	5.92981656519898	5.87519873635871	5.90858536969515	5.75467103445683	5.88124278742936	5.67149579711906	5.87943705174969	5.6358144020719	5.53631100651025	5.61539291807453
VN1R1	5.45997523156712	5.62819530505829	5.29527036644058	5.29639318386369	5.40415861467662	5.36836498008172	5.50592001099484	5.58468387268119	5.45633725837227	5.47697645392847	5.20525814055988	5.47829872817787	5.56730021735176	5.46615660532488	5.35003522445743	5.62480460187626	5.58354603198834	5.72174479233261	5.38435769804773	5.43390758628554	5.48770241806723	5.31765711443977	5.42556074489793	5.3206933719383
AVPR1B	5.06914609033184	5.29073448898695	5.22613759515508	5.19374506460402	5.22566648139949	5.19285535810879	5.17529617103328	5.1706561743438	5.24554215120006	5.36209945412267	5.18559767138091	5.15924920225172	4.9905568870337	5.3551418231963	5.29295362358564	5.34283721807712	5.25641608573016	5.28221257099583	5.3368793545688	5.25544110635447	5.56092011524074	5.04315533753958	5.02103994509889	5.2031375867389
NPTXR	5.65001568276843	5.77159202987789	5.77771913464426	5.88672469173655	5.84756496650945	5.89736218237355	5.84299319229471	5.73211894583246	5.82750278579366	5.85716067737318	5.82275062951527	5.82191541902111	5.79399863704841	6.16848749753041	6.11397480808402	6.09546821954327	5.97855515276406	5.90823159719543	5.95132967696326	6.00021636126864	5.94104263275419	5.83059868332944	5.75110959004732	5.83379656430418
GABRA6	5.10179282281734	5.06122521322824	5.12858353461271	5.13436070894492	5.0191695961506	5.12869773380145	5.09130134401506	4.88951383392307	5.02821122991991	5.24359434386917	5.16577788233064	4.98263673582809	5.2833380825035	5.31237179336596	5.18755392760041	5.17370450792877	5.34135424236973	5.25604982360416	5.46655953720847	5.13127586572633	5.17192378055731	5.14696573141379	5.15566020031833	5.05362565953979
OR4C3	4.91618266790728	4.88051927407459	4.89480324547851	4.71854848554115	4.9272255214488	4.65706089973786	4.81455547420854	4.81505449931217	4.77142199636681	5.13246074763718	4.75473138739949	4.57974684643985	5.01911973071936	4.7238318171295	4.68180952549636	4.74294314670314	4.78268283561484	4.80053056872536	4.70824100240868	4.72188628547176	4.89163823533701	4.76165423750687	4.65168453075999	4.85173716258585
MOB3B	6.00438478114613	6.29307178910518	5.95387306313607	6.18059702316346	6.18841185071894	6.13610706972904	6.13913327807355	6.10685233582046	6.1951255647768	6.21483729654098	6.22161099907942	6.24458558925143	6.22299156326805	5.8500184998759	6.0189093883909	6.12341005787186	6.13890776816465	6.12479714157601	6.01894833163101	6.07731781888394	5.9414368716019	6.21277509529251	6.31722819553932	6.3527459106524
CD248	5.81727943943501	5.71892951282009	5.79662127325006	5.84905490459881	5.82892799536872	5.77894021641901	5.90228416161759	5.78416391041228	5.59067031782804	5.7884819896684	5.87206896478749	5.9417198188827	5.71476513944442	5.89671294028259	5.9673687012442	5.77129638023054	5.76294439454687	5.99758974149466	6.08185846179414	5.99604427159754	6.04598817432523	5.77282378005117	5.81222631960575	5.62777224001951
ARL13A	4.71068238029743	4.67479006593777	4.63010027867874	4.61657591384811	4.81721797725274	4.45504019223349	4.7502390458653	4.49566592939014	4.7397225534951	4.76128272038912	4.85505723011169	4.651495180216	4.87194971333749	4.74279930283241	4.50791075875143	4.51443978255228	4.50454977022585	4.73182138223103	4.55170546785347	4.58595852102508	4.74412176957995	4.63471508804312	4.5926484815465	4.84106707171001
TIMP1	6.70868352394349	6.47037578707132	6.70970560042545	6.37722089073896	6.61049011984975	6.48786699632268	6.7106870802711	6.64148543538144	6.4144397996269	6.51882354582643	6.64831733919844	6.68387488312751	6.63825093689275	6.80552434089974	6.80692424638077	6.73135082242725	6.77797089199968	6.80783292080724	6.7501393181497	6.70983162188221	6.78463890586041	6.63564993217564	6.63229293732121	6.6178833148698
CA5A	5.05288458978986	5.08986852181692	5.16386306736124	5.21577479480351	5.01020787095613	5.01295463170582	5.20070553332563	5.12512363278735	5.1047625785928	5.03034822927738	5.10099722620678	4.69969352211819	5.02732404290413	4.97068347598508	5.00400493356398	4.91441698299565	4.90115895473118	4.90425476560549	5.0711746692766	4.97432961972204	5.29906261625877	5.05500353388058	5.14004799443616	5.05926692015884
CHODL	5.37077479380634	5.23949867270487	5.23809835063965	5.28861944682187	5.39412583174393	5.29436268899369	5.32131404823641	5.4144187358697	5.39994160045627	5.48395308597938	5.65709823656468	5.60763050732539	5.41198194358084	5.28979197921578	5.26250057109049	5.23038245689706	5.25848989560139	5.31472381240332	5.17739969986121	5.25151525561492	5.26226443056076	5.29222376159999	5.52420848132259	5.25160117432
HK2	6.08870296185428	6.05864992672243	6.16262435270134	6.11878954247839	6.0418067630185	6.15736280099104	5.93423551676312	6.17428187469039	5.92607926067388	6.13369333873383	6.18471960134907	5.94700079404701	6.00371874388757	6.27905351525113	6.14953677674126	6.18187204802718	6.29145560003954	6.23183888753063	6.32877193591938	6.35840297236876	6.1939131340284	6.10751667533572	6.13169951468223	5.93450359463252
ADORA1	5.82573803947842	5.89000368873153	5.91400088788745	5.88020184141123	5.90317531882206	5.85097398528431	5.95127373887871	5.77385823891625	5.89169684519354	5.95951002969363	5.92694929850617	5.90504353407968	5.87657579358579	6.25800678224212	6.1640634169825	6.22621076180346	5.88921842501188	6.03380887607329	6.05047571307068	6.05574995104917	6.03698236228279	5.90123441911378	5.86240246736453	5.91456431513932
BHLHE40	6.37135211412545	6.23496655554779	6.35282268889365	6.31381729339262	6.28103320114986	6.37638372781201	6.47100199462589	6.31647972538916	6.33256049573314	6.17680817055914	6.32509010004501	6.33599302897497	6.23611811858207	6.50579036054191	6.4879670184434	6.60728650867684	6.58328132524053	6.38898214108187	6.57860223541883	6.31241919227697	6.61485610243182	6.30826940135492	6.42074261482877	6.32337691513876
L3MBTL4	5.76260017957283	5.91464256195981	5.89987637571298	5.94313221575811	5.8966624371989	5.991275273336	5.96464176009395	5.88750879601426	5.90118201852447	5.97282457295883	5.94888734292915	5.98372696638293	5.89318837792315	5.52760037048757	5.84199186955531	5.72110254563767	5.71266623094413	5.89203577468232	5.75231930778069	5.78670895898837	5.80689789255239	6.06861903095876	5.87035906288243	6.07423440043146
CATSPERB	5.40997862211592	5.08803879622786	5.31451058338913	5.2018639467593	5.14356993552049	5.09332397245044	5.3410743168098	5.03767816967465	5.30354970506891	5.25927431102381	5.09972235157951	5.21795290545682	5.27310322077663	4.9581954558759	4.95849074611383	5.07252720327346	5.24644902516856	5.11148912076261	5.00934496609178	5.03313414183813	5.06510434355047	5.1155461479655	5.14578908499244	5.11491091583198
HOXD10	5.22768026593302	5.13486634235654	5.08974628545159	5.26028197052883	5.18553481550432	5.15609926095921	5.28394778160457	5.18381091515148	5.10731861913666	5.21599652667577	5.16592081102755	5.21569258690646	5.18117905403949	5.22563329123734	5.35878587355998	5.60584309180717	5.21577656422541	5.54505619277145	5.15469897102529	5.20465794483376	5.28124416245225	5.14646909457057	5.32133984708836	5.25246743460113
SETDB2	6.09746561992888	6.01933526850065	5.96085371979465	5.80747444352944	5.91593733069667	5.77792679911185	5.87725412714108	5.97430617205344	5.99736177902185	5.84385547702587	5.83839132406349	5.8703838524621	5.89607798012457	5.61217947493933	5.78085822601938	5.74665044768151	5.79730869645206	5.84334481739431	5.73967961437527	5.84010314105166	5.64371305200603	6.00395098921907	5.85833747008041	6.04966844582142
OR52E6	4.8356221731784	4.72236496940984	4.67142132655226	4.78126192919631	4.74615157314282	4.74403504579594	4.88629306344488	4.9171411682264	4.78073263767945	4.81601058135577	4.75315578963855	4.73434166588425	5.02874038466192	4.93398975654766	5.01629419514119	4.88370627848759	4.8378057123221	4.83317861801575	4.67743095370654	4.6941268830707	5.18127024960694	4.88479898046599	4.82260402506819	4.78156388853533
TMC7	5.49252295428623	5.47572350044376	5.58483129380448	5.74002586903204	5.54601841418053	5.64538090287464	5.55448203340674	5.53064348589673	5.52575773713657	5.53325878496141	5.47447154585657	5.60420370656373	5.57140593731829	5.61356744305969	5.64248536334449	5.77633334644332	5.68893541476112	5.79269702374268	5.83818185285059	5.66505582434817	5.85614578985336	5.46059015623421	5.6469053390876	5.42379738647821
ADAMTS12	5.38150858038962	5.51232674504432	5.56139914260826	5.63413119653592	5.50400422500224	5.50919647453862	5.45036430856924	5.44934330677444	5.47681901555582	5.52150994676863	5.49607335697989	5.60657813617623	5.50588690378738	5.6067375016528	5.59903879970383	5.68950028057701	5.72319295498397	5.69846552791019	5.88701639849627	5.6854489423804	5.78033175679076	5.56345893016278	5.50443995674146	5.43399109238515
GRK5	6.00156261289029	6.14504101855216	6.07910180755901	6.09765235769959	6.16793677654612	6.24985564120268	6.11493141763163	6.10162086569531	6.11976400781459	6.09557128180101	6.18798741017286	6.15619995260135	6.24109568587439	5.88598023709756	5.95114391616876	5.87831232386128	6.26898380575361	5.89111921895287	6.13101128113194	6.02021747879643	5.82760448852043	6.06292027950532	6.1069779629513	6.16349102565566
PRLR	5.11829954455712	4.98476129160319	4.7394534252957	4.94509977531304	5.01896593752948	5.00201768801715	5.07205140085716	5.18568860668265	5.07614240249246	5.12269298572872	5.20769655394338	5.12374359174783	5.1872866485262	5.01437526472008	5.15383787306757	5.27683840684163	5.13077113013955	5.07922751056892	5.29482194782604	5.10721980352192	5.27774266584709	5.11588562201939	5.13626751107764	5.21209768825137
TMEM63B	6.12706547726664	6.08094388151693	5.9680532548144	6.02516303762606	5.93503005645076	6.03839633265074	6.01045769606221	5.80723570629925	5.89966288322402	5.95949019831603	5.98618622849293	5.97333636049829	5.93758387959777	6.16332879830889	6.12311501987243	6.19716462454552	6.30329194831618	6.09250963369323	6.29030646670354	6.02276816757421	6.18886185121303	6.0426799060243	6.11577992786771	6.15040945511584
SERPINB2	5.17348952505354	5.18847009580104	5.1690853149862	5.26951863120081	5.20377049734498	5.13779366923734	5.26017490433079	5.34698398697047	5.12704545170473	5.4494874583331	5.25794492163723	5.23953862508725	5.16908784041919	5.26641043451327	5.19214799735362	5.40401236877265	5.56934126930982	5.48682135492098	5.15470577453783	5.16297001109216	5.36929131054345	5.23351437348606	5.270311227541	5.11051071533042
GLS2	5.6376606076208	5.73995496060132	5.65288556308122	5.71358547430503	5.60429424891852	5.63758792830486	5.6431302303051	5.58116024289938	5.72167255972342	5.62608669259321	5.55551123505614	5.66242266753017	5.58681838810447	5.92306309394326	5.87644524827708	6.01296369698536	5.83377147816606	5.84997218229031	5.56112989907495	5.79592847156998	5.74320838818751	5.7179561886076	5.63730663290953	5.76764022030293
ETHE1	6.04359084789521	5.91968330572974	6.07043194060647	6.02973128175581	5.97826220323074	6.19058408155941	6.07324142516959	6.00157135303354	5.98889157278541	5.95004932208531	6.02657787093267	6.06451227066815	5.98533770308045	6.3418848693488	6.18458504060841	6.33160311124622	6.30887221685442	6.21556862144106	6.08611349109395	6.03823750066392	6.09031010524147	5.94108956626405	6.03891034125678	6.12613172334496
METTL21EP	5.13392514200914	5.12777329398749	5.10975158164887	5.384243023065	5.27181666711747	5.15477811469634	5.11257181784737	5.19255040316394	5.36871982625882	5.41682680983656	4.95430583881589	5.27285733375165	5.09872248811573	5.25797313963685	5.19759150852603	5.12290994116587	5.02944542410728	5.17363837274477	4.94554089083814	5.23101168999396	5.11367022061273	5.09028806502606	5.22853139001284	5.09393267439154
SOX5	5.8912219485078	5.85313246185289	5.80848297427459	5.93139971993486	5.85025963039343	5.68211903614083	5.83809896323672	5.86436745257169	5.86379188549651	5.8313413459357	5.8156451179733	5.94279751148174	5.83337740289633	5.48065298543458	5.76446687546298	5.5748042260284	5.8270068186823	5.73010227834583	5.68200775971449	5.56090628590458	5.6624483292679	5.76258339794912	5.74434471653227	5.90781377504711
C19orf33	5.99864972540835	5.98275621517821	5.95720565672707	5.86292882574385	5.896957996564	5.87843486335985	6.02415330763771	5.93201489294883	5.93591506242493	5.94667584349567	5.92498215985877	5.94284938007657	6.04377334693872	6.28146392050494	6.22825721342086	6.15414855740161	6.29875075312364	6.11226874330135	5.96652659031041	6.05454975422895	6.09117612824028	5.95408035055241	5.98059554633664	6.00097305943739
LRRC17	5.55096296973231	5.42149365893566	5.65564368099705	5.64834335108005	5.49464719912592	5.52331188687028	5.48836428197647	5.74182651665954	5.45706617118197	5.6828004376557	5.66708399477115	5.71533592347623	5.4953722598003	5.62513520367153	5.63259477878588	5.57377327727612	5.51371446546025	5.84670411435384	5.7756043376749	5.73804341940795	5.70518461475507	5.49450882820608	5.50206783181933	5.4135571514543
SEMA4C	5.8621509031379	5.79190686252458	5.75468369066591	5.90432004742094	5.92571948739058	5.99673767037594	6.0291794145636	5.8971332231802	5.93517275682539	5.93952916187531	5.9348530482223	6.00020473215441	5.88176821160978	6.17544067611804	6.19274799388606	6.1313310579585	6.09903486820597	5.96507302173324	6.14054991227604	6.01429344705526	6.11612402106856	5.94012127119824	5.9256086552298	5.81210244214681
NXPE2	4.75813983246125	4.69856508167146	4.6633993826126	4.98653195705257	4.81528635323046	4.78402100447308	4.80726322648995	4.6992779848075	4.69101617768592	4.76045430466873	4.8206490187738	4.77440533772724	4.93414561140385	4.93350035246002	4.90112677606587	4.96205838765361	4.78268283561484	5.04034956601851	4.75788144429635	4.80678993498439	5.10138657869529	4.71483151732931	4.71616569292121	4.69854337979129
LRG1	5.63751389080551	5.51220540105924	5.37904556102375	5.44803133744133	5.46455116390003	5.49815692355315	5.67515515484632	5.51514072750169	5.51450290063101	5.51729390911595	5.59854909116342	5.53745621681591	5.5368247625792	5.87991770737852	5.74618368079842	5.65467852286393	5.65630525321808	5.74451630397808	5.67070493561499	5.70876202875903	5.5706967359615	5.71689182696837	5.72282072707456	5.72208609444718
NUDT17	5.74418589561268	5.85499846956067	5.71070321130984	5.92608270630983	5.91918454229616	5.89920903451145	5.80401920757556	5.81503268145281	5.95623673448257	5.82522073994078	5.89063789843352	5.96186270666742	5.87824023952294	6.13894181124225	5.90727886142811	6.07623884373672	6.10867365559209	5.9068297448648	5.95624268277809	5.95147734379568	5.8904861811203	5.79948550502598	5.74474975591548	5.63667559333557
C4orf36	5.22908042466126	5.41294822567619	5.28175581151265	5.24301739902357	5.24040595413057	5.44016136848806	5.3962419045157	5.28622966383162	5.32436705106254	5.33423685814106	5.36725237462365	5.43352579768903	5.32356345766573	5.48274378455356	5.40556294082005	5.56370398949209	5.64531364961931	5.55346422283721	5.40953626104373	5.36935274779042	5.42329389837804	5.1954338465007	5.14947520759126	5.33470715344883
LOC284788	4.70080548279532	4.6569237502204	4.45092380953386	4.57755991296307	4.56006839017679	4.45042777105493	4.663406697655	4.70162124215038	4.63517793215762	4.55671973489231	4.5742321449918	4.56934346863533	4.87704136106546	4.59897228238365	4.69100140292263	4.66988713304568	4.58765547697856	4.54704470946527	4.65745582179801	4.60603945233646	4.98584548253683	4.46355266820606	4.59493763064803	4.65016025063294
CARD18	4.92764186113195	4.93519760977016	4.92785663157419	4.94997155251988	5.05809760472405	4.93950135072665	4.95353529372057	5.23003199868382	4.9074149312743	5.11604694928219	4.8960186947092	4.83853197101581	4.96758618253268	4.82614065294201	4.9697448089279	4.86740507608663	4.89602001282902	4.83643856612137	4.76644624046123	4.89946353418339	5.2802256160228	5.0210759016721	5.01074332661575	4.97896240621402
