# Supplementary material for: Identification of SERPINA1 promoting better prognosis in papillary thyroid carcinoma along with Hashimoto’s thyroiditis through WGCNA analysis
Source: Front Endocrinol (Lausanne). 2023 Jun 30;14:1131078. doi: 10.3389/fendo.2023.1131078 (PMC10348807; doi:10.3389/fendo.2023.1131078)
Supplement: Supplementary file 3 [file DataSheet_3.csv]

id	futime	fustat	age	gender	stage	T	M	N	group	MET	FAM20A	SERPINA1
TCGA-4C-A93U	129	0	75	female	Stage IVA	T4a	M0	N1b	PTC	High	High	High
TCGA-BJ-A0YZ	754	1	65	male	Stage II	T2	M0	N0	PTC	Low	Low	Low
TCGA-BJ-A0Z0	419	0	56	male	Stage II	T2	MX	N0	PTC	Low	Low	Low
TCGA-BJ-A0Z2	1514	0	57	male	Stage IVC	T2	M1	N0	PTC	Low	Low	Low
TCGA-BJ-A0Z3	497	0	33	female	Stage I	T1	M0	N0	HT with PTC	Low	Low	High
TCGA-BJ-A0Z5	448	0	59	male	Stage III	T3	M0	N1a	PTC	High	Low	High
TCGA-BJ-A0Z9	1257	0	57	female	Stage III	T3	MX	N0	PTC	High	Low	Low
TCGA-BJ-A0ZA	574	0	67	female	Stage II	T2	M0	N0	HT with PTC	Low	Low	Low
TCGA-BJ-A0ZB	122	0	67	male	Stage IVA	T3	M0	N1b	PTC	High	High	High
TCGA-BJ-A0ZC	352	0	55	male	Stage I	T1	M0	N0	HT with PTC	Low	Low	Low
TCGA-BJ-A0ZE	509	0	63	female	Stage III	T3	M0	N0	PTC	Low	Low	Low
TCGA-BJ-A0ZF	1217	0	54	female	Stage II	T2	M0	N0	HT with PTC	Low	Low	Low
TCGA-BJ-A0ZG	775	0	80	male	Stage I	T1	M0	N0	PTC	Low	Low	Low
TCGA-BJ-A0ZH	460	0	52	female	Stage IVA	T2	MX	N1b	PTC	High	High	High
TCGA-BJ-A0ZJ	1280	0	36	male	Stage I	T2	M0	N1a	HT with PTC	Low	Low	Low
TCGA-BJ-A18Y	1563	0	29	male	Stage I	T1b	MX	N0	PTC	Low	Low	Low
TCGA-BJ-A18Z	1263	0	58	male	Stage IVA	T3	MX	N1b	PTC	High	High	High
TCGA-BJ-A190	626	0	56	male	Stage II	T2	MX	N0	PTC	Low	Low	Low
TCGA-BJ-A191	147	0	49	female	Stage I	T1b	M0	N0	PTC	Low	High	Low
TCGA-BJ-A192	1349	0	49	female	Stage III	T3	M0	NX	PTC	Low	Low	Low
TCGA-BJ-A28R	1282	0	38	female	Stage I	T1	M0	N0	PTC	High	High	High
TCGA-BJ-A28S	640	0	79	male	Stage II	T2	M0	N0	PTC	Low	Low	Low
TCGA-BJ-A28T	1081	0	34	female	Stage I	T1	M0	N1a	PTC	Low	Low	Low
TCGA-BJ-A28V	987	0	80	female	Stage III	T3	MX	N0	PTC	Low	Low	Low
TCGA-BJ-A28W	344	0	32	female	Stage I	T2	M0	N0	PTC	Low	Low	Low
TCGA-BJ-A28X	942	0	32	female	Stage I	T3	M0	N1a	PTC	High	High	High
TCGA-BJ-A28Z	337	0	46	female	Stage III	T3	M0	N1a	PTC	High	High	High
TCGA-BJ-A290	919	0	70	male	Stage III	T3	M0	N1a	PTC	Low	High	Low
TCGA-BJ-A291	696	0	56	female	Stage I	T1	M0	N0	PTC	Low	Low	Low
TCGA-BJ-A2N7	559	0	30	female	Stage I	T3	M0	N0	PTC	Low	Low	Low
TCGA-BJ-A2N8	504	0	30	female	Stage I	T1b	M0	N0	PTC	Low	High	Low
TCGA-BJ-A2N9	623	0	42	female	Stage I	T2	M0	N0	PTC	Low	Low	Low
TCGA-BJ-A2NA	577	0	77	male	Stage III	T3	M0	N0	PTC	High	High	High
TCGA-BJ-A2P4	390	0	29	female	Stage I	T2	M0	N0	PTC	Low	Low	Low
TCGA-BJ-A3EZ	487	0	51	male	Stage IVA	T3	M0	N1b	PTC	High	High	High
TCGA-BJ-A3F0	424	0	64	female	Stage I	T1b	M0	N0	PTC	Low	Low	Low
TCGA-BJ-A3PR	1107	0	70	female	Stage I	T1a	M0	N0	PTC	Low	Low	Low
TCGA-BJ-A3PT	709	0	51	female	Stage III	T3	M0	N0	PTC	Low	High	Low
TCGA-BJ-A3PU	567	0	52	male	Stage III	T3	M0	N1a	PTC	High	High	High
TCGA-BJ-A45C	175	1	78	male	Stage III	T3	M0	N0	PTC	Low	Low	Low
TCGA-BJ-A45D	331	0	36	male	Stage I	T2	M0	N0	PTC	Low	High	Low
TCGA-BJ-A45E	639	0	46	female	Stage I	T1a	M0	N0	PTC	Low	Low	Low
TCGA-BJ-A45F	105	0	59	female	Stage I	T1b	M0	N0	PTC	Low	Low	Low
TCGA-BJ-A45G	725	0	48	female	Stage III	T2	M0	N1	PTC	Low	Low	Low
TCGA-BJ-A45H	865	0	45	male	Stage III	T3	M0	N0	PTC	High	High	Low
TCGA-BJ-A45I	470	0	51	female	Stage III	T3	M0	N0	PTC	High	High	High
TCGA-BJ-A45J	658	0	40	female	Stage I	T1a	M0	N1a	PTC	High	High	High
TCGA-BJ-A45K	705	0	33	male	Stage I	T2	M0	N0	HT with PTC	Low	Low	Low
TCGA-BJ-A4O8	591	0	48	male	Stage III	T3	M0	N1a	PTC	High	High	High
TCGA-BJ-A4O9	714	0	52	female	Stage II	T2	M0	N0	PTC	Low	Low	Low
TCGA-CE-A13K	385	0	30	female	Stage I	T3	M0	N1	PTC	Low	High	Low
TCGA-CE-A27D	374	0	28	female	Stage I	T2	M0	N1	PTC	Low	High	Low
TCGA-CE-A3MD	389	0	31	male	Stage I	T2	M0	N1	PTC	Low	High	High
TCGA-CE-A3ME	379	0	51	female	Stage II	T2	M0	N0	PTC	High	Low	High
TCGA-CE-A481	346	0	41	female	Stage I	T1	M0	N0	PTC	Low	High	Low
TCGA-CE-A482	325	0	27	female	Stage I	T1	M0	N1	PTC	High	High	Low
TCGA-CE-A483	457	0	34	female	Stage I	T2	M0	N1	PTC	High	Low	High
TCGA-CE-A484	378	0	37	female	Stage I	T2	M0	N1	PTC	Low	Low	Low
TCGA-CE-A485	385	0	32	male	Stage I	T2	M0	N1	PTC	High	High	Low
TCGA-DE-A0XZ	1090	0	65	female	Stage III	T1	M0	N1a	HT with PTC	High	High	High
TCGA-DE-A0Y2	658	0	30	female	Stage I	T2	M0	N1a	PTC	High	Low	High
TCGA-DE-A0Y3	1526	0	60	female	Stage IVC	T4a	M1	N1b	PTC	High	Low	High
TCGA-DE-A2OL	1145	0	44	female	Stage I	T2	MX	NX	PTC	Low	Low	Low
TCGA-DE-A3KN	831	0	49	female	Stage IVA	T3	M0	N1b	PTC	High	High	Low
TCGA-DE-A4M8	564	0	61	female	Stage III	T2	M0	N1	PTC	Low	High	High
TCGA-DE-A4M9	573	0	28	male	Stage I	T2	M0	NX	PTC	Low	Low	Low
TCGA-DE-A4MA	916	0	52	female	Stage III	T3	M0	N1a	PTC	Low	High	High
TCGA-DE-A4MB	352	0	79	female	Stage IVA	T3	M0	N1b	PTC	High	High	High
TCGA-DE-A4MC	913	0	43	female	Stage I	T3	M0	N1b	PTC	High	High	High
TCGA-DE-A4MD	764	0	71	male	Stage IVA	T3	M0	N1b	PTC	High	Low	Low
TCGA-DE-A69J	447	0	34	female	Stage I	T2	M0	NX	PTC	High	High	High
TCGA-DE-A69K	434	0	58	female	Stage III	T3	M0	N0	PTC	High	High	High
TCGA-DE-A7U5	84	0	36	female	Stage I	T2	M0	N0	PTC	High	High	High
TCGA-DJ-A13L	303	0	85	male	Stage I	T1b	M0	N0	PTC	High	High	High
TCGA-DJ-A13M	1484	0	28	female	Stage I	T1b	M0	N0	PTC	Low	Low	Low
TCGA-DJ-A13O	1161	0	56	male	Stage I	T1b	M0	N0	PTC	Low	Low	High
TCGA-DJ-A13P	5150	0	52	female	Stage II	T2	M0	N0	PTC	Low	Low	Low
TCGA-DJ-A13R	565	0	50	male	Stage III	T3	M0	N0	HT with PTC	Low	Low	Low
TCGA-DJ-A13S	265	0	19	female	Stage I	T1b	M0	N0	PTC	Low	High	Low
TCGA-DJ-A13T	1709	0	37	female	Stage I	T2	M0	N0	HT with PTC	High	High	High
TCGA-DJ-A13U	1590	0	60	male	Stage III	T3	M0	N0	PTC	High	Low	Low
TCGA-DJ-A13V	1313	0	21	female	Stage I	T3	M0	N1a	HT with PTC	High	High	High
TCGA-DJ-A13W	1593	0	45	female	Stage I	T1b	M0	N0	HT with PTC	Low	Low	Low
TCGA-DJ-A13X	253	0	51	female	Stage III	T3	M0	N0	PTC	High	Low	Low
TCGA-DJ-A1QD	1462	0	20	female	Stage I	T2	M0	N1b	HT with PTC	High	Low	High
TCGA-DJ-A1QE	4134	0	62	female	Stage III	T3	M0	N0	PTC	High	Low	High
TCGA-DJ-A1QF	931	0	61	female	Stage II	T2	M0	N0	PTC	High	Low	High
TCGA-DJ-A1QG	1368	0	62	male	Stage I	T1b	M0	N0	PTC	Low	Low	Low
TCGA-DJ-A1QH	1293	0	58	female	Stage III	T3	M0	N1a	PTC	High	High	High
TCGA-DJ-A1QI	455	0	63	female	Stage II	T2	M0	N0	PTC	High	High	High
TCGA-DJ-A1QL	535	0	70	male	Stage II	T2	M0	N0	PTC	Low	Low	Low
TCGA-DJ-A1QM	183	0	42	male	Stage I	T1a	M0	N0	PTC	Low	High	Low
TCGA-DJ-A1QN	1295	0	42	female	Stage I	T1b	M0	N0	PTC	High	High	High
TCGA-DJ-A1QO	1442	0	69	male	Stage III	T3	M0	N0	HT with PTC	High	High	High
TCGA-DJ-A1QQ	534	0	43	male	Stage I	T3	M0	N0	HT with PTC	High	High	High
TCGA-DJ-A2PN	307	0	70	female	Stage I	T1b	M0	N0	PTC	High	Low	Low
TCGA-DJ-A2PO	243	0	55	male	Stage I	T1a	M0	N0	PTC	High	High	High
TCGA-DJ-A2PP	930	0	48	male	Stage II	T2	M0	N0	PTC	Low	Low	Low
TCGA-DJ-A2PQ	1077	0	26	male	Stage I	T2	M0	N1a	PTC	High	Low	Low
TCGA-DJ-A2PR	835	0	27	male	Stage I	T3	M0	N1a	HT with PTC	High	High	High
TCGA-DJ-A2PS	797	0	40	female	Stage I	T3	M0	N1a	HT with PTC	High	High	High
TCGA-DJ-A2PT	1181	0	70	female	Stage III	T3	M0	N0	HT with PTC	High	High	High
TCGA-DJ-A2PU	1033	0	52	female	Stage II	T2	M0	N0	PTC	High	Low	High
TCGA-DJ-A2PV	973	0	53	female	Stage II	T2	M0	N0	PTC	High	Low	Low
TCGA-DJ-A2PW	1060	0	66	male	Stage III	T3	M0	N1a	PTC	High	High	High
TCGA-DJ-A2PX	881	0	55	female	Stage I	T1b	M0	N0	HT with PTC	Low	Low	Low
TCGA-DJ-A2PY	267	0	46	female	Stage III	T3	M0	N1a	PTC	High	High	High
TCGA-DJ-A2PZ	256	0	63	male	Stage III	T3	M0	N0	PTC	High	Low	High
TCGA-DJ-A2Q0	1045	0	57	female	Stage II	T2	M0	N0	HT with PTC	Low	Low	Low
TCGA-DJ-A2Q1	1148	0	44	female	Stage I	T1b	M0	N1b	HT with PTC	High	High	High
TCGA-DJ-A2Q2	1337	0	57	female	Stage III	T3	M0	N0	PTC	Low	Low	Low
TCGA-DJ-A2Q3	1224	0	61	female	Stage III	T3	M0	N1a	HT with PTC	High	High	High
TCGA-DJ-A2Q4	1032	0	53	male	Stage III	T1b	M0	N1a	HT with PTC	High	High	High
TCGA-DJ-A2Q5	1140	0	51	male	Stage IVA	T2	M0	N1b	HT with PTC	High	High	High
TCGA-DJ-A2Q6	1109	0	38	female	Stage I	T1b	M0	N1b	PTC	High	High	High
TCGA-DJ-A2Q7	1068	0	52	female	Stage III	T2	M0	N1a	HT with PTC	Low	Low	Low
TCGA-DJ-A2Q9	1092	0	65	female	Stage III	T1b	M0	N1a	HT with PTC	Low	Low	Low
TCGA-DJ-A2QA	1020	0	56	female	Stage III	T3	M0	N0	PTC	Low	Low	High
TCGA-DJ-A2QB	1070	0	53	female	Stage IVA	T3	M0	N1b	PTC	Low	Low	Low
TCGA-DJ-A2QC	1215	0	70	female	Stage II	T2	M0	N0	PTC	Low	Low	High
TCGA-DJ-A3UK	1123	0	35	female	Stage I	T1b	M0	N0	PTC	Low	High	High
TCGA-DJ-A3UM	944	0	45	female	Stage I	T1b	M0	N0	PTC	High	Low	High
TCGA-DJ-A3UN	986	0	51	female	Stage I	T1b	M0	N0	PTC	High	High	High
TCGA-DJ-A3UO	957	0	64	male	Stage IVA	T3	M0	N1b	PTC	High	High	High
TCGA-DJ-A3UP	499	0	38	female	Stage I	T2	M0	N0	PTC	Low	High	Low
TCGA-DJ-A3UQ	595	0	45	female	Stage III	T3	M0	N1a	PTC	High	High	High
TCGA-DJ-A3UR	1105	0	51	female	Stage III	T3	M0	N1a	PTC	Low	Low	Low
TCGA-DJ-A3US	998	0	37	female	Stage I	T1b	M0	N0	PTC	Low	Low	Low
TCGA-DJ-A3UT	1105	0	43	female	Stage I	T1a	M0	N0	PTC	Low	Low	Low
TCGA-DJ-A3UU	713	0	49	female	Stage III	T3	M0	N0	PTC	High	High	High
TCGA-DJ-A3UV	1466	0	18	female	Stage I	T1	M0	N0	PTC	Low	High	Low
TCGA-DJ-A3UW	1812	0	51	female	Stage I	T1b	M0	N0	PTC	High	High	High
TCGA-DJ-A3UX	345	0	47	female	Stage I	T1	M0	N0	PTC	Low	Low	Low
TCGA-DJ-A3UY	1091	0	32	female	Stage I	T1b	M0	N0	PTC	High	Low	Low
TCGA-DJ-A3UZ	1246	0	71	female	Stage III	T3	M0	N0	PTC	Low	Low	Low
TCGA-DJ-A3V0	1125	0	56	male	Stage IVA	T4a	M0	N1b	PTC	Low	High	High
TCGA-DJ-A3V2	615	0	44	female	Stage I	T2	M0	N1a	PTC	Low	High	High
TCGA-DJ-A3V3	931	0	57	female	Stage II	T2	M0	N0	PTC	Low	Low	High
TCGA-DJ-A3V4	1294	0	60	female	Stage III	T3	M0	N1a	PTC	High	High	High
TCGA-DJ-A3V5	584	0	76	female	Stage III	T3	M0	N0	PTC	High	Low	High
TCGA-DJ-A3V6	818	0	54	male	Stage III	T3	M0	N0	PTC	High	High	High
TCGA-DJ-A3V7	706	0	45	female	Stage III	T3	M0	N0	PTC	High	High	High
TCGA-DJ-A3V8	647	0	28	female	Stage I	T3	M0	N1b	PTC	High	Low	High
TCGA-DJ-A3V9	623	0	50	female	Stage IVA	T2	M0	N1b	PTC	High	High	Low
TCGA-DJ-A3VA	755	0	39	female	Stage I	T1b	M0	N1a	PTC	High	High	High
TCGA-DJ-A3VB	697	0	53	male	Stage III	T3	M0	N1a	PTC	High	High	High
TCGA-DJ-A3VD	1238	0	32	female	Stage I	T1b	M0	N1a	PTC	High	High	High
TCGA-DJ-A3VE	577	0	50	male	Stage I	T1b	M0	N0	PTC	High	High	High
TCGA-DJ-A3VF	292	0	60	female	Stage IVA	T3	M0	N1b	PTC	High	High	High
TCGA-DJ-A3VG	1085	0	40	male	Stage I	T1b	M0	N0	PTC	Low	Low	Low
TCGA-DJ-A3VI	95	0	52	female	Stage III	T1b	M0	N1a	PTC	High	High	High
TCGA-DJ-A3VJ	1108	0	22	male	Stage I	T3	M0	N1a	PTC	High	High	High
TCGA-DJ-A3VK	753	0	63	male	Stage III	T3	M0	N0	PTC	Low	Low	Low
TCGA-DJ-A3VL	713	0	39	male	Stage I	T1a	M0	N0	PTC	Low	Low	Low
TCGA-DJ-A3VM	840	0	68	female	Stage II	T2	M0	N0	PTC	Low	Low	Low
TCGA-DJ-A4UL	939	0	68	female	Stage I	T1b	M0	N0	PTC	Low	High	High
TCGA-DJ-A4UP	916	0	15	female	Stage I	T1b	M0	N1b	HT with PTC	Low	High	Low
TCGA-DJ-A4UQ	1005	0	61	male	Stage IVA	T3	M0	N1b	PTC	Low	Low	Low
TCGA-DJ-A4UR	1058	0	37	female	Stage II	T3	M1	N1b	PTC	Low	Low	Low
TCGA-DJ-A4UT	823	0	32	female	Stage I	T1a	M0	N0	PTC	High	High	High
TCGA-DJ-A4UW	819	0	34	female	Stage I	T1a	M0	N1b	PTC	Low	High	High
TCGA-DJ-A4V0	1081	0	36	female	Stage I	T2	M0	N0	PTC	Low	Low	Low
TCGA-DJ-A4V2	95	0	38	female	Stage I	T2	M0	N0	PTC	High	High	High
TCGA-DJ-A4V4	481	0	48	female	Stage I	T1a	M0	N0	PTC	Low	Low	High
TCGA-DJ-A4V5	1076	0	55	male	Stage IVA	T3	M0	N1b	PTC	High	High	Low
TCGA-DO-A1JZ	1670	0	23	female	Stage I	T2	MX	NX	PTC	High	High	Low
TCGA-DO-A1K0	655	0	30	female	Stage I	T3	MX	N1b	PTC	High	Low	High
TCGA-DO-A2HM	71	0	49	male	Stage IVA	T1b	MX	N1b	PTC	High	High	High
TCGA-E3-A3DY	2815	0	38	male	Stage I	T3	M0	N1a	PTC	High	Low	High
TCGA-E3-A3DZ	1436	0	55	female	Stage III	T3	M0	N0	PTC	Low	Low	Low
TCGA-E3-A3E0	2019	0	34	female	Stage I	T2	MX	N0	PTC	High	Low	Low
TCGA-E3-A3E1	2449	0	46	female	Stage I	T1	M0	N0	PTC	High	High	High
TCGA-E3-A3E2	1922	0	34	female	Stage I	T1	MX	N1a	PTC	Low	High	High
TCGA-E3-A3E3	1595	0	49	female	Stage II	T2	M0	N0	PTC	High	Low	High
TCGA-E3-A3E5	1215	0	57	male	Stage IVA	T4a	MX	N1b	PTC	High	Low	High
TCGA-E8-A242	950	0	56	female	Stage III	T3	MX	N0	PTC	High	High	High
TCGA-E8-A2EA	1085	0	52	female	Stage I	T1b	M0	N0	PTC	Low	High	High
TCGA-E8-A2JQ	356	0	18	female	Stage I	T3	M0	N1a	PTC	High	High	High
TCGA-E8-A3X7	951	0	57	female	Stage IVA	T4a	M0	N0	PTC	High	High	High
TCGA-E8-A413	912	0	38	female	Stage I	T1b	M0	N0	PTC	Low	High	High
TCGA-E8-A414	958	0	46	female	Stage III	T3	M0	N0	PTC	High	High	High
TCGA-E8-A415	944	0	39	female	Stage I	T1a	M0	N1b	PTC	High	Low	High
TCGA-E8-A416	952	0	51	female	Stage I	T1b	M0	N0	PTC	Low	Low	Low
TCGA-E8-A417	938	0	38	female	Stage I	T2	M0	N1a	PTC	High	High	High
TCGA-E8-A418	92	0	75	female	Stage IVA	T4a	M0	N0	PTC	High	High	High
TCGA-E8-A419	774	0	30	female	Stage I	T2	M0	N1	PTC	High	High	High
TCGA-E8-A432	931	0	57	female	Stage II	T2	M0	N0	PTC	Low	High	Low
TCGA-E8-A433	951	0	25	female	Stage I	T2	M0	N0	PTC	Low	High	High
TCGA-E8-A434	953	0	56	female	Stage I	T1a	M0	N0	PTC	Low	Low	High
TCGA-E8-A436	455	0	53	female	Stage IVA	T2	M0	N1b	PTC	High	High	High
TCGA-E8-A437	1213	0	57	female	Stage I	TX	M0	NX	PTC	Low	Low	High
TCGA-E8-A438	1019	0	23	female	Stage I	T1b	M0	N0	PTC	Low	High	Low
TCGA-E8-A44K	943	0	50	female	Stage I	T1b	M0	N0	PTC	High	Low	High
TCGA-E8-A44M	917	0	23	female	Stage I	T1b	M0	N0	PTC	Low	High	High
TCGA-EL-A3CL	963	1	71	female	Stage II	T2	M0	NX	PTC	High	High	High
TCGA-EL-A3CM	813	1	64	female	Stage III	T3	M0	N1b	PTC	High	High	High
TCGA-EL-A3CN	4731	0	47	female	Stage II	T3	M0	N0	PTC	High	High	High
TCGA-EL-A3CO	726	1	88	male	Stage III	T3	M0	N1b	PTC	Low	Low	Low
TCGA-EL-A3CP	4831	0	50	female	NA	T1	M0	NX	PTC	High	Low	Low
TCGA-EL-A3CR	233	1	79	female	Stage III	T3	M0	N1b	PTC	Low	High	High
TCGA-EL-A3CS	1385	1	63	female	Stage IVA	T4a	M0	N0	PTC	Low	Low	Low
TCGA-EL-A3CT	1854	1	78	female	Stage IVA	T4a	M0	N1a	PTC	High	High	High
TCGA-EL-A3CU	4780	0	70	female	Stage III	T1	M0	N1a	PTC	High	High	High
TCGA-EL-A3CV	1154	0	40	male	Stage I	T3	M0	N1b	PTC	High	Low	Low
TCGA-EL-A3CW	938	1	87	female	Stage III	T2	M0	N1a	PTC	Low	Low	Low
TCGA-EL-A3CX	3243	0	22	female	Stage I	T2	M0	N0	PTC	Low	Low	Low
TCGA-EL-A3CY	127	0	28	male	Stage I	TX	M0	N1b	PTC	Low	High	Low
TCGA-EL-A3CZ	2418	0	37	female	Stage I	T1	M0	N1a	PTC	Low	Low	Low
TCGA-EL-A3D0	4254	0	61	male	Stage III	T4	M0	N1b	PTC	High	High	High
TCGA-EL-A3D1	2997	0	39	male	Stage I	T2	M0	N0	PTC	High	High	High
TCGA-EL-A3D4	2116	0	62	male	Stage IVA	T3	M0	N1b	PTC	Low	High	Low
TCGA-EL-A3D5	1737	0	44	female	Stage I	T3	M0	N1b	PTC	Low	Low	Low
TCGA-EL-A3D6	3296	0	51	female	Stage III	T3	M0	N1b	PTC	High	High	High
TCGA-EL-A3GO	1973	0	31	female	Stage I	T2	M0	N0	PTC	Low	Low	Low
TCGA-EL-A3GP	1506	0	70	male	Stage III	T3	M0	N1a	PTC	Low	Low	Low
TCGA-EL-A3GQ	1528	0	72	female	Stage I	T1	M0	N0	PTC	High	Low	Low
TCGA-EL-A3GR	3501	0	31	female	Stage I	T3	M0	NX	PTC	High	Low	Low
TCGA-EL-A3GS	1989	0	37	female	Stage I	T3	M0	N1	PTC	High	Low	Low
TCGA-EL-A3GU	4137	0	72	female	Stage III	T3	M0	N1	PTC	High	High	High
TCGA-EL-A3GV	1532	0	65	female	Stage III	T3	M0	N0	PTC	High	Low	High
TCGA-EL-A3GW	1527	0	37	female	Stage I	T2	M0	N0	PTC	Low	High	Low
TCGA-EL-A3GX	4494	0	41	female	Stage I	T2	M0	N1	PTC	High	High	High
TCGA-EL-A3GY	3076	0	40	female	Stage II	T1	M1	N1	PTC	High	High	High
TCGA-EL-A3GZ	4258	0	34	female	Stage I	T1	M0	N0	PTC	High	High	High
TCGA-EL-A3H1	1500	1	67	female	Stage I	T1	M0	N0	PTC	Low	Low	Low
TCGA-EL-A3H2	1019	1	58	male	Stage II	T2	MX	N0	PTC	Low	Low	Low
TCGA-EL-A3H3	1319	0	19	female	Stage I	T2	M0	N1	PTC	High	High	High
TCGA-EL-A3H4	1512	0	46	female	Stage IVA	T4a	M0	N1	PTC	High	High	High
TCGA-EL-A3H5	2542	0	57	female	Stage IVA	T4	M0	N1	PTC	High	High	High
TCGA-EL-A3H7	4228	0	36	female	Stage I	T3	M0	N1	PTC	High	High	High
TCGA-EL-A3H8	4577	0	35	female	Stage I	T3	M0	N1	PTC	High	Low	High
TCGA-EL-A3MW	3305	0	55	female	Stage II	T2	M0	N0	PTC	High	Low	High
TCGA-EL-A3MX	1753	1	66	female	Stage IVC	T4	M1	N1	PTC	Low	High	High
TCGA-EL-A3MY	533	1	81	male	Stage IVC	T4	M1	NX	PTC	High	Low	Low
TCGA-EL-A3MZ	1597	1	66	male	Stage III	T4	MX	N1	PTC	High	High	High
TCGA-EL-A3N2	902	0	24	female	Stage I	T2	M0	N1	PTC	High	High	High
TCGA-EL-A3N3	5423	0	53	female	Stage II	T3	M0	NX	PTC	High	High	High
TCGA-EL-A3T0	4335	0	45	female	Stage III	T3	M0	N1	PTC	Low	Low	Low
TCGA-EL-A3T1	3941	0	38	female	Stage I	T2	M0	N0	PTC	High	High	High
TCGA-EL-A3T2	988	0	55	female	Stage III	T2	M0	N1	PTC	Low	Low	Low
TCGA-EL-A3T3	4017	0	63	male	Stage II	T2	M0	N0	PTC	High	High	High
TCGA-EL-A3T6	2988	0	34	female	Stage I	T3	M0	N0	PTC	High	High	High
TCGA-EL-A3T7	1256	0	47	female	Stage II	T2	M0	N0	PTC	High	High	High
TCGA-EL-A3T8	3269	0	36	male	Stage I	T2	M0	N0	PTC	High	High	Low
TCGA-EL-A3T9	174	1	70	female	Stage IV	T4	MX	N1	PTC	High	High	High
TCGA-EL-A3TA	2035	0	42	male	Stage I	T2	M0	N0	PTC	Low	Low	Low
TCGA-EL-A3TB	2519	0	47	female	Stage III	T3	M0	N1a	PTC	Low	High	High
TCGA-EL-A3ZG	2724	0	15	male	Stage I	T3	M0	N0	PTC	Low	Low	Low
TCGA-EL-A3ZH	2773	0	42	female	Stage I	T3	M0	N1	PTC	Low	Low	Low
TCGA-EL-A3ZK	1575	0	41	female	Stage I	T2	M0	N1	PTC	High	High	High
TCGA-EL-A3ZL	1895	0	34	female	Stage I	T1	M0	N1	PTC	Low	Low	Low
TCGA-EL-A3ZM	1096	0	60	male	Stage IVA	T4a	M0	N1	PTC	High	High	High
TCGA-EL-A3ZN	1614	0	28	female	Stage I	T3	M0	N1	PTC	Low	Low	Low
TCGA-EL-A3ZO	2211	0	79	female	Stage III	T3	M0	N1	PTC	High	High	High
TCGA-EL-A3ZP	1992	0	19	male	Stage I	T4	M0	N1	PTC	Low	High	High
TCGA-EL-A3ZQ	1862	0	78	female	Stage II	T2	M0	N0	PTC	Low	High	High
TCGA-EL-A3ZR	1830	0	46	female	Stage II	T2	M0	N0	PTC	Low	High	Low
TCGA-EL-A3ZS	215	0	22	female	Stage I	T1a	M0	N1	PTC	Low	High	Low
TCGA-EL-A3ZT	1808	0	35	male	Stage I	T3	M0	N0	PTC	High	High	High
TCGA-EL-A4JV	1748	0	41	female	Stage I	T2	M0	N0	PTC	Low	Low	Low
TCGA-EL-A4JW	1056	0	38	female	Stage I	T1	M0	N0	PTC	High	Low	Low
TCGA-EL-A4JX	1398	0	31	female	Stage I	T3	MX	N0	PTC	High	High	High
TCGA-EL-A4JZ	1856	0	55	female	Stage III	T3	M0	N1a	PTC	Low	High	High
TCGA-EL-A4K0	944	0	54	female	Stage I	T1	M0	N0	PTC	High	High	High
TCGA-EL-A4K1	1046	0	68	female	Stage III	T3	M0	N1	PTC	High	High	High
TCGA-EL-A4K2	928	0	43	female	Stage I	T1	M0	N0	PTC	Low	Low	Low
TCGA-EL-A4K4	1623	0	33	female	Stage I	T3	M0	N1	PTC	High	High	High
TCGA-EL-A4K6	1343	0	75	male	Stage IV	T4	MX	N1	PTC	Low	Low	Low
TCGA-EL-A4K7	1251	0	74	male	Stage III	T2	M0	N1	PTC	Low	High	High
TCGA-EL-A4K9	1455	0	68	male	Stage II	T2	M0	N0	PTC	Low	High	High
TCGA-EL-A4KD	1326	0	41	male	Stage I	T3	M0	N1	PTC	Low	High	Low
TCGA-EL-A4KG	739	0	35	female	Stage I	T3	M0	N0	PTC	High	High	High
TCGA-EL-A4KH	823	0	36	female	Stage I	T2	M0	N0	PTC	Low	High	High
TCGA-EL-A4KI	727	0	63	male	Stage III	T3	MX	N0	PTC	Low	Low	Low
TCGA-EM-A1CS	817	0	55	female	Stage I	T1	MX	N0	HT with PTC	Low	Low	Low
TCGA-EM-A1CT	553	0	76	male	Stage IVA	T1b	MX	N1b	PTC	High	Low	High
TCGA-EM-A1CU	636	0	31	male	Stage I	T3	M0	N1a	PTC	High	High	High
TCGA-EM-A1CV	1475	0	32	female	Stage I	T1	MX	N0	PTC	High	Low	Low
TCGA-EM-A1CW	549	0	39	female	Stage I	T3	MX	N0	PTC	Low	Low	Low
TCGA-EM-A1YA	602	0	74	female	Stage II	T2	MX	NX	PTC	Low	Low	Low
TCGA-EM-A1YB	592	0	73	female	Stage II	T2	MX	NX	PTC	Low	Low	Low
TCGA-EM-A1YC	2391	0	71	female	Stage III	T3	MX	N0	PTC	Low	Low	Low
TCGA-EM-A1YD	1734	0	53	female	Stage II	T2	MX	N0	PTC	Low	Low	Low
TCGA-EM-A1YE	1645	0	47	female	Stage II	T2	MX	N0	PTC	Low	Low	Low
TCGA-EM-A22I	448	0	52	female	Stage III	T3	MX	N0	PTC	High	High	High
TCGA-EM-A22J	441	0	56	female	Stage II	T2	MX	N0	PTC	Low	Low	Low
TCGA-EM-A22K	479	0	46	female	Stage IVA	T1b	MX	N1b	PTC	Low	Low	Low
TCGA-EM-A22L	318	0	33	female	Stage I	T2	MX	N0	PTC	Low	Low	Low
TCGA-EM-A22M	442	0	52	male	Stage I	T1b	MX	N0	PTC	Low	High	High
TCGA-EM-A22N	324	0	69	female	Stage I	T1b	MX	N0	PTC	Low	Low	Low
TCGA-EM-A22O	1344	0	75	male	Stage IVA	T4a	MX	N1a	PTC	Low	Low	High
TCGA-EM-A22P	1256	0	64	male	Stage IVA	T1b	MX	N1b	PTC	High	High	Low
TCGA-EM-A22Q	433	0	36	male	Stage I	T3	MX	N0	PTC	Low	Low	Low
TCGA-EM-A2CJ	1447	0	49	female	Stage I	T1b	MX	NX	PTC	Low	Low	Low
TCGA-EM-A2CK	544	0	29	male	Stage I	T2	MX	N1b	PTC	Low	Low	Low
TCGA-EM-A2CL	401	0	31	male	Stage I	T2	MX	NX	PTC	Low	Low	Low
TCGA-EM-A2CM	1253	0	62	female	Stage III	T3	MX	N0	PTC	Low	Low	Low
TCGA-EM-A2CN	715	0	62	male	Stage IVC	T3	M1	N0	PTC	Low	Low	Low
TCGA-EM-A2CO	184	0	77	female	Stage II	T2	MX	NX	PTC	Low	Low	Low
TCGA-EM-A2CP	91	0	26	female	Stage I	T2	MX	N0	HT with PTC	Low	Low	Low
TCGA-EM-A2CQ	374	0	40	female	Stage I	T1b	MX	N1a	PTC	Low	Low	Low
TCGA-EM-A2CR	415	0	46	female	Stage II	T2	MX	N0	PTC	Low	Low	Low
TCGA-EM-A2CS	841	0	51	female	Stage IVA	T3	MX	N1b	PTC	High	High	Low
TCGA-EM-A2CT	1474	0	21	female	Stage I	T1b	MX	N0	PTC	Low	Low	Low
TCGA-EM-A2CU	400	0	47	female	Stage III	T2	MX	N1a	PTC	Low	Low	Low
TCGA-EM-A2OV	674	0	65	female	Stage II	T2	MX	N0	PTC	Low	Low	Low
TCGA-EM-A2OW	1227	0	37	female	Stage I	T1b	MX	NX	HT with PTC	Low	Low	Low
TCGA-EM-A2OX	600	0	46	male	Stage IVA	T1b	MX	N1b	PTC	High	High	High
TCGA-EM-A2OY	983	0	46	female	Stage II	T2	MX	N0	PTC	Low	Low	Low
TCGA-EM-A2OZ	1033	0	66	male	Stage I	T1b	MX	N0	PTC	High	Low	Low
TCGA-EM-A2P0	535	0	33	male	Stage I	T2	MX	N1b	PTC	High	Low	Low
TCGA-EM-A2P1	531	0	33	male	Stage I	T2	MX	N1b	HT with PTC	High	High	High
TCGA-EM-A2P2	526	0	46	male	Stage III	T3	MX	N0	PTC	Low	High	Low
TCGA-EM-A2P3	444	0	47	female	Stage I	T1b	MX	NX	PTC	High	Low	High
TCGA-EM-A3AI	685	0	68	female	Stage II	T2	MX	NX	PTC	Low	Low	Low
TCGA-EM-A3AJ	941	0	39	male	Stage I	T3	MX	N1a	HT with PTC	Low	Low	Low
TCGA-EM-A3AK	477	0	62	female	Stage I	T1b	MX	N0	PTC	High	High	High
TCGA-EM-A3AL	430	0	45	female	Stage I	T1b	MX	N0	HT with PTC	Low	Low	Low
TCGA-EM-A3AN	1006	0	36	female	Stage I	T1b	MX	N1b	PTC	High	High	High
TCGA-EM-A3AO	1354	0	61	male	Stage IVA	T2	MX	N1b	PTC	High	High	High
TCGA-EM-A3AP	254	0	31	female	Stage I	T2	MX	NX	PTC	Low	Low	Low
TCGA-EM-A3AQ	904	0	85	female	Stage I	T1b	MX	N0	HT with PTC	High	High	High
TCGA-EM-A3AR	1133	0	41	male	Stage I	T1b	MX	N1a	PTC	Low	High	Low
TCGA-EM-A3FJ	850	0	24	female	Stage I	T1a	MX	N1b	PTC	High	Low	High
TCGA-EM-A3FK	723	0	30	female	Stage I	T1b	MX	N1b	PTC	High	High	Low
TCGA-EM-A3FL	1441	0	63	female	Stage I	T1b	MX	NX	HT with PTC	Low	Low	Low
TCGA-EM-A3FM	639	0	57	male	Stage IVA	T2	MX	N1b	PTC	High	High	High
TCGA-EM-A3FN	367	0	42	female	Stage I	T3	MX	N0	PTC	Low	High	Low
TCGA-EM-A3FO	532	0	41	male	Stage I	T3	MX	N0	PTC	High	High	High
TCGA-EM-A3FP	529	0	71	female	Stage II	T2	MX	N0	HT with PTC	Low	Low	Low
TCGA-EM-A3FQ	492	0	20	female	Stage I	T3	MX	N1b	PTC	Low	High	Low
TCGA-EM-A3FR	457	0	55	female	Stage III	T2	MX	N1a	PTC	Low	Low	Low
TCGA-EM-A3O3	441	0	83	female	Stage III	T2	MX	N1a	HT with PTC	High	High	High
TCGA-EM-A3O6	458	0	54	female	Stage II	T2	MX	NX	PTC	Low	Low	Low
TCGA-EM-A3O7	223	0	46	female	Stage III	T3	MX	NX	PTC	Low	Low	Low
TCGA-EM-A3O8	381	0	33	female	Stage I	T1b	MX	N0	PTC	Low	Low	Low
TCGA-EM-A3O9	281	0	40	male	Stage I	T3	MX	N0	PTC	Low	Low	Low
TCGA-EM-A3OA	822	0	55	female	Stage II	T2	MX	N0	HT with PTC	Low	Low	Low
TCGA-EM-A3OB	1176	0	33	female	Stage I	T2	MX	N0	PTC	Low	Low	Low
TCGA-EM-A3ST	1182	0	62	female	Stage III	T3	MX	N0	PTC	Low	High	Low
TCGA-EM-A3SU	911	0	43	female	Stage I	T2	MX	N1b	HT with PTC	High	High	High
TCGA-EM-A3SX	908	0	28	female	Stage I	T3	MX	N1a	PTC	High	Low	Low
TCGA-EM-A3SY	411	0	36	male	Stage I	T1b	MX	NX	PTC	Low	Low	Low
TCGA-EM-A3SZ	389	0	42	female	Stage I	T2	MX	N0	HT with PTC	High	High	High
TCGA-EM-A4FF	2573	0	40	female	Stage I	T1b	MX	N1	PTC	High	High	High
TCGA-EM-A4FH	892	0	69	male	Stage III	T3	MX	NX	PTC	Low	Low	Low
TCGA-EM-A4FK	649	0	33	female	Stage I	T2	MX	NX	PTC	Low	Low	Low
TCGA-EM-A4FM	162	0	59	female	Stage IVA	T3	MX	N1b	PTC	High	High	High
TCGA-EM-A4FN	802	0	49	female	Stage IVA	T1b	MX	N1b	PTC	High	High	High
TCGA-EM-A4FO	802	0	72	male	Stage I	T1b	MX	N0	HT with PTC	Low	High	High
TCGA-EM-A4FQ	683	0	42	female	Stage I	T2	MX	N1	HT with PTC	High	High	High
TCGA-EM-A4FR	655	0	28	male	Stage I	T3	MX	N1	PTC	Low	High	Low
TCGA-EM-A4FU	1840	0	35	male	Stage I	T3	MX	NX	PTC	Low	Low	Low
TCGA-EM-A4FV	744	0	64	female	Stage I	T1b	MX	N0	PTC	Low	Low	Low
TCGA-EM-A4G1	416	0	26	female	Stage I	T1b	MX	N0	PTC	Low	Low	Low
TCGA-ET-A25G	2492	0	57	female	Stage III	T3	MX	N0	PTC	High	High	High
TCGA-ET-A25I	2485	0	37	female	Stage I	T2	MX	N0	HT with PTC	Low	Low	Low
TCGA-ET-A25J	2359	0	41	female	Stage I	T2	MX	N1a	PTC	High	Low	High
TCGA-ET-A25K	2142	0	36	female	Stage I	T2	MX	N1a	PTC	High	High	Low
TCGA-ET-A25L	1721	0	52	female	Stage IVA	T3	MX	N1b	PTC	High	High	High
TCGA-ET-A25M	1831	0	33	male	Stage I	T2	MX	N1	PTC	High	Low	High
TCGA-ET-A25N	1928	0	28	female	Stage I	T2	MX	N1a	PTC	High	High	Low
TCGA-ET-A25O	1986	0	35	female	Stage I	T2	MX	N1a	PTC	High	Low	Low
TCGA-ET-A25P	559	0	24	female	Stage I	T1	MX	N0	PTC	Low	Low	Low
TCGA-ET-A25R	1930	0	51	female	Stage III	T3	MX	NX	PTC	High	High	High
TCGA-ET-A2MX	2689	0	27	male	Stage I	T2	MX	N1a	PTC	High	Low	High
TCGA-ET-A2MY	1787	0	72	female	Stage I	T1b	MX	NX	PTC	High	Low	High
TCGA-ET-A2MZ	1133	0	39	male	Stage I	T1b	MX	N0	PTC	High	Low	Low
TCGA-ET-A2N0	1600	0	51	female	Stage III	T1b	MX	N1a	PTC	Low	Low	High
TCGA-ET-A2N3	2535	0	34	female	Stage I	T2	MX	NX	PTC	Low	Low	Low
TCGA-ET-A2N4	81	0	53	female	Stage III	T3	MX	N0	PTC	Low	Low	Low
TCGA-ET-A2N5	2460	0	46	female	Stage III	T3	MX	NX	PTC	Low	Low	Low
TCGA-ET-A39I	1011	1	83	female	Stage I	T1	MX	NX	PTC	Low	Low	Low
TCGA-ET-A39J	3227	0	23	female	Stage I	T2	MX	NX	PTC	High	Low	High
TCGA-ET-A39K	3267	0	48	female	Stage III	T3	MX	N1a	PTC	High	High	High
TCGA-ET-A39L	3299	0	20	female	Stage I	T3	MX	N0	PTC	Low	Low	Low
TCGA-ET-A39M	2582	0	34	male	Stage I	T2	MX	NX	PTC	Low	High	High
TCGA-ET-A39N	3751	0	35	female	Stage I	T3	MX	NX	PTC	Low	Low	Low
TCGA-ET-A39O	3059	0	39	male	Stage I	T1	MX	N0	PTC	High	High	High
TCGA-ET-A39P	2900	0	73	female	Stage III	T3	MX	N0	PTC	High	Low	High
TCGA-ET-A39R	2863	0	24	female	Stage I	T1	MX	N0	PTC	Low	High	High
TCGA-ET-A39S	1676	0	27	female	Stage I	T1	MX	N0	PTC	High	Low	High
TCGA-ET-A39T	2987	0	55	female	Stage III	T3	MX	N0	PTC	Low	Low	Low
TCGA-ET-A3BN	859	0	33	female	Stage I	T2	MX	NX	PTC	High	Low	Low
TCGA-ET-A3BO	1533	0	44	female	Stage I	T3	MX	N1a	HT with PTC	High	High	High
TCGA-ET-A3BP	2406	0	34	female	Stage I	T2	MX	N1a	PTC	Low	Low	High
TCGA-ET-A3BQ	2331	0	27	female	Stage I	T2	MX	N0	PTC	High	High	High
TCGA-ET-A3BS	176	0	42	male	Stage I	T3	MX	N1a	HT with PTC	High	Low	High
TCGA-ET-A3BT	2665	0	60	female	Stage IVA	T2	MX	N1b	PTC	High	High	High
TCGA-ET-A3BU	2367	0	28	male	Stage I	T1	MX	N1a	PTC	High	High	Low
TCGA-ET-A3BV	2294	0	47	female	Stage III	T2	MX	N1a	PTC	Low	High	Low
TCGA-ET-A3BW	1419	0	30	female	Stage I	T2	MX	NX	PTC	Low	Low	Low
TCGA-ET-A3BX	1596	0	24	male	Stage I	T3	MX	N1a	PTC	High	Low	Low
TCGA-ET-A3DO	3552	0	33	female	Stage I	T2	MX	NX	PTC	High	High	High
TCGA-ET-A3DP	2877	0	43	female	Stage I	T2	MX	NX	PTC	High	High	High
TCGA-ET-A3DQ	2581	0	43	female	Stage I	T1	MX	N0	PTC	Low	Low	Low
TCGA-ET-A3DR	2451	0	42	female	Stage I	T1	MX	N1a	PTC	High	Low	Low
TCGA-ET-A3DS	2033	0	33	female	Stage I	T1	MX	N0	HT with PTC	Low	Low	Low
TCGA-ET-A3DT	1330	0	24	female	Stage I	T2	MX	N1a	PTC	High	High	High
TCGA-ET-A3DU	1911	0	21	female	Stage I	T1	MX	N1a	PTC	High	High	High
TCGA-ET-A3DV	5068	0	68	female	Stage II	T3	MX	N0	PTC	Low	Low	Low
TCGA-ET-A3DW	752	0	64	male	Stage III	T2	MX	N1	PTC	High	High	High
TCGA-ET-A40P	1338	0	32	female	Stage I	T2	MX	N0	PTC	Low	Low	Low
TCGA-ET-A40Q	1407	0	38	male	Stage I	T3	MX	N1b	PTC	High	High	High
TCGA-ET-A40R	1350	0	24	female	Stage I	T2	MX	N1a	PTC	Low	High	Low
TCGA-ET-A40S	1223	0	62	male	Stage II	T2	MX	N0	PTC	Low	High	High
TCGA-ET-A40T	1140	0	26	female	Stage I	T2	MX	N1a	PTC	High	High	High
TCGA-ET-A4KN	1009	0	51	female	Stage III	T3	MX	N0	PTC	Low	High	High
TCGA-ET-A4KQ	955	0	45	female	Stage II	T2	MX	NX	PTC	Low	Low	Low
TCGA-FE-A22Z	2243	0	61	female	Stage IVA	T4a	MX	N1	PTC	High	High	High
TCGA-FE-A230	2173	0	30	female	Stage I	T3	MX	N1a	HT with PTC	High	High	High
TCGA-FE-A231	961	0	70	male	Stage IVA	T3	MX	N1b	HT with PTC	High	High	High
TCGA-FE-A232	2424	0	44	female	Stage I	T3	MX	NX	HT with PTC	High	Low	High
TCGA-FE-A233	751	0	19	female	Stage I	T2	MX	NX	PTC	High	Low	Low
TCGA-FE-A234	2075	0	27	female	Stage I	T2	MX	N1	PTC	High	High	High
TCGA-FE-A235	3571	0	26	female	Stage I	T2	MX	N1	HT with PTC	Low	High	High
TCGA-FE-A236	2031	0	34	male	Stage I	T2	MX	N1	PTC	Low	Low	Low
TCGA-FE-A237	3431	0	19	female	Stage I	T3	MX	N1	PTC	High	Low	High
TCGA-FE-A238	1215	0	36	female	Stage I	T3	MX	N0	PTC	High	Low	High
TCGA-FE-A239	1023	1	83	male	Stage III	T3	MX	N0	PTC	Low	Low	Low
TCGA-FE-A23A	2489	0	27	female	Stage I	T2	MX	N0	HT with PTC	Low	High	High
TCGA-FE-A3PA	3235	0	16	male	Stage II	T4	M1	N0	PTC	High	High	High
TCGA-FE-A3PB	2590	0	33	female	Stage I	T3	MX	N1a	HT with PTC	Low	High	High
TCGA-FE-A3PC	2606	0	37	female	Stage I	T3	MX	N1	HT with PTC	Low	High	Low
TCGA-FE-A3PD	2396	0	17	female	Stage I	T2	MX	N0	HT with PTC	High	High	Low
TCGA-FK-A3S3	2162	0	43	female	Stage I	T3	MX	N1b	PTC	Low	High	High
TCGA-FK-A3SB	125	0	28	female	Stage I	T3	MX	N1a	PTC	High	High	Low
TCGA-FK-A3SD	32	0	61	female	Stage I	T1	M0	N0	HT with PTC	Low	Low	Low
TCGA-FK-A3SE	670	0	31	female	Stage I	T2	MX	N1a	PTC	High	Low	Low
TCGA-FK-A3SG	28	0	21	female	Stage I	T2	MX	N1b	PTC	High	High	High
TCGA-FK-A3SH	1463	0	50	female	Stage III	T2	MX	N1a	PTC	High	High	High
TCGA-FK-A4UB	3531	0	51	male	Stage III	T3	MX	N1a	PTC	Low	High	Low
TCGA-FY-A2QD	38	0	61	female	NA	T1	NA	N0	PTC	Low	Low	Low
TCGA-FY-A3BL	621	0	29	male	Stage I	T1	M0	NX	PTC	High	Low	High
TCGA-FY-A3I4	542	0	34	female	Stage I	T2	M0	N0	HT with PTC	Low	High	Low
TCGA-FY-A3I5	238	0	64	female	Stage III	T3	MX	N0	PTC	Low	Low	Low
TCGA-FY-A3NM	885	0	48	female	Stage III	T3	MX	N0	PTC	Low	Low	Low
TCGA-FY-A3NN	0	0	48	female	Stage III	T1b	MX	N1a	PTC	High	Low	Low
TCGA-FY-A3NP	491	0	69	male	Stage I	T1	M0	N0	PTC	Low	Low	Low
TCGA-FY-A3ON	595	0	20	male	Stage I	T2	MX	N1	PTC	High	High	Low
TCGA-FY-A3R6	423	0	57	female	Stage IVA	T2	MX	N1b	HT with PTC	High	High	Low
TCGA-FY-A3R7	495	0	50	female	Stage III	T3	MX	N1a	HT with PTC	Low	Low	Low
TCGA-FY-A3R8	477	0	62	female	Stage III	T3	MX	NX	PTC	High	High	High
TCGA-FY-A3R9	504	0	66	female	Stage I	T1a	MX	N0	PTC	Low	Low	Low
TCGA-FY-A3RA	550	0	21	female	Stage I	T2	MX	NX	PTC	High	Low	High
TCGA-FY-A3TY	709	0	61	female	Stage III	T3	MX	N0	PTC	Low	High	Low
TCGA-FY-A3W9	658	0	66	female	Stage II	T2	MX	N0	PTC	Low	Low	Low
TCGA-FY-A3WA	519	0	52	female	Stage I	T1a	MX	NX	PTC	Low	Low	Low
TCGA-FY-A3YR	528	0	64	female	Stage III	T3	MX	N1a	PTC	High	Low	High
TCGA-FY-A40K	461	0	46	female	Stage I	T1a	MX	N0	PTC	Low	High	High
TCGA-FY-A40L	726	0	55	female	Stage IVA	T4a	MX	N1b	PTC	High	High	High
TCGA-FY-A40M	684	0	51	female	Stage I	T1b	MX	N0	PTC	Low	High	Low
TCGA-FY-A40N	579	0	55	female	Stage I	T1a	MX	N0	PTC	Low	Low	Low
TCGA-FY-A4B0	420	0	77	male	Stage I	T1a	MX	NX	PTC	Low	Low	Low
TCGA-FY-A4B3	427	0	51	male	Stage III	T3	MX	N1a	PTC	High	High	High
TCGA-FY-A4B4	657	0	62	female	Stage III	T1b	MX	N1a	PTC	High	High	High
TCGA-FY-A76V	51	0	54	male	Stage II	T2	MX	NX	PTC	Low	Low	Low
TCGA-GE-A2C6	381	0	33	female	Stage I	T2	MX	N1b	PTC	High	High	High
TCGA-H2-A26U	517	0	55	female	Stage III	T3	MX	N0	PTC	High	High	High
TCGA-H2-A2K9	659	0	25	male	Stage I	T2	MX	N1b	PTC	Low	Low	Low
TCGA-H2-A3RH	379	0	41	female	Stage I	T1b	M0	N0	PTC	Low	High	Low
TCGA-H2-A3RI	335	0	29	female	Stage I	T3	MX	N0	PTC	Low	Low	High
TCGA-H2-A421	610	0	34	female	Stage I	T1b	M0	N1a	PTC	Low	High	High
TCGA-H2-A422	566	0	40	female	Stage I	T2	MX	N0	PTC	High	Low	High
TCGA-IM-A3EB	1488	0	32	female	Stage I	T3	MX	N1a	PTC	High	High	High
TCGA-IM-A3ED	1442	0	58	female	Stage I	T1	MX	N0	PTC	High	High	High
TCGA-IM-A3U2	190	0	89	female	Stage IVA	T3	MX	N1b	PTC	High	High	High
TCGA-IM-A3U3	514	0	55	female	Stage I	T1b	MX	N0	PTC	High	High	High
TCGA-IM-A41Y	664	0	42	female	Stage I	T3	MX	N1a	PTC	High	Low	High
TCGA-IM-A41Z	946	0	37	female	Stage I	T1b	MX	N0	HT with PTC	Low	Low	Low
TCGA-IM-A420	250	0	39	female	Stage I	T2	MX	N1a	PTC	High	High	High
TCGA-IM-A4EB	780	0	37	male	Stage I	T3	MX	N1b	PTC	High	High	High
TCGA-J8-A3NZ	524	0	52	female	Stage III	T3	M0	N1a	PTC	High	Low	High
TCGA-J8-A3O0	1313	0	39	male	Stage I	T2	M0	N0	PTC	Low	High	Low
TCGA-J8-A3O1	827	0	33	female	Stage I	T3	M0	N1b	PTC	High	Low	Low
TCGA-J8-A3O2	342	0	39	male	Stage I	T3	M0	N1b	PTC	Low	High	Low
TCGA-J8-A3YD	968	0	47	female	Stage III	T1b	M0	N1a	PTC	High	Low	Low
TCGA-J8-A3YE	847	0	31	female	Stage I	T3	M0	N1	PTC	Low	Low	Low
TCGA-J8-A3YF	751	0	83	male	Stage III	T1	M0	N1	PTC	High	High	High
TCGA-J8-A3YG	678	0	54	female	Stage III	T2	M0	N1a	PTC	High	High	High
TCGA-J8-A3YH	175	0	40	male	Stage I	T3	M0	N1b	PTC	High	High	High
TCGA-J8-A42S	75	0	45	male	Stage III	T1b	MX	N1a	PTC	Low	Low	High
TCGA-J8-A4HW	79	0	59	female	Stage III	T2	M0	N1	PTC	Low	Low	Low
TCGA-J8-A4HY	6	0	68	female	Stage IVA	T4a	MX	N1b	PTC	Low	Low	Low
TCGA-KS-A41F	4367	0	37	female	Stage I	T2	M0	N1	PTC	Low	Low	High
TCGA-KS-A41I	486	0	47	female	Stage I	T1	M0	N0	HT with PTC	Low	Low	Low
TCGA-KS-A41J	477	0	28	female	Stage I	T2	M0	N1	HT with PTC	High	High	High
TCGA-KS-A41L	3463	0	39	female	Stage I	T2	M0	N0	PTC	Low	Low	Low
TCGA-KS-A4I1	812	0	37	female	Stage I	T2	M0	N0	PTC	Low	High	Low
TCGA-KS-A4I3	1329	0	41	male	Stage I	T3	M0	N1	PTC	High	Low	Low
TCGA-KS-A4I5	567	0	49	female	Stage IVA	T1b	M0	N1b	PTC	High	High	High
TCGA-KS-A4I7	987	0	61	female	Stage I	T1b	M0	N0	PTC	High	High	High
TCGA-KS-A4I9	2658	0	46	female	Stage I	T1b	M0	N0	PTC	High	High	High
TCGA-KS-A4IB	2577	0	41	female	Stage I	T2	M0	N1	HT with PTC	High	Low	Low
TCGA-KS-A4IC	1073	0	45	female	Stage III	T1b	M0	N1a	PTC	High	High	High
TCGA-KS-A4ID	1011	0	55	female	Stage I	T1	M0	N0	PTC	Low	High	Low
TCGA-L6-A4EP	1016	0	41	female	Stage I	T2	M0	N0	PTC	Low	High	High
TCGA-L6-A4EQ	1228	0	48	male	Stage III	T2	M0	N1a	PTC	Low	Low	High
TCGA-L6-A4ET	664	0	49	female	Stage IVC	T3	M1	NX	PTC	Low	Low	Low
TCGA-L6-A4EU	289	0	58	female	Stage III	T3	M0	N1a	PTC	High	High	High
TCGA-MK-A4N6	1098	0	35	male	Stage I	T3	M0	N1b	PTC	High	High	High
TCGA-MK-A4N7	987	0	20	female	Stage I	T2	M0	N0	PTC	High	High	High
TCGA-MK-A4N9	919	0	41	female	Stage I	T3	M0	N1	PTC	High	High	High
TCGA-MK-A84Z	728	0	74	male	Stage III	T3	MX	NX	PTC	Low	Low	Low
TCGA-QD-A8IV	392	0	50	female	Stage IVA	T3	MX	N1b	HT with PTC	Low	Low	Low
										Low
										Low
										Low
										Low
										Low
										Low
										Low
										Low
										Low
										Low
										Low
										Low
										Low
										Low
										Low
										Low
										Low
										Low
										Low
										Low
										Low
										Low
										Low
										Low
										Low
										Low
										Low
										Low
										Low
										Low
										Low
										Low
										Low
										Low
										Low
										Low
										Low
										Low
										Low
										Low
										Low
										Low
										Low
										Low
										Low
										Low
										Low
										Low
										Low
										Low
										Low
										Low
										Low
										Low
										Low
										Low
										Low
										Low
										Low
										Low
										Low
										Low
										Low
										Low
										Low
										Low
										Low
										Low
										Low
										Low
										Low
										Low
										Low
										Low
										Low
										Low
										Low
										Low
										Low
										Low
										Low
										Low
										Low
										Low
										Low
										Low
										Low
										Low
										Low
										Low
										Low
										Low
										Low
										Low
										Low
										Low
										Low
										Low
										Low
										Low
										Low
										Low
										Low
										Low
										Low
										Low
										Low
										Low
										Low
										Low
										Low
										Low
										Low
										Low
										Low
										Low
										Low
										Low
										Low
										Low
										Low
										Low
										Low
										Low
										Low
										Low
										Low
										Low
										Low
										Low
										Low
										Low
										Low
										Low
										Low
										Low
										Low
										Low
										Low
										Low
										Low
										Low
										Low
										Low
										Low
										Low
										Low
										Low
										Low
										Low
										Low
										Low
										Low
										Low
										Low
										Low
										Low
										Low
										Low
										Low
										Low
										Low
										Low
										Low
										Low
										Low
										Low
										Low
										Low
										Low
										Low
										Low
										Low
										Low
										Low
										Low
										Low
										Low
										Low
										Low
										Low
										Low
										Low
										Low
										Low
										Low
										Low
										Low
										Low
										Low
										Low
										Low
										Low
										Low
										Low
										Low
										Low
										Low
										Low
										Low
										Low
										Low
										Low
										Low
										Low
										Low
										Low
										Low
										Low
										Low
										Low
										Low
										Low
										Low
										Low
										Low
										Low
										Low
										Low
										Low
										Low
										Low
										Low
										Low
										Low
										Low
										Low
										Low
										Low
										Low
										Low
										Low
										Low
										Low
										Low
										Low
										Low
										Low
										Low
										Low
										Low
										Low
										Low
										Low
										Low
										Low
										Low
										Low
										Low
										Low
										Low
										Low
										Low
										Low
										Low
										Low
										Low
										Low
										Low
										Low
										Low
										Low
										Low
										Low
										Low
										Low
										Low
										Low
										Low
										Low
										Low
										Low
										Low
										Low
										Low
										Low
										Low
										Low
										Low
										Low
										Low
										Low
										Low
										Low
										Low
										Low
										Low
										Low
										Low
										Low
										Low
										Low
										Low
										Low
										Low
										Low
										Low
										Low
										Low
										Low
										Low
										Low
										Low
										Low
										Low
										Low
										Low
										Low
										Low
										Low
										Low
										Low
										Low
										Low
										Low
										Low
										Low
										Low
										Low
										Low
										Low
										Low
										Low
										Low
										Low
										Low
										Low
										Low
										Low
										Low
										Low
										Low
										Low
										Low
										Low
										Low
										Low
										Low
										Low
										Low
										Low
										Low
										Low
										Low
										Low
										Low
										Low
										Low
										Low
										Low
										Low
										Low
										Low
										Low
										Low
										Low
										Low
										Low
										Low
										Low
										Low
										Low
										Low
										Low
										Low
										Low
										Low
										Low
										Low
										Low
										Low
										Low
										Low
										Low
										Low
										Low
										Low
										Low
										Low
										Low
										Low
										Low
										Low
										Low
										Low
										Low
										Low
										Low
										Low
										Low
										Low
										Low
										Low
										Low
										Low
										Low
										Low
										Low
										Low
										Low
										Low
										Low
										Low
										Low
										Low
										Low
										Low
										Low
										Low
										Low
										Low
										Low
										Low
										Low
										Low
										Low
										Low
										Low
										Low
										Low
										Low
										Low
										Low
										Low
										Low
										Low
										Low
										Low
										Low
										Low
										Low
										Low
										Low
										Low
										Low
										Low
										Low
										Low
										Low
										Low
										Low
										Low
										Low
										Low
										Low
										Low
										Low
										Low
										Low
										Low
										Low
										Low
										Low
										Low
										Low
										Low
										Low
										Low
										Low
										Low
										Low
										Low
										Low
										Low
										Low
										Low
										Low
										Low
										Low
										Low
										Low
										Low
										Low
										Low
										Low
										Low
										Low
										Low
										Low
										Low
										Low
										Low
										Low
										Low
										Low
										Low
										Low
										Low
										Low
										Low
										Low
										Low
										Low
										Low
										Low
										Low
										Low
										Low
										Low
										Low
										Low
										Low
										Low
										Low
										Low
										Low
										Low
										Low
										Low
										Low
										Low
										Low
										Low
										Low
										Low
										Low
										Low
										Low
										Low
										Low
										Low
										Low
										Low
										Low
										Low
										Low
										Low
										Low
										Low
										Low
										Low
										Low
										Low
										Low
										Low
										Low
										Low
										Low
										Low
										Low
										Low
										Low
										Low
										Low
										Low
										Low
										Low
										Low
										Low
										Low
										Low
										Low
										Low
										Low
										Low
										Low
										Low
										Low
										Low
										Low
										Low
										Low
										Low
										Low
										Low
										Low
										Low
										Low
										Low
										Low
										Low
										Low
										Low
										Low
										Low
										Low
										Low
										Low
										Low
										Low
										Low
										Low
										Low
										Low
										Low
										Low
										Low
										Low
										Low
										Low
										Low
										Low
										Low
										Low
										Low
										Low
										Low
										Low
										Low
										Low
										Low
										Low
										Low
										Low
										Low
										Low
										Low
										Low
										Low
										Low
										Low
										Low
										Low
										Low
										Low
										Low
										Low
										Low
										Low
										Low
										Low
										Low
										Low
										Low
										Low
										Low
										Low
										Low
										Low
										Low
										Low
										Low
										Low
										Low
										Low
										Low
										Low
										Low
										Low
										Low
										Low
										Low
										Low
										Low
										Low
										Low
										Low
										Low
										Low
										Low
										Low
										Low
										Low
										Low
										Low
										Low
										Low
										Low
										Low
										Low
										Low
										Low
										Low
										Low
										Low
										Low
										Low
										Low
										Low
										Low
										Low
										Low
										Low
										Low
										Low
										Low
										Low
										Low
										Low
										Low
										Low
										Low
										Low
										Low
										Low
										Low
										Low
										Low
										Low
										Low
										Low
										Low
										Low
										Low
										Low
										Low
										Low
										Low
										Low
										Low
										Low
										Low
										Low
										Low
										Low
										Low
										Low
										Low
										Low
										Low
										Low
										Low
										Low
										Low
										Low
										Low
										Low
										Low
										Low
										Low
										Low
										Low
										Low
										Low
										Low
										Low
										Low
										Low
										Low
										Low
										Low
										Low
										Low
										Low
										Low
										Low
										Low
										Low
										Low
										Low
										Low
										Low
										Low
										Low
										Low
										Low
										Low
										Low
										Low
										Low
										Low
										Low
										Low
										Low
										Low
										Low
										Low
										Low
										Low
										Low
										Low
										Low
										Low
										Low
										Low
										Low
										Low
										Low
										Low
										Low
										Low
										Low
										Low
										Low
										Low
										Low
										Low
										Low
										Low
										Low
										Low
										Low
										Low
										Low
										Low
										Low
										Low
										Low
										Low
										Low
										Low
										Low
										Low
										Low
										Low
										Low
										Low
										Low
										Low
										Low
										Low
										Low
										Low
										Low
										Low
										Low
										Low
										Low
										Low
										Low
										Low
										Low
										Low
										Low
										Low
										Low
										Low
										Low
										Low
										Low
										Low
										Low
										Low
										Low
										Low
										Low
										Low
										Low
										Low
										Low
										Low
										Low
										Low
										Low
										Low
										Low
										Low
										Low
										Low
										Low
										Low
										Low
										Low
										Low
										Low
										Low
										Low
										Low
										Low
										Low
										Low
										Low
										Low
										Low
										Low
										Low
										Low
										Low
										Low
										Low
										Low
										Low
										Low
										Low
										Low
										Low
										Low
										Low
										Low
										Low
										Low
										Low
										Low
										Low
										Low
										Low
										Low
										Low
										Low
										Low
										Low
										Low
										Low
										Low
										Low
										Low
										Low
										Low
										Low
										Low
										Low
										Low
										Low
										Low
										Low
										Low
										Low
										Low
										Low
										Low
										Low
										Low
										Low
										Low
										Low
										Low
										Low
										Low
										Low
										Low
										Low
										Low
										Low
										Low
										Low
										Low
										Low
										Low
										Low
										Low
										Low
										Low
										Low
										Low
										Low
										Low
										Low
										Low
										Low
										Low
										Low
										Low
										Low
										Low
										Low
										Low
										Low
										Low
										Low
										Low
										Low
										Low
										Low
										Low
										Low
										Low
										Low
										Low
										Low
										Low
										Low
										Low
										Low
										Low
										Low
										Low
										Low
										Low
										Low
										Low
										Low
										Low
										Low
										Low
										Low
										Low
										Low
										Low
										Low
										Low
										Low
										Low
										Low
										Low
										Low
										Low
										Low
										Low
										Low
										Low
										Low
										Low
										Low
										Low
										Low
										Low
										Low
										Low
										Low
										Low
										Low
										Low
										Low
										Low
										Low
										Low
										Low
										Low
										Low
										Low
										Low
										Low
										Low
										Low
										Low
										Low
										Low
										Low
										Low
										Low
										Low
										Low
										Low
										Low
										Low
										Low
										Low
										Low
										Low
										Low
										Low
										Low
										Low
										Low
										Low
										Low
										Low
										Low
										Low
										Low
										Low
										Low
										Low
										Low
										Low
										Low
										Low
										Low
										Low
										Low
										Low
										Low
										Low
										Low
										Low
										Low
										Low
										Low
										Low
										Low
										Low
										Low
										Low
										Low
										Low
										Low
										Low
										Low
										Low
										Low
										Low
										Low
										Low
										Low
										Low
										Low
										Low
										Low
										Low
										Low
										Low
										Low
										Low
										Low
										Low
										Low
										Low
										Low
										Low
										Low
										Low
										Low
										Low
										Low
										Low
										Low
										Low
										Low
										Low
										Low
										Low
										Low
										Low
										Low
										Low
										Low
										Low
										Low
										Low
										Low
										Low
										Low
										Low
										Low
										Low
										Low
										Low
										Low
										Low
										Low
										Low
										Low
										Low
										Low
										Low
										Low
										Low
										Low
										Low
										Low
										Low
										Low
										Low
										Low
										Low
										Low
										Low
										Low
										Low
										Low
										Low
										Low
										Low
										Low
										Low
										Low
										Low
										Low
										Low
										Low
										Low
										Low
										Low
										Low
										Low
										Low
										Low
										Low
										Low
										Low
										Low
										Low
										Low
										Low
										Low
										Low
										Low
										Low
										Low
										Low
										Low
										Low
										Low
										Low
										Low
										Low
										Low
										Low
										Low
										Low
										Low
										Low
										Low
										Low
										Low
										Low
										Low
										Low
										Low
										Low
										Low
										Low
										Low
										Low
										Low
										Low
										Low
										Low
										Low
										Low
										Low
										Low
										Low
										Low
										Low
										Low
										Low
										Low
										Low
										Low
										Low
										Low
										Low
										Low
										Low
										Low
										Low
										Low
										Low
										Low
										Low
										Low
										Low
										Low
										Low
										Low
										Low
										Low
										Low
										Low
										Low
										Low
										Low
										Low
										Low
										Low
										Low
										Low
										Low
										Low
										Low
										Low
										Low
										Low
										Low
										Low
										Low
										Low
										Low
										Low
										Low
										Low
										Low
										Low
										Low
										Low
										Low
										Low
										Low
										Low
										Low
										Low
										Low
										Low
										Low
										Low
										Low
										Low
										Low
										Low
										Low
										Low
										Low
										Low
										Low
										Low
										Low
										Low
										Low
										Low
										Low
										Low
										Low
										Low
										Low
										Low
										Low
										Low
										Low
										Low
										Low
										Low
										Low
										Low
										Low
										Low
										Low
										Low
										Low
										Low
										Low
										Low
										Low
										Low
										Low
										Low
										Low
										Low
										Low
										Low
										Low
										Low
										Low
										Low
										Low
										Low
										Low
										Low
										Low
										Low
										Low
										Low
										Low
										Low
										Low
										Low
										Low
										Low
										Low
										Low
										Low
										Low
										Low
										Low
										Low
										Low
										Low
										Low
										Low
										Low
										Low
										Low
										Low
										Low
										Low
										Low
										Low
										Low
										Low
										Low
										Low
										Low
										Low
										Low
										Low
										Low
										Low
										Low
										Low
										Low
										Low
										Low
										Low
										Low
										Low
										Low
										Low
										Low
										Low
										Low
										Low
										Low
										Low
										Low
										Low
										Low
										Low
										Low
										Low
										Low
										Low
										Low
										Low
										Low
										Low
										Low
										Low
										Low
										Low
										Low
										Low
										Low
										Low
										Low
										Low
										Low
										Low
										Low
										Low
										Low
										Low
										Low
										Low
										Low
										Low
										Low
										Low
										Low
										Low
										Low
										Low
										Low
										Low
										Low
										Low
										Low
										Low
										Low
										Low
										Low
										Low
										Low
										Low
										Low
										Low
										Low
										Low
										Low
										Low
										Low
										Low
										Low
										Low
										Low
										Low
										Low
										Low
										Low
										Low
										Low
										Low
										Low
										Low
										Low
										Low
										Low
										Low
										Low
										Low
										Low
										Low
										Low
										Low
										Low
										Low
										Low
										Low
										Low
										Low
										Low
										Low
										Low
										Low
										Low
										Low
										Low
										Low
										Low
										Low
										Low
										Low
										Low
										Low
										Low
										Low
										Low
										Low
										Low
										Low
										Low
										Low
										Low
										Low
										Low
										Low
										Low
										Low
										Low
										Low
										Low
										Low
										Low
										Low
										Low
										Low
										Low
										Low
										Low
										Low
										Low
										Low
										Low
										Low
										Low
[truncated: 2,412 more rows]
