# Supplementary material for: Identification of SERPINA1 promoting better prognosis in papillary thyroid carcinoma along with Hashimoto’s thyroiditis through WGCNA analysis
Source: Front Endocrinol (Lausanne). 2023 Jun 30;14:1131078. doi: 10.3389/fendo.2023.1131078 (PMC10348807; doi:10.3389/fendo.2023.1131078)
Supplement: Supplementary file 4 [file DataSheet_4.xls]

NAME	GS<br> follow link to MSigDB	GS DETAILS	SIZE	ES	NES	NOM p-val	FDR q-val	FWER p-val	RANK AT MAX	LEADING EDGE
HALLMARK_ESTROGEN_RESPONSE_LATE	HALLMARK_ESTROGEN_RESPONSE_LATE	Details ...	17	-0.43330133	-1.2945396	0.134357	1.0	0.373	126	tags=47%, list=21%, signal=58%
HALLMARK_COAGULATION	HALLMARK_COAGULATION	Details ...	18	-0.47340634	-1.2274148	0.21868788	0.82982475	0.459	168	tags=56%, list=28%, signal=75%
HALLMARK_KRAS_SIGNALING_UP	HALLMARK_KRAS_SIGNALING_UP	Details ...	17	-0.3892223	-1.0800023	0.41568628	1.0	0.601	272	tags=71%, list=46%, signal=127%
HALLMARK_APICAL_JUNCTION	HALLMARK_APICAL_JUNCTION	Details ...	18	-0.3997958	-1.0722566	0.4197292	0.8011737	0.605	337	tags=94%, list=57%, signal=214%
HALLMARK_TNFA_SIGNALING_VIA_NFKB	HALLMARK_TNFA_SIGNALING_VIA_NFKB	Details ...	15	-0.43792015	-1.0327517	0.43503937	0.7194431	0.624	222	tags=67%, list=38%, signal=104%
HALLMARK_EPITHELIAL_MESENCHYMAL_TRANSITION	HALLMARK_EPITHELIAL_MESENCHYMAL_TRANSITION	Details ...	34	-0.36770904	-0.9946561	0.52362204	0.6784862	0.641	225	tags=59%, list=38%, signal=90%
HALLMARK_COMPLEMENT	HALLMARK_COMPLEMENT	Details ...	19	-0.2931279	-0.9654985	0.4959514	0.6270317	0.657	314	tags=68%, list=53%, signal=142%
HALLMARK_GLYCOLYSIS	HALLMARK_GLYCOLYSIS	Details ...	15	-0.35727	-0.8883832	0.6666667	0.6724166	0.7	230	tags=60%, list=39%, signal=96%
HALLMARK_INFLAMMATORY_RESPONSE	HALLMARK_INFLAMMATORY_RESPONSE	Details ...	20	-0.31681848	-0.84384286	0.6621094	0.6651962	0.728	382	tags=90%, list=65%, signal=247%
HALLMARK_ESTROGEN_RESPONSE_EARLY	HALLMARK_ESTROGEN_RESPONSE_EARLY	Details ...	17	-0.22662482	-0.7072259	0.83657587	0.77057886	0.795	183	tags=41%, list=31%, signal=58%
