# Supplementary material for: Identification of SERPINA1 promoting better prognosis in papillary thyroid carcinoma along with Hashimoto’s thyroiditis through WGCNA analysis
Source: Front Endocrinol (Lausanne). 2023 Jun 30;14:1131078. doi: 10.3389/fendo.2023.1131078 (PMC10348807; doi:10.3389/fendo.2023.1131078)
Supplement: Supplementary file 5 [file DataSheet_5.xls]

p.Weighted	q.Weighted	cor.Weighted	Z.Weighted	p.Standard	q.Standard	cor.Standard	Z.Standard
RAG2	8.17480069792431e-06	0.000112291218378081	-0.77645822784132	-5.77926477678149	0.000549109042184748	0.0034103563275766	-0.65247918753186	-4.03849542359507
PTH	0.188774212015168	0.506097083150585	-0.277775842055842	-1.35625849399199	0.300934948720864	0.302512077855067	-0.220304439818463	-1.05934632361063
DCSTAMP	1.51356462918528e-08	6.52398547062622e-07	0.879545881992143	8.67026852458719	6.06478382625397e-07	1.75645330748231e-05	0.827591142948604	6.91524968872822
FDCSP	0.00215601301696555	0.014469886019903	-0.595148312836051	-3.47366582548325	0.00478130107235275	0.0178129841414365	-0.556045094639236	-3.1379125441736
VTRNA1-1	0.376132134365229	0.779588799451104	0.18911679037218	0.903337458336095	0.329079272349753	0.318405730018209	0.208137024738181	0.998108069750308
CR2	0.018544762613371	0.0857759602838622	-0.476594050463471	-2.54278752665741	0.0276782899418693	0.0630072527033699	-0.449162003656748	-2.35800073814778
FABP4	1.18992371511695e-10	2.727096326538e-08	-0.923946681755232	-11.329288877625	2.09046047139338e-08	1.69163994600258e-06	-0.87575025451539	-8.50856560262503
LIPH	1.20081722343457e-11	1.10116853906877e-08	0.938648165181645	12.7658841525984	9.77240510735555e-12	3.84557368275212e-09	0.939816609679502	12.9013689462546
PKHD1L1	1.0106200165616e-07	3.09585655891497e-06	-0.855312120724573	-7.74303817498767	2.15498024171978e-05	0.000275032367666474	-0.753227203627111	-5.37117862372199
ZCCHC12	4.36416813798246e-09	2.5081426080359e-07	0.893057081951287	9.30963575639881	7.97784829309478e-08	3.83932485987962e-06	0.858595623382596	7.85554154777909
XIRP2	0.155875107704488	0.444849051668058	-0.29895419154928	-1.46941974399976	0.244660220256015	0.268558667825379	-0.246964445232304	-1.19539379649835
EIF1AY	0.767726373561704	0.999758107192662	-0.0636234839121393	-0.299026427025092	0.865360111096856	0.515477761108411	-0.0365499726174171	-0.171549192206092
MYL2	0.146248144781159	0.425139955759184	-0.305739894065523	-1.50617005684349	0.246464129573085	0.269732536668276	-0.246051888362947	-1.19069149115969
SCEL	3.56075169349879e-11	1.25656429705856e-08	0.932085199102346	12.0690086742899	2.94755331253782e-11	7.7361492407708e-09	0.933276188638681	12.188047889598
SYTL5	1.71245240210283e-11	1.10116853906877e-08	0.936580079972629	12.5350387779551	4.93698415482413e-11	9.75597335920038e-09	0.929973905409147	11.8652373850903
MYBPC1	0.144684512391068	0.421733357783386	-0.306871739564572	-1.51232436494909	0.258836653677913	0.276992869232488	-0.239906884235567	-1.15911390465007
RNU5D-1	0.208168528580838	0.537903174627489	-0.266463436130468	-1.29670669502865	0.0268987443867912	0.0618281870215013	-0.451190499204378	-2.37136421946186
DIO1	0.00909665726515496	0.0485932546215543	-0.520641964498459	-2.86026991917836	0.018669939347878	0.0476065107321915	-0.476150319571471	-2.53972554069395
UTY	0.953911922143137	0.999758107192662	-0.0124622212431735	-0.0584575385289023	0.69409074375409	0.462616856531313	0.0846590288151416	0.398516725862787
CXCL13	0.4948086288924	0.895743354258508	-0.146413826475392	-0.694223063665602	0.175476570825801	0.22217966191747	-0.286000536930825	-1.39993757809377
RNU5F-1	0.179702483713669	0.490990392660298	-0.283341505299939	-1.38578000457651	0.0312297565289525	0.0693493158749167	-0.440461258550677	-2.30119373924029
RPS4Y1	0.923179900041462	0.999758107192662	-0.0207913382938795	-0.0975411056025895	0.754974151721386	0.481500598344741	0.0672209794219142	0.31600911853796
MS4A1	0.0703239971753704	0.245612796917273	-0.375812648236699	-1.90215368083138	0.0462192207743968	0.0902519336141544	-0.410667868531855	-2.11256274738363
STAP1	0.335235705945035	0.731636198046781	-0.205560565579839	-0.985204145965967	0.237080333985682	0.264048470468814	-0.250847767706343	-1.21544220612578
SNORD116-18	0.694477000445011	0.999758107192662	-0.0845468643768091	-0.397984928607022	0.179002527882626	0.223803178342902	-0.283778919856323	-1.38810654538082
SEMA3D	8.82316477657241e-08	2.774580118419e-06	-0.857207122798313	-7.80753013075411	5.35311559657359e-06	9.68359029188562e-05	-0.785821713571855	-5.95975759748329
DDX3Y	0.841672082467501	0.999758107192662	-0.0430544364117103	-0.202130637189199	0.982444805294457	0.545943555637591	0.00474482619564905	0.0222554580898492
SNORD61	0.676621735432777	0.999758107192662	-0.0897548364201505	-0.422693537056554	0.211862957249055	0.247309236440626	-0.264390394831031	-1.28585715010607
CXCL10	0.194821471162169	0.515673560513948	0.274166969251076	1.33719559238464	0.525672000178247	0.405436180595905	0.136207942710896	0.644882007630838
SLN	0.137844935759049	0.407343190777332	-0.311927799720739	-1.53990329741272	0.207251644934142	0.244729855772744	-0.266981756235471	-1.29942241313028
SNORD81	0.826774239280219	0.999758107192662	0.047163638516393	0.221463523220253	0.969250901224384	0.542020858601019	-0.00831217107634741	-0.0389888851518059
MYH1	0.178516050438476	0.488549672792763	-0.284083625087647	-1.3897277824756	0.255649238104541	0.275079777150205	-0.241471453518381	-1.16713959585138
RXRG	7.68141106277653e-12	1.10116853906877e-08	0.941153129052482	13.0611087391603	4.84057238736568e-14	1.33180796583976e-10	0.963224615212332	16.8141649948487
TRPC5	1.4841274875721e-09	1.34920680688372e-07	0.903485019660931	9.88690136660733	1.87284010522148e-09	2.24035971034119e-07	0.901329755586135	9.76052604413352
MYOT	0.273912972084585	0.646936636949895	-0.232669464329372	-1.1221119073232	0.244269738098555	0.268558667825379	-0.2471625587335	-1.19641510051219
TBX22	0.000390550923429656	0.00334375790607582	-0.66514898719045	-4.17809121668979	0.00768665653599765	0.0250873500879975	-0.530280244299323	-2.9336742515929
GABRB2	1.53552726089856e-11	1.10116853906877e-08	0.937223057827588	12.6056258172898	9.78395142681165e-12	3.84557368275212e-09	0.93980997186	12.9005884946348
SNORD63	0.390115246934678	0.793885321397392	-0.183733949739908	-0.876713780337018	0.083738127917945	0.138790598471711	-0.360278161074402	-1.81150620705018
SLC5A8	1.71122405134838e-09	1.50107372925297e-07	-0.902171795394205	-9.80942781123753	5.85711386724697e-07	1.71435477991795e-05	-0.828182024868698	-6.93095573251152
KLHL41	0.0319339650557042	0.133152769417804	-0.438830845180087	-2.29063937175183	0.107063123010472	0.163887267197324	-0.337236646221471	-1.68020674478548
P2RY10	0.543615231642412	0.93116689215898	-0.130406145554798	-0.616927192311034	0.269831168743324	0.283682980338412	-0.234603273340069	-1.13197906618398
CLDN16	4.67416327865067e-10	6.87376952742745e-08	0.913483991794095	10.5305639105243	1.63473288239402e-08	1.40553514424961e-06	0.878651967107	8.63154799968642
ADH1B	2.56289596656245e-07	6.33238798015318e-06	-0.841572611185562	-7.30791315432045	2.77205896614952e-05	0.00033821816085526	-0.74674977388155	-5.26618572408664
AGR2	2.91535295815493e-06	4.68706263368959e-05	0.798504138075708	6.2215661784353	5.48925625554197e-05	0.000561366255357799	0.728164163785584	4.98304477723552
SNORD115-44	0.964338260406409	0.999758107192662	-0.00964093454597727	-0.0452220930256505	0.79852601113016	0.496726142235461	-0.0550004916546861	-0.258366254787068
MYF6	0.34036146178115	0.738631644490343	-0.203436987682731	-0.974584524775581	0.508221505364114	0.398511318362745	-0.14194145665744	-0.672574222846606
MYH2	0.111601760151904	0.351390932468211	-0.333196656176706	-1.65754749867256	0.182839104701073	0.226294767675263	-0.281395696350332	-1.375441912526
ICOS	0.964876989313419	0.999758107192662	0.00949520421191245	0.0445384632930491	0.527817864242663	0.405931551892531	-0.135509238188235	-0.641511919187241
ZNF804B	0.040016027640025	0.15879376047629	-0.42190718802339	-2.18269902977853	0.0258816508363631	0.0601445553784925	-0.453909283109813	-2.38934770120208
TTN	0.0290370129945532	0.123667005939324	-0.4457332886777	-2.33551640169627	0.044720941415288	0.0883914025292069	-0.413268686837964	-2.1286871526638
ACTN2	0.11354269619524	0.356361440013237	-0.331505732769884	-1.64809415664432	0.186729023751123	0.228844442704473	-0.279014265659412	-1.36281441655015
PPDPFL	0.338715939665146	0.736338999272057	-0.204116626028985	-0.977981700823943	0.361034225411064	0.333220174345816	-0.195059430479052	-0.932828126212887
USP9Y	0.963963950568958	0.999758107192662	-0.00974219065824104	-0.0456970932120046	0.631584091453884	0.443926495247518	0.103120524532732	0.486270505572084
LRP1B	9.84012871185769e-11	2.57436849615544e-08	-0.925292378030592	-11.4435171055701	1.34376620941623e-08	1.27488381375349e-06	-0.880913390415779	-8.73029034500372
TENM1	1.62948321502654e-10	3.39475669797196e-08	0.921664776563925	11.1420979643975	2.50945930702073e-11	7.67153970781583e-09	0.934273271347947	12.290097856106
SLC27A6	3.23781710331872e-07	7.55777359420064e-06	0.837904142684334	7.20042766468451	2.77818059590818e-05	0.00033821816085526	0.746692174019646	5.26526760579132
CKM	0.136695696065085	0.405866080953339	-0.31279487189839	-1.5446473127964	0.225605449937131	0.257026167580296	-0.25688514757262	-1.24673619421916
AIM2	0.17460764861019	0.481543432460536	-0.286552766921948	-1.40288223648464	0.158931567067543	0.210026613348583	-0.29686190968938	-1.45813803122233
LIX1	0.0561031035928814	0.206974726523492	-0.394985841628974	-2.01662524709265	0.0433044182344839	0.0863998187563102	-0.415791178660825	-2.14438596146015
CXCL9	0.608596439915522	0.966708247990902	0.110085626801325	0.519504853796354	0.889078657816201	0.521542213203517	-0.0300680150147602	-0.141095287017707
ARHGAP36	0.000100401225452185	0.00101415379244631	0.710404926310068	4.73447961043632	0.000370352228027393	0.00247923691010516	0.667072115011427	4.19983131613392
SAA1	0.681081245304169	0.999758107192662	-0.0884496069799246	-0.41649783010323	0.396605187861927	0.349312129035572	-0.181272788370819	-0.864568171461599
GPR174	0.748883165366548	0.999758107192662	-0.068945420796142	-0.32415403441364	0.364348186181997	0.334930566560311	-0.193742875129771	-0.926285576903849
RNU4-2	0.909738957233996	0.999758107192662	0.0244425640222257	0.11468004978197	0.901811275641584	0.524767987258085	-0.0265991137135705	-0.124805060563577
TMEM156	0.609427897342317	0.966708247990902	-0.109831849748345	-0.518292614854879	0.317051750831169	0.311118259431682	-0.213255805367089	-1.02380970138127
BTLA	0.0290920431011932	0.123795928090184	-0.445597149293862	-2.334626308806	0.0435671033985146	0.0867352296002229	-0.415318557881411	-2.14144005805285
ADAMDEC1	0.498778814588904	0.898161207281878	-0.145083852168286	-0.687780745119381	0.233324250909325	0.261595465049452	-0.252802327299672	-1.22555661137998
TNFRSF17	0.446079175628059	0.854678440837026	-0.163201075991215	-0.775883299487408	0.240954954387604	0.266620506008859	-0.248852728584922	-1.20513468727174
LMOD3	0.446491440582136	0.854678440837026	-0.163055163261611	-0.775170652050353	0.434409313167323	0.365955127100054	-0.167361540297142	-0.796225496877582
SLC6A14	0.000390162081258527	0.00334375790607582	0.66518518612751	4.17849904579791	0.00272727040234777	0.0117428153069946	0.58410060118558	3.37530846015989
SNORD82	0.88752871246543	0.999758107192662	-0.0304907635728237	-0.143080883651271	0.455603330320891	0.375229328164024	-0.159848155013826	-0.759520512905227
C7	0.00807580214309445	0.0443238317403647	-0.527482361357604	-2.91220650542311	0.00986564430213921	0.0299269911569376	-0.515898316582967	-2.82469863052863
GZMK	0.332386049848286	0.728256151673909	-0.206749578046581	-0.991156511781071	0.166844026887368	0.215818198222717	-0.291573742937323	-1.4297260291495
ASB5	0.125501168918361	0.383092701215999	-0.321528340820981	-1.59267258170757	0.208852511265628	0.24598677135334	-0.266077777795876	-1.29468683902686
OMD	0.0647572367419305	0.231110766388046	-0.382928180986269	-1.94428980642874	0.0266240757824314	0.0615447609092811	-0.451916466359696	-2.37615799182473
CYSLTR2	3.40453758518322e-08	1.27034984521762e-06	0.869774850371942	8.26753603899829	1.04374061153933e-05	0.000156922920205392	0.770845144163074	5.67575521277752
CYP24A1	0.795740085938589	0.999758107192662	0.0557769103077127	0.262024804575721	0.338596450105067	0.322909983325637	0.204166054582411	0.978228827212072
NEB	0.0038938716643131	0.0238887832166448	-0.566590811512704	-3.22518048270973	0.0212586359036431	0.0524572374383404	-0.467474488224906	-2.48035455782316
SLITRK6	0.326288892379091	0.719966664561101	0.20931435232406	1.00401180031548	0.104246798802824	0.161406191037308	0.339807349393899	1.69467954485777
RGS13	0.0778077349448254	0.266100324708705	-0.366894415621712	-1.84989417643826	0.0883285919719135	0.144529141981507	-0.355395102791258	-1.78337643260901
SMPX	0.503347891019262	0.900765731960025	-0.143559713065255	-0.680402584148453	0.542092050686268	0.412011518192376	-0.130895142242385	-0.619280794803199
SNORD115-33	0.958861338404263	0.999758107192662	-0.0111227275329939	-0.052173443933376	0.651603386046526	0.451015106478416	-0.0971363759534933	-0.45777476847265
TRDN	0.156970691652241	0.447464913489855	-0.298200919163059	-1.46535538453256	0.161917302398574	0.212109408462001	-0.294845201558933	-1.44728561668118
MIR31HG	1.45807699247769e-09	1.34920680688372e-07	0.903647056637499	9.89656473899707	4.65209597511063e-08	2.39677478808636e-06	0.865789812592384	8.11520904568317
KDM5D	0.997012406950192	0.999758107192662	-0.000807429200735528	-0.00378717988258241	0.573567566560711	0.423078194830877	0.120914082193525	0.571329172322341
KCNJ13	0.0107928500393426	0.0552912399556486	-0.510569645017495	-2.78516227611141	0.0475789473076307	0.0920577003255651	-0.408364062106624	-2.09833157164425
CD79A	0.698978152656494	0.999758107192662	-0.0832413520089422	-0.391796311269659	0.34162554847175	0.323778640518722	-0.202916219559447	-0.971982457215408
SNORD115-25	0.945113225446298	0.999758107192662	-0.0148446072575565	-0.0696350527243999	0.637244492444831	0.445877350654316	-0.101421132398049	-0.478172937016519
SNORD44	0.654528787767377	0.998151940021699	-0.0962678734530571	-0.453643314236289	0.247693984541701	0.270507794487998	-0.24543222509578	-1.18750035677554
SNORD38B	0.72130961899856	0.999758107192662	-0.0768053945382673	-0.361316524805362	0.259929772576484	0.277622753450641	-0.23937317945102	-1.15637838270294
DSC3	0.471756992550057	0.878590266601133	0.154243944084596	0.732230983846252	0.353056819010991	0.329058519889854	0.198257889588338	0.948744613640292
SAA2	0.728266997673662	0.999758107192662	-0.0748135280388874	-0.351892715826701	0.543090338104439	0.412236455760025	-0.13057458378129	-0.617737854852746
TMPRSS4	1.88772346643162e-08	7.56524709544237e-07	0.876962850130277	8.55946394759775	5.38496578328385e-06	9.68359029188562e-05	0.785693594065244	5.95721817555634
SNORD58A	0.207408283514027	0.537794013136266	-0.26689309808332	-1.29895780618553	0.0434067557464162	0.0864785776694446	-0.415606787008207	-2.14323637601087
RTL4	4.66177318969585e-10	6.87376952742745e-08	0.913505674811322	10.5320740847277	2.20675477891064e-10	3.79471341147475e-08	0.919396269831525	10.963625298685
NRAP	0.255772529179872	0.620508315351288	-0.241410701685867	-1.16682778044134	0.339260740948614	0.323058049500244	-0.203891393008911	-0.976855709137299
CD180	0.850732982399662	0.999758107192662	0.0405624053634213	0.190411252505287	0.679504253561349	0.457886341390807	-0.0889108186177606	-0.418686876242903
XKRX	0.000879832124229596	0.00666539488052724	0.633953439573673	3.84486149166933	0.000918032747023956	0.0051442441232325	0.63222314441227	3.82736399743577
STXBP5L	3.11016719045654e-08	1.1784648845995e-06	-0.870905452467157	-8.31194153451624	2.20665013968002e-05	0.000279781270038859	-0.752625871123774	-5.36128303504203
AMPD1	0.357791643936839	0.759365434307806	-0.196354468285774	-0.939268859225151	0.182328913399015	0.225764877038114	-0.281710617944453	-1.37711383791062
MYL1	0.156623699549047	0.4467304607788	-0.298439092535304	-1.46664014831658	0.226899310562336	0.257753117398025	-0.256194383566918	-1.24314788298385
TRIM63	0.357585804970699	0.759365434307806	-0.196436908419084	-0.939679039130054	0.544359121437283	0.412437416590159	-0.130167560316117	-0.615779017943442
FCRL3	0.149506508008741	0.432588260232579	-0.303408669357994	-1.49351638321625	0.109273352114398	0.166239007631045	-0.335253845328873	-1.66907277307741
PLA2G2A	0.00812227284415057	0.0445300046280185	-0.527155786727806	-2.90970934164143	0.00795688002164052	0.0256347937733773	-0.528325264196794	-2.91866006394188
LINGO2	0.000581458369256271	0.00466660007428789	-0.650293050352091	-4.01502067748036	0.00427778076178886	0.0164151273527835	-0.56180336046068	-3.18528264398246
MMRN1	1.05227472080305e-05	0.000139558981538866	-0.77065535229598	-5.67231338052019	0.000161378479362817	0.00125781219939109	-0.695480120286266	-4.53985398807909
JCHAIN	0.555038118305385	0.939786857950195	-0.12675889597903	-0.599386842963646	0.211762209710144	0.247296553122535	-0.264446603087528	-1.28615107000875
SPIC	0.0886966175323196	0.295852626858971	-0.3550119357367	-1.7811762498974	0.0447523919153321	0.0883914025292069	-0.413213396414352	-2.12834371548893
TRAT1	0.281837012516547	0.659730834542478	-0.228966925849514	-1.10325903340114	0.134775567746874	0.18995635349912	-0.314255302998399	-1.55264746128665
SNORA2A	0.717737216511434	0.999758107192662	0.0778305344040089	0.366168298906859	0.54577858983269	0.412828443829414	0.129712716654339	0.613590416682969
HSD17B6	0.322619834897848	0.714440851922402	-0.210871714743135	-1.01182824292061	0.334773603496417	0.321156672218394	-0.205752963978874	-0.986167009998225
TARP	0.660209228032612	0.999758107192662	0.0945856096788811	0.445643775046241	0.689276535413137	0.461195729733228	-0.0860588312496778	-0.405154799601172
SMYD1	0.37529498839504	0.779543809032984	-0.189442651661738	-0.904951859806258	0.428970421454193	0.363952369585308	-0.169321036840998	-0.805821354365329
GBP5	0.686062876831697	0.999758107192662	0.0869951413049565	0.409596269456071	0.930086988683703	0.53207455882521	-0.0189172473791307	-0.0887456360168832
GSTT1	0.927361044214439	0.999758107192662	-0.0196567080668187	-0.0922159505081595	0.640317681104161	0.446687168354508	-0.100500964838832	-0.473790127320783
SFRP2	0.622719658464707	0.975579193718541	0.105794040778447	0.499018496249694	0.246745992784465	0.269826351284407	0.245909693831717	1.18995908228073
DPP4	1.7095703164216e-07	4.64557151201523e-06	0.84771610235935	7.49578565685814	2.98633294928408e-05	0.000354156429225044	0.74479724492593	5.23521159105047
CARTPT	0.897742018693775	0.999758107192662	-0.0277070143342262	-0.130007328196412	0.693930661979057	0.462616856531313	-0.0847055209834195	-0.398737160338079
MLIP	0.0097299585748063	0.0511027236071759	-0.51671252453879	-2.8307787198346	0.0292647081825574	0.0658358777160482	-0.445171324373975	-2.33184352698921
SLAMF7	0.824723863149473	0.999758107192662	0.0477304043499496	0.224130892908411	0.706535019167849	0.466727698896817	-0.0810559435800976	-0.381441187019558
CD69	0.332918700268404	0.728256151673909	-0.206526867476182	-0.990041242739655	0.259001645313991	0.277061670116664	-0.239826235764003	-1.1587004667332
CRABP1	1.10299905680122e-05	0.000145514387440795	-0.769554610652499	-5.65242473536935	0.00115146066350569	0.00598877949978496	-0.622823565204495	-3.73394957138281
DAPP1	0.829203906054489	0.999758107192662	-0.0464924216122895	-0.218304852588718	0.574309454690313	0.423284986914641	-0.120681829739847	-0.570215525132591
SNORD42A	0.745283760193411	0.999758107192662	-0.0699663949511944	-0.328977691063293	0.326248776256692	0.316957134140209	-0.209331322506862	-1.004096930914
RNU5E-1	0.857855673339847	0.999758107192662	-0.0386069945046398	-0.181217958511343	0.387976686381411	0.345143469818456	-0.184550005919043	-0.880744697691661
MMP7	0.0179359499912666	0.0835006982833639	0.478787580559522	2.55796113680155	0.0344465654710522	0.0743192725133513	0.433237335773676	2.25464174510041
LIPI	0.00214322211224305	0.0144227598401282	-0.595422983527097	-3.47614920496732	0.00216432429846725	0.00976196821601307	-0.594970579683484	-3.47205989191562
CWH43	6.06839147820892e-08	2.07821625966059e-06	-0.862294909066347	-7.9867103849221	5.62139658577543e-06	9.97831974824872e-05	-0.784763010989585	-5.93883327101907
HMGA2	5.56313883848247e-10	7.17491308531402e-08	0.912049081996804	10.4318142260088	2.04518180169089e-10	3.75133241431222e-08	0.919971375007062	11.0081819786197
BMP8A	3.0785756104823e-05	0.000365626557064407	-0.743994507268559	-5.22256521238632	0.00169558826425154	0.00804335612004917	-0.606047650374628	-3.57369143696292
OPCML	0.0112179765358262	0.0571180068015592	0.50825207794677	2.7681031556385	0.00604386686868752	0.0212372371340633	0.543578245497147	3.03756734492083
FGF7	4.95337494332837e-06	7.24177623293621e-05	-0.787489995505168	-5.99300838582894	6.94731949959504e-05	0.000672329405445715	-0.72139189545479	-4.88591434988925
PTPN22	0.584121471508487	0.952068595131893	0.117622385570038	0.555554330111801	0.797272371140392	0.496222947206652	-0.0553497898342908	-0.260012118521024
MPPED2	5.59643220654493e-10	7.17491308531402e-08	-0.911999470650122	-10.4284412907774	7.50851362418814e-07	2.10801058139212e-05	-0.823920959190089	-6.8193040135438
SNORD60	0.854054614405182	0.999758107192662	-0.039650131603291	-0.186121963933642	0.54738133687606	0.413219712806274	-0.129199799788753	-0.611122853311628
DTHD1	0.0318359763650202	0.132982357414454	-0.439055985951376	-2.29209513224031	0.0367154990265333	0.0774669991725405	-0.428458154451208	-2.22413925604435
LAX1	0.623868675981544	0.975579193718541	-0.105446641096858	-0.49736139569364	0.418208418039014	0.359502445241483	-0.173238382368293	-0.825034625876353
CCL21	6.59963117715101e-05	0.000715795138519632	-0.722884596909006	-4.9070658293436	0.000714763067724	0.00421104723276337	-0.642266727934043	-3.93029591701825
PRSS2	1.05528046656644e-06	2.0451171832683e-05	0.817893290052978	6.66746613104206	9.07900074520462e-06	0.000139550022184117	0.774067468681118	5.73476605875807
TACSTD2	4.71597005891056e-09	2.61998336606142e-07	0.892263359598201	9.26897893767665	8.84581357496472e-07	2.34018037074992e-05	0.821045896668202	6.74601805264401
ART3	0.408678804160932	0.815075397209677	-0.176753459129952	-0.842309236737659	0.444088724278698	0.370733759191651	-0.163906562873507	-0.779329682946316
CLCA2	0.970324797249674	0.999758107192662	-0.00802174606597439	-0.0376265347924665	0.799510909479329	0.497114016100189	-0.0547261666380855	-0.257073725044665
LRRK2	2.90641136269087e-07	6.97312974558207e-06	0.839610003767859	7.24999029116046	1.4984250635619e-05	0.000208216301309886	0.76224311336803	5.52338588977777
LY96	0.157313049047193	0.448185324920778	0.297966290400369	1.46409003497194	0.363556311406437	0.334537948436386	0.194056831715535	0.927845293150966
MIR21	0.12293412571228	0.37663641455968	0.323609856037015	1.60418499263981	0.0528700957577579	0.0997010412991781	0.399860691770902	2.0462166180354
IDO1	0.333914753973726	0.730027883632982	-0.206110972986264	-0.987958995626994	0.123478895098389	0.179848022065959	-0.323165506439343	-1.60172521602503
ITK	0.345206500284274	0.744053735293019	-0.201447159166525	-0.964646784008191	0.195711240061188	0.236170587969433	-0.273642459434095	-1.33443012117557
SLAMF6	0.197618202164428	0.519267171085523	-0.272523771995504	-1.32853615101562	0.115056607033917	0.171950191302024	-0.330201463606754	-1.640814655996
TXLNGY	0.893014237289982	0.999758107192662	-0.0289950628739637	-0.136056104000047	0.987730873181323	0.547018394476879	-0.0033159780011291	-0.015553400986303
TIMD4	1.82703102469262e-06	3.27424914819465e-05	-0.807689631922475	-6.42528750487797	5.74140562190628e-05	0.000578629368055477	-0.726887959827952	-4.96450910649547
IL18	0.187874253651404	0.504495847613867	0.278319654169772	1.35913640201919	0.372999936307219	0.33761680108104	0.190338155238144	0.909390016286643
PARP15	0.466615357424969	0.871677324438497	-0.156016814403667	-0.740855951122506	0.29748750548787	0.30069450952676	-0.221842226399041	-1.06712221342638
ZFY	0.824968569915369	0.999758107192662	-0.0476627463209514	-0.223812462615132	0.990004645973967	0.54805700499549	0.00270141192563994	0.0126707913032314
FCRL5	0.645933961215642	0.992522988960728	-0.0988237681079925	-0.465804696343506	0.459053048044865	0.376456881224608	-0.158642786948666	-0.753644751150936
CST6	3.03153302461112e-09	1.99863137735696e-07	0.896705944929971	9.50219028710675	1.60456399500575e-07	6.20665637170437e-06	0.848654424366593	7.52539825047018
CCL19	0.0381437576576429	0.152942091650533	-0.425568458219467	-2.20580742416833	0.0339046761801227	0.0735093982872465	-0.434415562928223	-2.26219738622728
MYBL1	0.858241434866076	0.999758107192662	0.0385011760988678	0.180720517497243	0.697899276214674	0.463855742841542	-0.0835540069339863	-0.393278226426656
TCL1A	0.0516159385283534	0.194044881685539	-0.40181415789222	-2.05813230499921	0.041472293768622	0.084114381619108	-0.419151708871261	-2.16539341264488
OLR1	0.0748355071848259	0.258157653438994	0.370354886323918	1.8701006204323	0.0735638906925904	0.127858223123592	0.371867300126896	1.87896018471597
SNORA38B	0.53949961169718	0.926569519158659	0.13172887840448	0.623294733161202	0.822496085143041	0.504229107419313	0.0483465563861535	0.227030935096651
CXorf21	0.565496226119341	0.94158419509592	0.123449511052318	0.583492753210333	0.999892426428961	0.550209599995529	-2.90728531385162e-05	-0.000136363768601558
ACTC1	0.430747322331726	0.83959901140434	-0.168679398479816	-0.802678107908839	0.370701836864125	0.336711604997579	-0.191238032971039	-0.913852223959459
TFCP2L1	9.54923917717565e-10	1.0712068269451e-07	-0.907436389496782	-10.1293681682965	2.74075763861958e-07	9.92206185182003e-06	-0.840528936068883	-7.27698934139766
POPDC3	0.477684793330554	0.884601469130656	-0.152212242173107	-0.722355710973997	0.32078069427328	0.31297770624894	-0.211656394435746	-1.01576962105144
LAMP5	8.07195003980077e-05	0.000839080045717336	0.716975398085843	4.82415734011322	0.00334033109084775	0.0136965719983111	0.574248330524834	3.29000290311099
SH2D1A	0.107217255096521	0.341673853080053	-0.337097401907435	-1.67942402886785	0.0911669037612948	0.146342771935847	-0.352470355744139	-1.76660816016615
OGN	0.0449012131327522	0.173096426880309	-0.41295217888682	-2.12672154317414	0.0184798432053057	0.0471654964787495	-0.476825138693028	-2.5443831573153
GAPT	0.767768064371715	0.999758107192662	0.0636117502160178	0.298971055301469	0.664216462248138	0.453470957673894	-0.093402113199169	-0.440018298050987
CDH2	0.197736938749367	0.519267171085523	0.272454360599433	1.32817063892773	0.0321626440142588	0.0706793104857475	0.438307560568896	2.28725787590873
CP	0.00203534099452307	0.0138270447997491	-0.597796863889861	-3.49769119915438	0.00635295814261116	0.0219555461302636	-0.540862951883001	-3.01609765527615
IGSF6	0.0179761838722223	0.0836101575452201	0.478640764886183	2.55694361543839	0.129463528100917	0.185616830441886	0.318375124256995	1.57528178811713
TXLNB	0.00946136475723547	0.0498651102072328	-0.518352395841198	-2.84305629316863	0.0198168915615566	0.0498838839333639	-0.472193222947166	-2.51252968672063
CASQ1	0.211850973425149	0.544884190908304	-0.264397079808463	-1.28589210593898	0.178344157636107	0.223596847042975	-0.284191427483564	-1.39030147349711
FOSB	0.738265710467852	0.999758107192662	-0.0719613153826414	-0.338405830664603	0.225139883535171	0.257023258962526	-0.257134346446314	-1.24803120915652
VNN2	0.0130611276117181	0.0645486183107011	-0.498971850741605	-2.70059577764839	0.0452407028975235	0.0888456354035955	-0.412358821123103	-2.12303911521067
TFF3	2.20813957563237e-07	5.69108138049581e-06	-0.843863772283484	-7.3767900986896	3.75804334400431e-05	0.000422027342880283	-0.738659247148401	-5.13978169318911
PCDHB5	0.633099642421824	0.980660011911447	0.102664932445531	0.484099199486274	0.238487711344725	0.264901787232257	0.250120653550793	1.21168361154714
OR5AN1	0.0005904731348223	0.00470871718359091	0.649702587422453	4.00871004412325	0.000160008264098455	0.00125423866916605	0.695756243107206	4.54334694741619
SCARNA4	0.435512836274462	0.842384596275556	0.166965582282262	0.794287632719023	0.791950650520386	0.494366081136255	0.0568340863412171	0.267007074626119
GCSAM	0.254916340711703	0.620234405624582	-0.241832981021052	-1.16899547677152	0.12252663086041	0.178934664125161	-0.323943171086798	-1.60603089570627
SYNPR	0.389200952597626	0.792992975952783	-0.184082525954614	-0.878435345806646	0.128370818833846	0.184149789104219	-0.319237646467937	-1.58003299874719
PROM1	0.531828106656793	0.922032085049918	-0.134207078932328	-0.635233761869951	0.115866571812557	0.17287895547623	-0.329508807476017	-1.6369530360664
RASGRP1	0.420135759650585	0.828957812881478	0.17253283123085	0.821571183103245	0.999523749429102	0.550209599995529	-0.000128711573825213	-0.000603710799342195
MYPN	0.388852649577245	0.7926062975484	-0.184215438891303	-0.879091873102163	0.460938122068968	0.377327974876915	-0.157986117048282	-0.750445163884344
CLDN10	6.04702945494751e-08	2.07821625966059e-06	0.862341912096348	7.988408403711	1.05966386345635e-05	0.000157594582861254	0.770492120778828	5.66935618756977
TPO	8.94441170018467e-08	2.79512865630771e-06	-0.857017833828596	-7.80103499864488	1.45238941615666e-05	0.000203878717599797	-0.762999699725033	-5.53649790811683
SNORD59A	0.381429129271899	0.783865863690709	-0.187064489951388	-0.893176916432847	0.0785666893742241	0.133270029099789	-0.366026874757558	-1.84484238659387
MIR221	0.000260882884820512	0.00234606910809813	0.679429059045205	4.34322721825193	0.000438191680146804	0.00283738671005051	0.660933826044266	4.1309593546906
WEE1	0.801081472198806	0.999758107192662	0.0542888864323366	0.255013524347246	0.959360468170949	0.539516764610757	-0.010987667652664	-0.0515398407882727
IGKV2-24	0.978035999136226	0.999758107192662	-0.00593669228792368	-0.0278460457802321	0.554968332168158	0.416107550172181	-0.126781073447991	-0.599493423385137
HGD	2.05519408416066e-05	0.00025625861398512	-0.754425441619507	-5.39098994763725	0.00120545854082632	0.00619604388396193	-0.620885239817496	-3.7150203375332
SNORD8	0.67920795490519	0.999758107192662	-0.0889975174964475	-0.4190984048979	0.232086171708318	0.260982038151244	-0.253451128054773	-1.22891754436688
CST1	0.000986891355026831	0.00739798616961642	0.629254872263463	3.79756911759567	0.000618341952688839	0.00378060312019366	0.64792517991364	3.98978938494731
PCSK2	0.240437143386163	0.593965275163445	0.249118125567826	1.20650493384329	0.0426297204735313	0.0854253637636693	0.417015490621558	2.1520270286934
CXCL11	0.672517256053257	0.999758107192662	0.0909588836049434	0.42841089478265	0.921702309699826	0.529857437177009	-0.0211924361584218	-0.0994236655999482
ZMAT4	1.07450359720929e-09	1.12039104845548e-07	-0.906395991446294	-10.0641137024859	4.31938819156485e-07	1.33529468124102e-05	-0.833253849187712	-7.06886125364708
LRP4	1.91089366552433e-11	1.10116853906877e-08	0.935926902188508	12.4643872323291	7.18980430747251e-13	6.59387491343907e-10	0.952788483092586	14.7182528492436
SNORD115-41	0.926417703620982	0.999758107192662	-0.0199126555843798	-0.0934171560073987	0.553934106460748	0.415716776102585	-0.127109890790596	-0.601073760193991
MFAP5	0.724895283167364	0.999758107192662	-0.0757780794289928	-0.356455612084579	0.620002276580413	0.440866078557987	-0.10661665816901	-0.502943128859899
GDF15	3.61540295878982e-06	5.61397974967363e-05	0.79411096106081	6.12845876136442	3.71675873140909e-05	0.000421092702036644	0.738958104093934	5.14436162434457
SAMSN1	0.34157437886519	0.73997915698698	-0.202937277697742	-0.97208765950413	0.275955792931453	0.28804745455213	-0.231708525468108	-1.11721400998244
SNORD114-3	0.915405365774411	0.999758107192662	0.022902548048503	0.107450656372602	0.854269497591139	0.511643630805909	0.0395911376647452	0.185844604995924
VTRNA1-3	0.909065753127028	0.999758107192662	0.0246256030642161	0.115539354726898	0.664210261858929	0.453470957673894	-0.0934039423758424	-0.440026991161287
FMO2	0.00339483073146685	0.0214049856965123	-0.573448673864952	-3.28317441336824	0.00696490509560777	0.0234264665641491	-0.535797673562632	-2.9764014329438
AQP4	0.00221437445825723	0.0148019683038585	-0.593912396330462	-3.4625148144936	0.00278211590206423	0.0119415878567844	-0.583146623309969	-3.36695160607883
SNORD30	0.341073053692939	0.739213380348806	-0.203143690464176	-0.973118931307471	0.165835152882897	0.214917356669401	-0.292238098176475	-1.43328749648504
BCHE	0.951551694272884	0.999758107192662	0.0131011401204731	0.0614550683891019	0.457421901167435	0.376240654822153	0.159212135380992	0.756419699662107
EVI2A	0.720201364152744	0.999758107192662	0.0771232456216345	0.362820723943982	0.790624401190776	0.493932715765808	-0.057204383216186	-0.268752425742936
HLA-DQB1	0.0403270941676512	0.159648037084922	0.421312045835014	2.17895508010234	0.0258589881905249	0.0601445553784925	0.453970832600692	2.38975579084683
LRRN3	0.837587849804929	0.999758107192662	-0.0441794636531505	-0.207422577738267	0.620115747598582	0.440866078557987	-0.106582278603677	-0.502779086228829
DPP6	1.19992238367672e-10	2.727096326538e-08	-0.92388683841347	-11.3242768402204	2.30807351009332e-08	1.81437261103914e-06	-0.874560993001898	-8.45931801661952
KLK7	1.56221622304997e-08	6.67219706979874e-07	0.879179491917188	8.65434947124978	6.86923048887067e-07	1.94841400999654e-05	0.825460657539196	6.85922127204473
DPT	3.34735163987077e-06	5.27973444774569e-05	-0.795695593358157	-6.16173572827677	7.34080412918559e-05	0.000696450937570396	-0.719779671158118	-4.86322868896798
ADAM28	0.69813240246291	0.999758107192662	0.0834864337840866	0.392957934757574	0.888723840509905	0.521472591436876	-0.0301647821073349	-0.141549783114266
ADH1C	0.000322938600906486	0.00283279474479374	-0.671971262509553	-4.25590269916921	0.00222427855776131	0.0100159662875038	-0.593705415374861	-3.46065104683234
H2AC14	0.784123271436514	0.999758107192662	0.0590218377466178	0.277320412897876	0.975021100716274	0.543750033842856	0.00675182776884754	0.0316696012467212
PWWP3B	7.79943051254506e-07	1.55988610250901e-05	-0.823258704551402	-6.80228003591662	0.000378631902763882	0.00252238886980275	-0.6662730602641	-4.19078011525828
SCARNA23	0.427981317242938	0.838192944071559	-0.169678824540944	-0.807574536129823	0.133300660811722	0.188563480499297	-0.315387287077112	-1.55885680784289
VTCN1	0.207588489070599	0.537794013136266	0.266791156763648	1.29842363360234	0.0738923702320644	0.128267083536569	0.371474727778744	1.87665887283739
HP	0.710069067936826	0.999758107192662	-0.0800365956045794	-0.376613112190408	0.658252891923873	0.451945324447284	-0.0951643645130075	-0.448395444987892
AKR1C1	0.000137266749487219	0.00133268688822543	-0.700669848784832	-4.60616542554504	0.00258281415738026	0.0112796986704423	-0.586693484433957	-3.39812977414442
CABCOCO1	0.11248124665176	0.353714612112453	-0.332427808169415	-1.65324692567116	0.0826628360952522	0.137512314208915	-0.36145097585556	-1.81828776098146
CD40LG	0.163854526361308	0.460202123513701	-0.29355063283758	-1.4403303922469	0.156431758066202	0.208452940721944	-0.298570999879964	-1.46735181728684
HAPLN1	0.00897617785558147	0.0480009510993661	0.52141504190521	2.86610119945142	0.00648024570127159	0.0222589075486331	0.539776782292363	3.00754680542979
ATP2A1	0.267609072627904	0.639295443449365	-0.235663868469264	-1.13739672640333	0.344042658345589	0.324653229319592	-0.20192362032821	-0.967025220576402
KIAA1324	2.20850036036779e-08	8.72123807991823e-07	-0.875092079834887	-8.48122930737172	1.54962181664331e-06	3.61317173212355e-05	-0.810815605568947	-6.49761044674047
SNORD14E	0.849321195901451	0.999758107192662	0.0409503512324642	0.192235423216708	0.622303632915299	0.441367660327387	0.105919887677557	0.499618832995655
SFRP4	0.820951839107485	0.999758107192662	-0.0487738749834717	-0.229042347481337	0.675589864590649	0.457152017068509	-0.0900572870819715	-0.424129532130764
SLC22A3	0.0437311802902971	0.16989580532361	-0.415024486030104	-2.13960812997802	0.0480734754095284	0.0927536232643985	-0.407538931941912	-2.09324627348606
CCL4	0.332616716102783	0.728256151673909	-0.206653106113984	-0.990673388966392	0.0948641140671089	0.151131330854484	-0.348760888661269	-1.7454258217362
CYP4F35P	0.94103853961519	0.999758107192662	0.015948447609676	0.0748143652466549	0.792092545833492	0.494366081136255	0.0567944775834961	0.266820389925587
GABBR2	1.04222586359004e-05	0.000138963448478672	0.770878974398845	5.67636910729899	0.000154911770003263	0.00122475736945629	0.696801733755665	4.55660787702341
SNORD115-32	0.983536377147775	0.999758107192662	-0.00444975540726714	-0.0208714095209551	0.843713171390661	0.508620759880865	-0.0424926165055881	-0.199488219710424
LUM	0.859820542375734	0.999758107192662	-0.0380681002004588	-0.178684737264656	0.831302111590995	0.505846207624288	-0.0459131116622719	-0.215578924072135
IKZF1	0.185821342977121	0.500596290347848	-0.279566878682655	-1.36574219613195	0.11485899259936	0.171932908416141	-0.330370997867765	-1.64176027748921
RGS1	0.594663786276534	0.959444637425837	0.114359909343544	0.539937845550706	0.962762407391445	0.53992489899995	-0.0100672387088725	-0.0472219281132007
CTLA4	0.631738145061357	0.980064857224747	-0.103074194515183	-0.48604968726102	0.343842355768411	0.324653229319592	-0.202005717915535	-0.967435114050096
PLAC8	0.882467187695287	0.999758107192662	-0.0318720658514728	-0.149569227618563	0.345413330693787	0.325415901474102	-0.201362585334494	-0.964224676300825
CXCR5	0.129416659711785	0.391934160241627	-0.31841201135906	-1.57548489177472	0.0995239041623028	0.156650168063103	-0.344235964726635	-1.71971322037901
MT1H	0.00158649035448177	0.0111254583063238	-0.608997733688603	-3.60130300461318	0.00962434244749022	0.0294876131137549	-0.517352825763293	-2.83556752018854
MMP16	2.61223961062207e-06	4.28236001741323e-05	0.800704973704014	6.26923218290414	3.68244909438875e-05	0.000420401830604931	0.739208701164786	5.1482071366791
IL2RG	0.633385607564333	0.980776722769174	0.102579016370607	0.483689766661286	0.848286543080155	0.509925293145138	-0.0412347426108576	-0.193572722844217
LGR5	0.825746550917736	0.999758107192662	-0.0474476743776718	-0.222800254057512	0.918578441688356	0.529171437681804	0.022040648964667	0.103404926862096
BCL2A1	0.37427210857157	0.779084322588613	-0.189841377702908	-0.90692767416412	0.212565559607225	0.24781397078531	-0.263998902955601	-1.28381038138246
TLR10	0.230643852946953	0.575458714937506	-0.254209845385095	-1.2328501183352	0.199061952879232	0.238518332270364	-0.271681695750736	-1.324103389127
POSTN	0.11672474581159	0.363175935941474	0.328778773528117	1.63288624058231	0.0277851284148776	0.0631195232765722	0.448887574110565	2.35619634816772
KCNA3	0.623524603674995	0.975579193718541	-0.105550642599148	-0.497857464738129	0.409241456913721	0.35498249692222	-0.176544672274828	-0.841282245849145
ASPM	0.723408712523097	0.999758107192662	0.076203794706968	0.358469815465098	0.809216405418611	0.499648267277811	-0.0520272260249572	-0.244360266116625
CYP1B1	4.54042121802445e-05	0.000517132257178183	0.733480689830376	5.06146433307703	0.00108192809300589	0.00580264393117492	0.625437829775004	3.75965806766136
ABCA13	0.0539130902358282	0.200569532127337	-0.398263359540479	-2.03649794459199	0.0861860326701058	0.14190749338517	-0.357649901799204	-1.7963446168489
TESPA1	0.103075843932121	0.331646859498458	-0.340891279865835	-1.70079480396989	0.0481119040539275	0.0927627170246299	-0.407475090997276	-2.09285307668849
CD3G	0.436072254811047	0.843140477206201	-0.166765061459667	-0.793306411563869	0.179249197642111	0.223967393004473	-0.283624636948813	-1.38728583082969
ALPK2	0.0136567216172989	0.0670762358413503	-0.49620370212807	-2.68070171507202	0.0288087620482127	0.0649163094172796	-0.446300173048465	-2.3392249242338
ANKRD1	0.195113322156505	0.516172809937845	-0.273994746372323	-1.33628740737775	0.268005931830329	0.282522009149619	-0.235474038193305	-1.13642673281016
SNORA33	0.482546226283605	0.888724616380691	-0.150555584485786	-0.714310319802985	0.158275623858384	0.20964114527904	-0.297308527858282	-1.46054428243297
SNORD36B	0.314706112937575	0.704589653287735	0.214267773912639	1.02890121623333	0.640143273261358	0.446687168354508	0.10055313951857	0.474038605290298
CYTIP	0.297249972060381	0.68239203870611	-0.221948588447243	-1.06766034691121	0.22541606219239	0.257023258962526	-0.256986477942907	-1.24726274689551
EYA4	0.0223002530079277	0.0999115278132962	-0.464224069411607	-2.45834949028072	0.0599036038885337	0.109657631039412	-0.389525807392614	-1.98372110401668
DPP10	0.00101749588033706	0.00759325283833627	0.627992441096368	3.7849808143357	0.000932072756332225	0.00517026766024701	0.631602744684461	3.82111354015686
SVEP1	0.000867510617100553	0.00658202289150647	-0.634525336298558	-3.85066592952756	0.00546947704850598	0.019696875270562	-0.548948781949895	-3.08043257600815
FAM177B	0.099915097322621	0.32314067698131	-0.343863306778118	-1.71760171439799	0.109222781923588	0.166239007631045	-0.335298880708166	-1.66932538086797
ABCD2	0.316902097968691	0.707686685950627	-0.21332023273122	-1.02413375150725	0.204185431076423	0.242410025532843	-0.268726432651423	-1.30857251869275
CFAP47	0.00155831887409819	0.0109740765781562	-0.609787619391777	-3.60873614273945	0.00497908036256889	0.0182815592365084	-0.553922200227152	-3.12061485135059
KLRC4-KLRK1	0.792827312499168	0.999758107192662	0.0565894028637809	0.265853848306683	0.942115494430892	0.535001813500803	-0.0156566617514042	-0.0734452554332924
CITED1	3.03791969358258e-09	1.99863137735696e-07	0.896685248935907	9.50107104785802	1.26245143228232e-08	1.24051362071196e-06	0.881624184086665	8.76187190068679
TNFAIP6	0.000195068316076519	0.00181966712757947	0.68926232184445	4.46221378144632	0.000482297700028278	0.00307168256856812	0.657371660948396	4.09167116451487
PTCHD4	6.38086623521161e-05	0.000693572416870828	0.723859576912645	4.92095880161818	0.00017229496524318	0.00132045324235666	0.69335050860115	4.51304457720862
SNORD105	0.496494310651311	0.896820730117334	0.145848495377339	0.691484164721749	0.476820859247622	0.383896495276481	0.152507544161708	0.72379046769918
IL6	0.937040156999644	0.999758107192662	0.0170319951414637	0.07989872813875	0.935941216767521	0.533035856920224	-0.0173298730745938	-0.081296518369665
AHNAK2	5.53455059559838e-10	7.17491308531402e-08	0.912091893407933	10.4347270420304	8.09352971309352e-08	3.83932485987962e-06	0.858398034231774	7.84866955712258
FYB1	0.974270963211908	0.999758107192662	0.00695465531714746	0.032621013807276	0.550241225498748	0.414087220692687	-0.128286280035577	-0.606729285698992
RHOH	0.661408445481646	0.999758107192662	-0.0942311539520905	-0.443958752803908	0.354678411076016	0.33001047148245	-0.197604324923454	-0.945489736052665
WDR72	1.14691659724997e-07	3.43388202769452e-06	-0.853521996292696	-7.68317950516606	2.85354191156273e-05	0.000344345409511733	-0.745992097942544	-5.25413003392184
PHEX	0.765915436413116	0.999758107192662	0.0641333345426582	0.301432550608385	0.145812571307138	0.199502324284109	0.306054317792455	1.50787899929699
DLGAP5	0.721528822437903	0.999758107192662	0.0767425447901409	0.361019107661632	0.84347388703542	0.508587945327178	-0.0425584667451755	-0.199797924447353
KRT5	0.955910458960299	0.999758107192662	-0.0119212926918501	-0.0559197928432458	0.682393309843568	0.459383097500648	-0.0880661656464592	-0.414678110317083
STK32A	2.74871636563034e-09	1.90060798149989e-07	0.897664251782249	9.55436653074562	5.5864767922742e-08	2.79460349935215e-06	0.863393293324338	8.0266021386575
EDN3	0.00360451529238492	0.0223328085030045	-0.570469831323872	-3.25785977386977	0.0174677114649522	0.0452539384571827	-0.480516233489937	-2.56996274333221
SLAMF1	0.254374921910175	0.619218407765762	-0.242100486766177	-1.17036903513272	0.195194008021272	0.235873530296731	-0.27394716419542	-1.33603651621443
BBOX1	0.00980299793204154	0.0513783958702387	-0.516273078547396	-2.82749586301303	0.00387026787999734	0.0152338171690525	-0.566897953961398	-3.22775643423121
GALNT5	1.09469035409759e-05	0.000144800311388571	0.769731803921448	5.65561795279368	0.00020172997300083	0.00151233936011474	0.688145257675785	4.44846705771521
MMP12	0.184177672181759	0.498219188453399	0.280572317681062	1.37107285641633	0.340740881797532	0.323385778235468	0.203280556531001	0.973802811072235
CD22	0.731116720789298	0.999758107192662	0.0739993944132654	0.348042157719704	0.693113195354119	0.462616856531313	-0.0849429934346568	-0.399863135334576
F5	0.0681484329291484	0.239959270877283	0.378540381268	1.91825947638884	0.017122389495396	0.0445270161835861	0.481815446208254	2.57900847140244
MYH7	0.189755467746097	0.507910780904971	-0.277184926558807	-1.3531329117885	0.283339336611317	0.292111621025181	-0.22827240474282	-1.09972827674637
EHF	0.000901450856843899	0.00678803356057153	0.632966463684397	3.83486900949359	0.00418348881191566	0.0162586487021571	0.562944582731451	3.19475045786247
SLC4A4	7.01873390518415e-07	1.43239467452738e-05	-0.825089468454182	-6.84955448855125	0.000107036416763462	0.000927581805199081	-0.708443840528962	-4.7082043586029
ADH1A	0.00156964544354432	0.0110382942583989	-0.6094685839202	-3.6057318364346	0.00497465192414515	0.0182815592365084	-0.553968951788025	-3.12099484118008
ANKRD22	0.182520990239059	0.496829387982318	0.281591985044869	1.37648395663432	0.318510734060833	0.311751187525931	0.212628664469262	1.02065610287185
FCER2	0.014138282795396	0.0686991389475023	-0.49403708245022	-2.66520645330377	0.0307548206769328	0.0686269995746476	-0.441577477434479	-2.30843578098257
ABCA9	0.032750069664691	0.135826507005048	-0.436976809087919	-2.27867143384008	0.0283972503487528	0.0643050235101514	-0.447331347828404	-2.34597982916501
MIR186	0.651766844920806	0.996890249190588	0.0970878088517659	0.457543707673886	0.570802584592073	0.422152751400286	0.121780846167902	0.57548613551519
SNORD79	0.487041310592184	0.89006087462022	-0.149031259356806	-0.706913029329533	0.144623370016457	0.19855720423496	-0.306916174445078	-1.51256611985973
SGCG	0.448930305218439	0.856410349520105	-0.162193430899135	-0.770962957888245	0.516205000799977	0.401770862848551	-0.139306826281838	-0.659840866434898
SNORA20	0.777274001031309	0.999758107192662	0.0609408629952332	0.286370238128421	0.991250380751194	0.548084959746275	0.00236471778118349	0.0110915405597795
AOX1	1.9177911076973e-06	3.38858355538017e-05	-0.806758524881144	-6.40404942932694	8.7372867105362e-05	0.000798647213341107	-0.714610818359058	-4.79158717887474
LAMB3	1.98210337032378e-11	1.10116853906877e-08	0.935707397627348	12.4408784218283	1.29871713383523e-09	1.70153217016516e-07	0.904699133442636	9.9598752273851
RNU5B-1	0.87627456052361	0.999758107192662	0.0335637117419023	0.157516510479538	0.86723674373558	0.515906289095006	0.0360360642949601	0.169133978083689
TSPAN8	0.00184379169341842	0.0126287102288933	-0.60228959866925	-3.53885462379223	0.00473146132568725	0.0176742812607108	-0.556591679997526	-3.14238055885388
SCGB3A2	0.852979638436261	0.999758107192662	-0.0399452966416942	-0.187509706371452	0.368357225014854	0.335810944513188	-0.192159449004506	-0.918423711693368
UBD	0.515615474901562	0.90896499170183	-0.13950069781374	-0.660777370671011	0.209567482537008	0.246285406140937	-0.265675555251726	-1.29258094201625
SMCO3	0.053573244284328	0.199751097257002	-0.398781174382381	-2.03964607314795	0.024127148194377	0.0573247700717672	-0.458808052511264	-2.42196371837482
ART4	8.44278571801027e-05	0.000870390280207244	-0.715637277456462	-4.80568417983811	0.000671702988055856	0.00402633108295672	-0.644706756424835	-3.95581387417005
CD28	0.365646710978069	0.76881141921377	-0.193228902780527	-0.923732833132173	0.215663417526807	0.250153559766482	-0.262283046831958	-1.27484769708304
GPR34	0.299064805405934	0.68480253566704	0.221137282183763	1.06355659483433	0.400342025056752	0.350560690648993	0.179865932939231	0.857633029072608
CXCL14	0.00325909840237082	0.0207321781321299	0.575460958215108	3.30038469605407	0.0103398778713524	0.0310573806236433	0.513123496935938	2.80405577045975
KIF11	0.561805372545354	0.94077888083263	0.124614280477932	0.589084544990015	0.89909903996697	0.524428815715645	-0.027337475838748	-0.12827206773509
TNFSF18	0.128030969074521	0.388679323237769	0.319506985462591	1.58151754972947	0.077286942962866	0.13166747035631	0.367493431705257	1.85338556933043
SNORD28	0.172817037138522	0.478125036831641	-0.287696807501921	-1.40898746086498	0.063255316621103	0.114122710868488	-0.384927931733246	-1.95620415399684
BIN2	0.731139304980135	0.999758107192662	-0.0739929463179744	-0.348011663360337	0.429698390589155	0.363952369585308	-0.169057994150515	-0.804532638243183
MUC21	3.51212392502021e-11	1.25656429705856e-08	0.932172627133512	12.0776440411287	3.26102700398678e-10	5.27776881737465e-08	0.916374224592257	10.7367778180723
RBM24	0.0702256230995189	0.245544136711604	-0.375934589835497	-1.90287244530251	0.0759629691168462	0.130218228763411	-0.369030157001665	-1.86235465827818
FCRLA	0.0266902719472473	0.11564242611459	-0.451740957844456	-2.37499851508828	0.0355341994974672	0.0756123786409276	-0.430916213417762	-2.23979858914165
IL1RL1	0.563752606426819	0.94077888083263	0.123999341318234	0.586132055959379	0.141895256966103	0.196083706625403	0.308912593136425	1.52343925092417
SCG5	5.6753926003239e-09	2.98210183398891e-07	0.890342248218616	9.17230384899925	2.63228390195991e-08	1.90587327524158e-06	0.872963813122864	8.39419712386091
KLRG1	0.00319996668630296	0.0204340145996357	-0.57635985054092	-3.30810146559959	0.00720931785897605	0.0239556923099231	-0.533878007944447	-2.96147563854896
MYOZ1	0.0727636516363752	0.252827142586432	-0.372829289940698	-1.88460444884956	0.174757150457272	0.221528921164936	-0.286457617748406	-1.40237476362434
CENPE	0.969938217125946	0.999758107192662	-0.00812629141502152	-0.0381169438996337	0.615096911952956	0.438536326138213	-0.108105344458406	-0.510048177175659
FAM111B	3.23452323280904e-05	0.000382331351395868	0.742684359361227	5.20203367320633	0.00403288795186341	0.015738811284542	0.56481308295732	3.21030975662346
SIRPG	0.380813990982149	0.783865863690709	-0.187301982922554	-0.894352075061414	0.192104482658648	0.233147556388539	-0.275778792447186	-1.34570199939822
SNORD51	0.467136452918095	0.872174109257086	-0.155836680742363	-0.739979272247639	0.161458417206302	0.211751549299781	-0.295153446056144	-1.44894298131878
CCNB2	0.0618678688186787	0.22190770738407	0.386807937977936	1.96743456433831	0.244635141739476	0.268558667825379	0.246977162766411	1.19545935244627
ESCO2	0.667724629723654	0.999758107192662	0.0923681747295521	0.43510525134418	0.922950541629963	0.530025967240933	-0.0208535941402813	-0.0978333014184802
PTPRC	0.659473960490713	0.999758107192662	-0.0948030531574969	-0.446677548955077	0.337524255894177	0.322222528388499	-0.204610049697721	-0.980449005973431
VCAM1	0.757891974523853	0.999758107192662	-0.0663963309056039	-0.312115132309409	0.667697540393387	0.45460668220647	-0.0923761509292417	-0.435143147024763
IL7R	0.0425734607100705	0.166693268246165	-0.41711826601837	-2.15266910535594	0.0533004229884104	0.100306291031115	-0.39919871318315	-2.04218624854093
SPX	3.12531162771634e-06	4.9925105874063e-05	-0.797096042636758	-6.19143176184516	0.000622101061501734	0.0037951530054526	-0.647690754173771	-3.98730231802846
BUB1	0.0448349597930791	0.172974381917743	0.413068385720228	2.12744311453091	0.318975304195353	0.311983924768758	0.21242933738057	1.01965405698003
SNORD115-38	0.974275589009252	0.999758107192662	-0.00695340454358408	-0.0326151467336628	0.757018447303722	0.482138196277668	-0.0666431155620424	-0.313280380512338
GVINP1	0.0194000837101214	0.0888282221159403	-0.473609204793704	-2.52223860652561	0.0338021921227258	0.0733449980544036	-0.434640073147043	-2.26363872852562
TRAF3IP3	0.754927437803913	0.999758107192662	-0.0672341893664431	-0.316071501103271	0.355970960984642	0.330431362235911	-0.197084632622541	-0.942902505258719
SNORA75	0.485947608333674	0.89006087462022	-0.149401489628248	-0.708709217708311	0.118871959176358	0.175837445325112	-0.326969184226667	-1.62281969823536
CASQ2	0.117245325640181	0.364568798632402	-0.328337832962659	-1.6304314863034	0.161468269679262	0.211751549299781	-0.295146821451647	-1.44890735703097
FOXP2	4.26849577017663e-07	9.31985976021098e-06	-0.833447914221702	-7.07425121681951	4.09872584246074e-05	0.00045419414576858	-0.736297693741492	-5.10382438301638
THEMIS	0.228452478463337	0.571702899057399	-0.255368621389846	-1.23886097099132	0.164132700201567	0.213616610826376	-0.293365622687981	-1.43933711273097
SNORD59B	0.967108412510186	0.999758107192662	-0.00889162924529563	-0.0417070866786928	0.603825310973126	0.434036489706332	-0.111544660531103	-0.526476350437582
CCL5	0.649332644659135	0.995128352981491	0.0978115414243459	0.460987250019033	0.792639077811306	0.494517630069794	-0.0566419349529722	-0.266101435088877
B3GALT2	0.00101065488278929	0.00755347446030856	-0.628271771208669	-3.78776188253654	0.00247323028808299	0.0108875315906768	-0.588743876084316	-3.41628905374232
CRLF2	0.0011247439706632	0.00831911220904734	0.623811595587451	3.74364157878141	0.00297269994501281	0.0125443559415656	0.57995104878135	3.33911141648118
CD27	0.658845022023316	0.999758107192662	0.0949891233366374	0.447562218545468	0.683910076306402	0.459504729120735	-0.0876232265836269	-0.412576259904059
PYHIN1	0.0920953533607598	0.304783575680687	-0.351528421198097	-1.76122044915027	0.0763887439416839	0.130703799852592	-0.368533764618353	-1.85945553979419
LRRN1	0.0664067723993762	0.235151460337734	0.38077245692804	1.93148204947912	0.0277772338432436	0.0631195232765722	0.448907823464206	2.356329460283
MYOZ2	0.121812578737835	0.374117256565832	-0.324529185053253	-1.60927786933278	0.111622466653871	0.168497606307859	-0.333178503552795	-1.65744591864154
ARHGAP15	0.486767208743463	0.89006087462022	-0.149124006582559	-0.707362967981613	0.315077530480522	0.310591402956355	-0.214107228618673	-1.02809323385961
PDLIM3	1.29264236647941e-07	3.73596059676131e-06	-0.851807635285473	-7.62679406135102	1.97031404436387e-05	0.000259378548739662	-0.755485811206674	-5.40862608096188
SYT1	2.13576845098373e-09	1.66856910233104e-07	0.900090431545039	9.68962140032385	4.02881856320647e-07	1.25962109859677e-05	0.83439061026281	7.10055606345789
BTK	0.777611323058646	0.999758107192662	0.0608462478955621	0.285923974138569	0.795055675958241	0.495463565425096	-0.0559677536729301	-0.262924147260129
TOP2A	0.0992979390082824	0.321977752945144	0.344451718522025	1.72093611780049	0.441073971104256	0.369758138801998	0.164978304370297	0.784567615001206
DGKI	0.000177370970124713	0.0016788219383288	-0.692400128455062	-4.50115408899275	0.00452367169035517	0.0171473565960884	-0.558923981165203	-3.16151242018179
FIBIN	7.92519421755067e-06	0.000109464008529705	-0.777159439320069	-5.79243473438314	7.10308863600684e-05	0.000680942163775718	-0.720744312686625	-4.87678241983687
SNORD115-24	0.786225367170742	0.999758107192662	-0.058433753991511	-0.274547723521234	0.330217935882746	0.319122981136502	-0.207658325031017	-0.995708919936828
RNU5A-1	0.898149416495029	0.999758107192662	0.0275960655183233	0.129486334701772	0.981759212146645	0.545688341448747	0.00493015809649781	0.0231247722766051
SNORA71D	0.047440744659679	0.180933427382452	0.40859585334371	2.09976121647121	0.155332850288715	0.207664772242876	0.299328404607728	1.47143997021973
TNFRSF9	0.970420146781868	0.999758107192662	0.00799596034925418	0.0375055774229379	0.550931848179345	0.414429194256124	-0.128066004478443	-0.60567010718956
TNC	0.0129742486410991	0.0642926097180331	0.499384262145289	2.70356906709634	0.0788547362693715	0.133429583818228	0.365699275341711	1.84293618354016
ITGAL	0.931674660334055	0.999758107192662	-0.0184866592114083	-0.0867249383867347	0.50417883841389	0.396674122910043	-0.143283260666134	-0.679064845050105
PAK3	1.0364209510616e-06	2.0163831732716e-05	-0.81821826794483	-6.67547824552307	4.79437950433592e-05	0.000510376201908865	-0.731968441259198	-5.03895806538832
PLAG1	1.43116918316366e-08	6.27705782089325e-07	0.880191243659315	8.69847443262385	1.21715143430734e-06	3.00761472256899e-05	0.815298955146377	6.60418866091128
SNORA22	0.536718347522072	0.925477330073459	0.132625418760028	0.627612538228557	0.469161793491383	0.380325713717161	0.155137537198515	0.736577379317642
CD3D	0.820075800282054	0.999758107192662	-0.0490163688143075	-0.230183835417268	0.40793434458377	0.354618546568995	-0.177029954842594	-0.843669457899011
MKI67	0.526327377748679	0.916080589807741	0.135994404928638	0.643851938832005	0.933382579467682	0.532401965750197	0.0180235355501514	0.0845516095112437
PRR15	3.80482312323238e-11	1.25656429705856e-08	0.931662233729557	12.0274579579954	4.03286293249039e-11	9.24649426558413e-09	0.931288674066497	11.9910689507408
PWAR6	0.0491052381041808	0.186286942732097	-0.405838526028763	-2.08278599102841	0.0798304825942586	0.13441928828488	-0.364596226131922	-1.83652367609493
KIT	3.71505004537198e-09	2.26527441790974e-07	-0.894686185316138	-9.3944369409006	1.24173154070206e-06	3.02338990194359e-05	-0.814932251443742	-6.59534117159911
HLA-DOB	0.825904208864124	0.999758107192662	0.0474040953887489	0.222595158915789	0.740160841607566	0.477919072499697	-0.0714220526426955	-0.335856837809611
CEACAM6	0.000210344108741101	0.00194763063649167	0.686747511224639	4.43135078979479	0.00210513841311277	0.00954194379386808	0.596249134472381	3.48363007661587
GALNT15	0.0770314561923393	0.264501070003411	-0.367788411296505	-1.85510585096274	0.207636733638014	0.24486929937185	-0.266763875198686	-1.29828068614361
GPR18	0.170633852313179	0.473982923092164	-0.289102871483649	-1.41649999649532	0.104346062084264	0.161469015131786	-0.339715877498231	-1.69416383365094
TNS4	0.334333455182622	0.730304620320275	-0.205936369698562	-0.987084981043033	0.0601160277225983	0.109973318143333	-0.38922860424167	-1.98193718560446
SNORA24	0.695087772612656	0.999758107192662	0.0843695469673418	0.397144257291184	0.738376029684694	0.477781382466871	0.0719299123604788	0.3382573863676
SLPI	0.0108745810341717	0.0556529223857304	0.510118310410294	2.78183369178114	0.0106232708574214	0.03163232925882	0.511515171697129	2.7921456217821
SCIMP	0.991224771340453	0.999758107192662	-0.00237163937340346	-0.0111240059781232	0.486488770033422	0.388872151311965	-0.149218248135049	-0.707820175523001
FPR3	0.294862573846852	0.678963440748705	0.223020559209027	1.07308617163637	0.503798248870038	0.396601509318794	0.143409853287672	0.67967740014355
ERAP2	0.891388942999702	0.999758107192662	0.0294380824357555	0.138136713454914	0.781152875092423	0.490689555707185	0.0598535379238633	0.281242197041408
CSRP3	0.184465930616505	0.498287224787966	-0.280395543928506	-1.37013527891175	0.22435011034853	0.256765525664169	-0.257557863979726	-1.25023271981978
LYVE1	0.00215448035219135	0.014469886019903	-0.595181151875916	-3.47396263373686	0.0039479257418007	0.0154951521984436	-0.565893309623486	-3.2193380007535
CA12	0.215773686326008	0.551568727827219	0.262222275990903	1.27453050256873	0.0358044836928051	0.0759525446216308	0.430348154712013	2.23617429657618
RNU4ATAC	0.631199296615185	0.980064857224747	0.103236267126338	0.486822172356684	0.831662937870191	0.505846207624288	0.0458135195388938	0.215110317854067
CDH3	1.55877533103421e-10	3.38864202398742e-08	0.921991031855308	11.1683776796413	4.62564857528491e-08	2.39677478808636e-06	0.865863737850385	8.11797725190081
SNORA27	0.136951136946097	0.40616615053486	-0.312601697752078	-1.5435900283892	0.0262882470840209	0.0608821634223496	-0.452812296729709	-2.38208160011597
DOCK10	0.197441226867572	0.519267171085523	0.272627281436491	1.32908126094338	0.556520645474885	0.41653420107472	0.126288059665016	0.597124314354349
KMO	0.55049100744744	0.935572752290006	0.128206596957438	0.606346125058272	0.97722022133018	0.54437517010529	-0.00615724519020453	-0.0288805873380454
SPP1	0.121745314194221	0.374117256565832	0.324584516779899	1.60958455710228	0.135522423787812	0.190350976728449	0.313685487234296	1.5495245965498
TP63	0.583109780549895	0.952021042341356	0.117936796186064	0.557060273456335	0.411010743712391	0.355777981238969	0.175889165069497	0.838058666219205
VCAN	0.0688704992710145	0.241650874635139	0.377627772672638	1.91286455767448	0.0765450010336948	0.130889762070313	0.368352117335232	1.85839511146907
AKR1C3	0.0793157369044521	0.270148967658216	-0.365176851297343	-1.83989798960213	0.127647621587986	0.183395568762476	-0.31981141836823	-1.58319604639825
ITGA2	4.45010761573883e-09	2.52847023621524e-07	0.89285801449656	9.29939890403626	1.36663699157324e-06	3.24145555905592e-05	0.813163178111269	6.55298786831454
FCMR	0.0156905575064865	0.0745040717307052	-0.487441774458539	-2.61843920918057	0.0232138240663267	0.0558297333120875	-0.461472700956011	-2.43982198154637
ARHGEF38	0.0140896428060659	0.0685293910800873	0.494253149310023	2.66674876239572	0.00681038132554335	0.023132964945921	0.53704052759737	2.98609936138945
ITGA4	0.87070508700779	0.999758107192662	-0.0350867717127381	-0.164672941128213	0.590825468113336	0.429315235683672	-0.115544842496436	-0.545607685983638
IL33	0.00206769880576996	0.0140278073661463	-0.597073812448369	-3.49111473739969	0.00708116902455291	0.0236777345509913	-0.534877625449214	-2.96923983400485
SUCNR1	0.462072074656626	0.869347709009008	-0.157591774503936	-0.748524242990939	0.107032034462887	0.163887267197324	-0.337264749784049	-1.68036473476737
TMEM154	0.0155805767716215	0.0742639502937155	0.48789105166293	2.62160613712502	0.180355242155066	0.224574273123677	0.282934644859663	1.38361682058755
ATP1A2	0.405939097435719	0.812956172984947	-0.177772381134477	-0.847322846702288	0.678819781129278	0.457873673154884	-0.0891111200348216	-0.419637650165503
TRAF5	0.277113582229822	0.652727457619179	-0.231165906036761	-1.11444981123511	0.278052101042382	0.289559792607805	-0.230727104891669	-1.11221528472051
CR1	0.0497624566853068	0.188351463608277	-0.404769868674328	-2.0762252613881	0.0616981824774341	0.112270451345808	-0.387040082883709	-1.96882330145478
SNORD78	0.13823915174427	0.408025831594658	-0.311631567447288	-1.53828349837696	0.0316939387936745	0.0699894001113543	-0.439383316455822	-2.2942126059944
SNORD115-40	0.998911282212033	0.999758107192662	-0.000294237154147546	-0.00138009464468044	0.965903441121481	0.540588407270505	0.0092175521741437	0.0432359887590656
ERVS71-1	0.000296159612191316	0.00263019193775591	-0.675021710848216	-4.29132777438525	0.00653353980727811	0.0223582280643688	-0.53932730129659	-3.00401448304353
BRIP1	0.122661871056665	0.376032713233186	0.323832460697437	1.60541770608095	0.355204135822541	0.330053616305306	0.197392814240675	0.944436653486921
CENPI	0.347547532364723	0.746122798865611	0.200491647515825	0.959879134066648	0.561532034941943	0.418237081578661	0.124700677433753	0.589499415274974
CD86	0.248853268308437	0.60989107119912	0.244849949902229	1.18450317469358	0.668422859801708	0.454714859800941	0.0921626282836432	0.434128709819055
FRMD5	3.56854525929151e-08	1.31196516885717e-06	0.869182474334926	8.24448412095011	9.82293706996984e-06	0.000149316456870485	0.772253724905131	5.70141641746111
PAX5	0.0369941340027884	0.14920608630634	-0.427887515060191	-2.22051261304023	0.0416954076078706	0.0844332966023188	-0.418736299852244	-2.16279078271946
TNNC1	0.302920965286575	0.687207271521268	-0.219423497331977	-1.05489554142375	0.505352989976456	0.397143645427064	-0.14289300651617	-0.677176701237069
DOCK2	0.756652608640216	0.999758107192662	0.0667464947319498	0.313768525221863	0.828359942140848	0.505406443422298	-0.0467255262018435	-0.219401782544901
H2AC4	0.951064085615421	0.999758107192662	0.0132331500196396	0.0620744107615004	0.794789280802741	0.49540976362632	-0.0560420473165792	-0.263274261269631
LYRM9	0.596605347581791	0.960502919684726	-0.113761766103082	-0.537076651264235	0.222674658446493	0.255698906179394	-0.258459620866753	-1.25492276688761
CDC6	0.0669314922696937	0.236507039822239	0.380095319987412	1.92746661078164	0.248315057626674	0.270788797830622	0.245120057870639	1.18589334880136
SNORD115-27	0.967701043448602	0.999758107192662	-0.0087313402871612	-0.0409551772526926	0.94681044034697	0.536635300008983	-0.0143849366920826	-0.0674783156483993
FAP	0.0222967776854965	0.0999115278132962	0.464234708320817	2.45842130714405	0.0242837113416798	0.0575476682296776	0.458359467520618	2.41896550779321
TFPI	0.00128707371508385	0.00930008943870834	-0.618092359811561	-3.68794035660791	0.00514104221459766	0.0187100205109554	-0.552235873646981	-3.10693701784783
CD226	0.572897672553505	0.946064168149604	-0.121123910250195	-0.572335376716085	0.315632495080039	0.310591402956355	-0.213867560388459	-1.02688720894144
SP140	0.143958204234912	0.420754746640725	-0.307400447027221	-1.51520158904547	0.15388023266956	0.206286810064757	-0.300335424361856	-1.4768801739015
APOD	0.396036776576549	0.802854521575479	-0.181487435605323	-0.865626763736976	0.257001694963362	0.275529928029898	-0.240806060307771	-1.16372518582218
SERPINB5	0.917029700235089	0.999758107192662	0.0224612901597371	0.105379375155686	0.83416918394348	0.505957769126005	0.0451220174680479	0.211856801583883
KLHDC8A	9.87068204949537e-10	1.07290022277124e-07	0.907145663679356	10.1110286694274	6.60682353270658e-09	6.732460777758e-07	0.888738847537955	9.09343089667517
RNU4-1	0.617495833502608	0.97212820135801	0.107376715177942	0.506570219889975	0.705484528800888	0.466257652069803	0.0813592693693942	0.382878101617003
TAGAP	0.835061305473441	0.999758107192662	-0.0448759755546437	-0.210699248576841	0.383832577482653	0.343704196440209	-0.186138653092117	-0.888597253740548
UGT2B17	0.946251688839889	0.999758107192662	-0.0145362611151027	-0.0681883127974769	0.524730386438275	0.405283183784248	-0.136514964899717	-0.646363189347457
CDKN3	0.465675787360584	0.871661250698224	-0.156341870019334	-0.742438131457369	0.293776788491599	0.29803871537346	-0.223509878399956	-1.07556424144289
FCRL2	0.34449214540387	0.743932960081014	-0.201739493234896	-0.966105995622943	0.314297767235085	0.310054237094179	-0.214444415123024	-1.0297903061208
GTSF1	0.357003986642392	0.758937046433655	-0.196670081609948	-0.940839301832279	0.217268009257882	0.251590499811746	-0.261400773395187	-1.27024425049028
TAS2R50	0.76453294783299	0.999758107192662	0.0645227852480122	0.303270633814855	0.245378413562311	0.268865160885159	0.246600603532324	1.19351855510133
RBFOX1	0.938098342035946	0.999758107192662	-0.0167451928582576	-0.0785529304349182	0.64152846679117	0.447274821247554	0.100138906464795	0.472065960329278
LINC00268	0.902384906169693	0.999758107192662	-0.0264429895633732	-0.124072000107877	0.723865634493703	0.47227966561795	-0.0760729146017236	-0.357850556353852
PRG4	0.376189404010758	0.779588799451104	-0.189094513234202	-0.903227102918115	0.329316557711815	0.318405730018209	-0.208037186621071	-0.997607638723869
SNORD116-16	0.72314539267587	0.999758107192662	-0.0762792316101779	-0.358826753575853	0.29006367460752	0.296358075007046	-0.225191809862753	-1.08408862584833
SNORD117	0.571636520282899	0.945622162179249	0.121519229732164	0.574231293863701	0.546441306571379	0.412922145186087	0.129500547643439	0.61256964389308
TTK	0.449834359256874	0.857480669570861	0.161874626585683	0.769406749713384	0.753003018201227	0.480939121242828	0.0677785897971653	0.318642520157884
METTL7B	4.02100575058739e-11	1.25656429705856e-08	0.931307612399954	11.9929068699129	7.01949609549501e-12	3.84557368275212e-09	0.941645567474645	13.1213011732362
CDK1	0.350207340114477	0.749266880861098	0.199410632588324	0.954488709148178	0.769268256330795	0.486322372326524	0.0631896444816608	0.296979206144466
IGKV1D-8	0.110106961498248	0.348439751576733	-0.334513670426387	-1.66492290542111	0.0828292760261706	0.137615838942802	-0.361268692107323	-1.8172330935107
LYZ	0.344982741351384	0.744053735293019	0.201538688981835	0.965103634342842	0.780197129927755	0.490389855685685	0.0601213193425208	0.282505013454713
MYOM1	0.538354201013372	0.926569519158659	-0.132097839645728	-0.625071488821072	0.66158036219965	0.452821107875046	-0.0941803596889445	-0.443717299485874
IKZF3	0.326713322397835	0.720487079855706	0.209134884352224	1.00311156070814	0.831782356701023	0.505846207624288	0.0457805606011853	0.214955239103081
SNORA13	0.126141780602272	0.384813241617669	-0.321013712355079	-1.58983026334987	0.0170772999300681	0.0445091098522164	-0.481986660058163	-2.58020219111113
CD84	0.505136055696557	0.902028670886708	0.142965075728667	0.677525365186922	0.892160994572743	0.522597780361657	-0.0292276238031924	-0.137148299565806
PI15	0.898382505090315	0.999758107192662	-0.0275325903175649	-0.129188269983299	0.916327854212256	0.528539437724737	0.0226519390054149	0.106274280416087
CAVIN4	0.177930546258968	0.487930071873567	-0.284451118354974	-1.39168370361951	0.224745245704519	0.25700393889295	-0.257345848230606	-1.24913053229272
MMP13	0.000142689373655358	0.0013773105565189	0.699437001662554	4.59028501261913	0.00109759575641322	0.00584112856472308	0.624836434976067	3.75372570778452
SLCO4C1	0.00575357842071833	0.0333905307263079	0.54623630500784	3.05871558691152	0.00690796757091339	0.0233204845817578	0.536252927076762	2.97995059387445
GPR82	0.905957136310694	0.999758107192662	0.0254710283107128	0.119508485853627	0.752521217603503	0.480827848527769	-0.0679149497795944	-0.319286546909266
FYB2	0.699978331094991	0.999758107192662	-0.0829516498355592	-0.390423291077476	0.222320040345014	0.25539828928184	-0.258651060732931	-1.2559188994527
TOX	0.0226611501289327	0.101075602716024	-0.463126485427576	-2.45094763707631	0.0173973615491712	0.0451567224762472	-0.480779204365534	-2.57179188914421
VSNL1	0.792892965689199	0.999758107192662	0.056571081264726	0.265767498069159	0.441045134133383	0.369758138801998	0.164988574674343	0.784617822938604
RPSAP52	5.33851214590264e-06	7.71461292760497e-05	0.785880683184759	5.96092709214795	2.08615056416228e-05	0.000268211111174259	0.754048319985979	5.38474130768497
GPR171	0.252399642468086	0.615008875409566	-0.243079574802926	-1.17539876700329	0.176608393209513	0.222894696348313	-0.285284061357635	-1.39611937568421
NUF2	0.942117449872349	0.999758107192662	-0.0156561319762689	-0.0734427696537231	0.575477672718932	0.423872685194113	-0.120316379702832	-0.568463389753836
SNORD14C	0.779647623988953	0.999758107192662	0.0602753195046986	0.283231282487476	0.698001680106994	0.463855742841542	0.0835243235579324	0.39313752877497
STMN2	8.61943925674069e-05	0.000881337840048649	0.715017872568221	4.79716990765119	0.00239310365620682	0.0105856130523696	0.590292526635588	3.43007150254556
CLDN8	0.593253467496816	0.958175444649449	-0.114794911152239	-0.542019032827761	0.570621605483289	0.422150124890409	-0.121837643999736	-0.575758582047592
SNORD116-29	0.55150833802582	0.936983245031974	-0.127882228544053	-0.604786504117554	0.132735032393811	0.188053414641191	-0.315823794289989	-1.56125318137667
AVPR1A	2.08277196023232e-06	3.60341169590367e-05	-0.805162120374795	-6.36795333466865	0.000687192637592204	0.00409243143063941	-0.643813884856328	-3.94645235475596
GPC3	0.00116435728888531	0.00856145065356845	-0.62235364674829	-3.7293501968054	0.00237574925239814	0.0105257703450394	-0.590633739271225	-3.43311597161517
TPX2	0.177354510234929	0.487376767619487	0.284813486524046	1.39361300087856	0.489053251439982	0.389789604656635	0.148351283795428	0.703614889514686
C11orf74	2.0924750190332e-06	3.60771555005724e-05	-0.805071776998158	-6.36592243462143	0.000752881147819462	0.00437935519575169	-0.640210326031629	-3.90894803292913
HLA-DQA1	0.045876395840597	0.176176635332554	0.411257078106475	2.1162102326054	0.103698701299941	0.1610106076257	0.340313586935811	1.6975346552521
KCNJ2	8.67659788461594e-09	4.17144129068074e-07	0.885801149360762	8.95300372839245	1.71522321923412e-06	3.96568828962846e-05	0.808895008545758	6.45298715308008
MIR24-2	0.975089369658763	0.999758107192662	0.00673336900178815	0.0315830160502758	0.93135656885452	0.532187389695328	0.018572922403759	0.0871297570997771
CHRDL1	0.00479931701037106	0.0285333948297923	-0.55584869441194	-3.13630852773941	0.00420764343540059	0.0162822424778959	-0.562650189552537	-3.19230555861117
SNORD115-21	0.94250861658771	0.999758107192662	-0.0155501574659017	-0.0729455235626096	0.694979046312118	0.462961083801214	-0.0844011081244716	-0.397293887641823
SNORA46	0.834459945287265	0.999758107192662	-0.0450418211867741	-0.211479498030656	0.560399769126325	0.417846213177565	-0.125058767394393	-0.591219075873594
MIR181A2	4.53800584998554e-05	0.000517132257178183	0.733495426186123	5.06168444579966	5.0186145925224e-05	0.000527020420087583	0.730690637879628	5.02006609869927
PPY	0.892312690416541	0.999758107192662	-0.0291862750839165	-0.136954108453326	0.407836924582313	0.354618546568995	-0.177066157754307	-0.843847573449298
BEST3	0.54616996294203	0.932985929180098	-0.129587404060343	-0.612987511091923	0.456093134494962	0.37537214962781	-0.15967672248005	-0.75868462529183
IL2RB	0.144721485838119	0.421733357783386	0.306844875807254	1.51217821377522	0.590478427243529	0.429315235683672	0.115652139788927	0.54612121384926
NCKAP1L	0.548677974558475	0.935250822478762	0.128785350574191	0.609129367003057	0.999179588807888	0.550209599995529	0.000221724515719821	0.00103998018843509
CD38	0.214327928425253	0.548433798426951	-0.263020713696867	-1.27869926312881	0.138368872379997	0.19288190040967	-0.311534221659824	-1.53775131977477
NPR3	0.566527389669794	0.942078541565118	-0.123124702112957	-0.581933857475792	0.401811438863782	0.351194023077001	-0.179314736385567	-0.854917372211642
CENPK	0.0184756545412306	0.0855354376908823	0.476840071387521	2.54448628888017	0.118743885021598	0.175837067949977	0.327076448787092	1.62341583993769
TNNT1	0.288008263463432	0.669511905294013	-0.226128647191348	-1.08884113652603	0.333179016898697	0.320650588321512	-0.206418102301367	-0.989496637161325
TLR6	0.980726561472377	0.999758107192662	-0.00520931421644327	-0.0244341810355578	0.713905784168678	0.469009799716861	-0.0789318385623345	-0.371381845227657
KBTBD8	0.63311410369003	0.980660011911447	0.102660587298693	0.484078492437847	0.809043078125962	0.499648267277811	-0.0520753577571118	-0.244586944549875
ZNF578	0.964273207128298	0.999758107192662	0.00965853223650521	0.045304645040912	0.576124498130008	0.423872685194113	0.120114175546963	0.567494030949922
ADGRV1	9.1318588246736e-09	4.25291879902335e-07	-0.885240829205558	-8.92679697392563	1.14923308742743e-05	0.000167298176051398	-0.76858966167942	-5.6350913302497
MYOC	0.00719797484896079	0.0403022108004523	-0.533965888182028	-2.96215752128338	0.0135212196993368	0.0377297427100938	-0.496824636560268	-2.68515473898732
GRIA3	0.058778957111272	0.213586326712471	0.391112987487053	1.99326031413786	0.0122829588327418	0.0352762471202911	0.502749303005867	2.72792138076695
KHDRBS2	0.00740607634210733	0.0411906359405302	-0.53237165910837	-2.94980834911185	0.0136328178833458	0.0379561175421484	-0.496312872038041	-2.68148422988911
CLDN1	1.26528175048435e-07	3.67814462350101e-06	0.852115842097934	7.63686441827682	4.24107803933538e-05	0.000464887031783745	0.7353618099614	5.08968770296777
CRTAM	0.369451355559896	0.772930027178928	-0.19172904277802	-0.916287993263429	0.174360376929852	0.221528921164936	-0.286710265052245	-1.40372234345723
BIRC3	0.507218785739456	0.903167353524672	-0.14227378180977	-0.674181403886504	0.317072531956914	0.311118259431682	-0.213246860308112	-1.02376471155052
SNORD74	0.227435719498982	0.571027681626302	0.255908772481307	1.2416648153528	0.46470760945089	0.378387238812257	0.156677177537291	0.744070471156731
P2RY12	0.791022431962846	0.999758107192662	0.0570932341209097	0.268228525795582	0.805430527427716	0.498765794823639	-0.0530790913805516	-0.249314462479492
SFTPB	0.00018379859888995	0.00172743044069502	0.691230154871582	4.48657797064214	0.00193807400181645	0.0089468258757435	0.600030925147417	3.51809513648342
SLC26A4	1.13730059370099e-06	2.17873676954212e-05	-0.816537562317351	-6.63424853428308	0.000225294757214112	0.00162267898470113	-0.684435854030947	-4.40324678976339
CCL18	0.886658142982322	0.999758107192662	0.0307282596948403	0.144196406616303	0.669283432590243	0.45501085686489	-0.0919093990399841	-0.432925706498505
CAPN6	0.31175321282468	0.70210564169021	-0.215548309188987	-1.03534895004559	0.0583447400734607	0.107160513278814	-0.391732057134095	-1.99698670615871
CXCL17	0.00693287569162782	0.0390925519175575	0.536053386293586	2.97839452313062	0.010253623020368	0.0308553406057685	0.513620245098862	2.80774243278446
SLC44A5	0.875941674130348	0.999758107192662	0.0336547002585496	0.157944008586992	0.426484149487472	0.362497557550851	0.170221246272423	0.81023306336987
APOC1	0.0113449716287661	0.0577058577251583	0.507573834207322	2.76312612950553	0.0384752165196238	0.0802566755404158	0.424910099646131	2.20164245682389
TIGIT	0.448749337082776	0.856391864661787	-0.162257287912911	-0.77127469866243	0.223939035806399	0.256722215097158	-0.257778695663082	-1.25138094360285
MUSK	0.0705938243129582	0.245971513285569	-0.375478844835319	-1.90018672057711	0.0693674242229991	0.121717885510437	-0.377003953053313	-1.90918056814306
NEXN	0.000311006587133678	0.002739557612045	-0.673302219097095	-4.27131007866458	0.0039813495190657	0.0156040769219434	-0.565466035905427	-3.21576405492407
SLC10A5	0.96793009715664	0.999758107192662	0.00866938931112558	0.040664568421803	0.591482381245823	0.429315235683672	0.115341813393616	0.544636035929478
CD48	0.217474172378738	0.555191206637019	-0.261287732417198	-1.26965468279784	0.131734622410731	0.187021289606214	-0.316599121416131	-1.56551235305566
LBP	0.065678948001044	0.232921947890761	-0.381718509707417	-1.93709825422295	0.0412664920692143	0.0839159750147916	-0.419536447100436	-2.16780535474232
NELL2	5.15063167165764e-05	0.000580026089150635	0.729961624006072	5.00933862891107	0.00012587269675679	0.00103999725358949	0.703405540891098	4.64169479517456
FCRL1	0.0659261318296418	0.233614924981013	-0.381396314726025	-1.9351847578864	0.100287676028833	0.157402106614471	-0.343509385567632	-1.71559722423738
LIFR	8.77387051900769e-12	1.10116853906877e-08	-0.940418875008945	-12.9727062088877	6.34114982744904e-12	3.84557368275212e-09	-0.942195941321583	-13.1894559507752
DCN	0.0417492658844543	0.164108749545811	-0.418636284851447	-2.16216441253077	0.0254229960994552	0.0594285531565069	-0.45516346780912	-2.39767180554309
LRRTM1	0.861911420362472	0.999758107192662	-0.0374948890876175	-0.175990371701976	0.746152180230323	0.478935979324615	-0.0697199335340895	-0.327813174050058
GSTM5	0.191284707831474	0.509820649870665	-0.276268171225428	-1.3482871257367	0.0311955827438326	0.0693293849203037	-0.4405411218518	-2.3017114526526
NCAPG	0.750740395569785	0.999758107192662	-0.0684191816349154	-0.321668185039369	0.51464377462381	0.40134978655715	-0.139820484915444	-0.662322284526782
PLXNC1	4.89729426877972e-06	7.22314788905563e-05	0.787733528062804	5.99789111852022	0.00128060058910862	0.00646439802305604	0.618308242221233	3.69002545630532
SNORA74A	0.768523135875331	0.999758107192662	0.0633992690432497	0.297968370709169	0.801746181041661	0.497628504858552	0.054103879240085	0.254141926365471
CCR7	0.22605365339369	0.569117959198614	-0.25664556467733	-1.2454914017972	0.122118994192081	0.178528464591281	-0.324277408689715	-1.60788257882078
SNORA41	0.858781609909796	0.999758107192662	0.038353014961338	0.180024038054639	0.844087003552184	0.508685035303242	-0.0423897465545576	-0.199004410263606
ESM1	0.0652695318269212	0.232110710622053	0.382254218354005	1.94028162560112	0.0154197683729587	0.0413499870961316	0.488552651934864	2.62627469741945
ATF3	0.975064386411815	0.999758107192662	-0.00674012404376037	-0.0316147021626284	0.687422346520263	0.4607394224677	-0.08659886870451	-0.407716382415096
PSD3	1.31021882232574e-09	1.2845282571821e-07	0.904619409570503	9.95504290247298	3.68104497994182e-08	2.20170019907814e-06	0.868790107294868	8.22929543746688
BRINP2	3.31210806647775e-06	5.24067732037618e-05	0.795912262768352	6.16631239784205	4.80446783992505e-05	0.000510376201908865	0.731909835381213	5.03808909802404
LRMP	0.708015539481407	0.999758107192662	-0.0806287026164526	-0.379417442456165	0.26765204835893	0.282494305937921	-0.235643303139529	-1.13729163515081
KCNAB1	0.0472111080445883	0.180332727443042	-0.408982165608666	-2.10214500198306	0.0401411344452742	0.0823887112960728	-0.421667392917157	-2.18119010263082
CCL20	0.327382012736091	0.721033223404529	0.208852417672156	1.00169487801888	0.159480648624875	0.210479315001056	0.296489047530199	1.45612996016399
CD96	0.766899374343685	0.999758107192662	-0.0638562756274078	-0.300125005066749	0.304649092825905	0.304355281439141	-0.218659848385657	-1.05103955478339
SIDT1	0.607566646356043	0.966708247990902	-0.110400139063748	-0.521007354645866	0.442488760290464	0.370154692382823	-0.164474864772261	-0.782106795513481
SEPTIN1	0.0716441339284222	0.249283694949277	-0.374188692400226	-1.89259248605454	0.0717835742357131	0.125238620325294	-0.37401849573657	-1.89159161187332
CD3E	0.346924026556245	0.745431943610323	-0.200745763338772	-0.961146798841107	0.180519658857127	0.224574273123677	-0.282832325312006	-1.38307293876417
CPNE4	0.0363409800953485	0.147248703789905	0.429230588020455	2.22905357658404	0.0107809897202373	0.0320326253537894	0.510635374321253	2.78564728808872
ENO3	0.277148078505103	0.652727457619179	-0.231149760778122	-1.11436758129818	0.412598088295673	0.35675652515367	-0.175302390765319	-0.835174069452145
AICDA	0.0303511063785586	0.12828024673947	-0.44253717358383	-2.31467294368036	0.0352332258939803	0.0752045955570772	-0.431552817721497	-2.24386409804947
GPR183	0.816316339297645	0.999758107192662	0.0500576747571264	0.235086027173743	0.527715711115732	0.405931551892531	-0.135542469185251	-0.641672181408458
ST6GALNAC5	6.8333184799485e-07	1.40027018031732e-05	0.825550893315666	6.86157547398688	3.43107100391205e-05	0.000396641030406916	0.741110170664596	5.17754035948613
FHL5	0.00109469578546584	0.00812088861621542	-0.624947190577673	-3.75481741342673	0.0105941178967703	0.0315796992552546	-0.511678974625301	-2.79335680977442
ECM1	4.00079839035783e-07	8.8602239065751e-06	0.834504069047825	7.10373577246973	1.15998562355557e-06	2.92545878872525e-05	0.816177997498631	6.62549410448656
EGR2	0.905879663799364	0.999758107192662	-0.0254921024834712	-0.119607428837048	0.40883239606051	0.354838658803731	-0.176696449105437	-0.842028801427499
FLNC	0.142629243186629	0.418178678595801	-0.308372792427409	-1.52049713788431	0.157290439691046	0.208961903948502	-0.297981774232526	-1.46417353007869
NCAPH	0.473650078157771	0.880329564510058	0.153593695381274	0.729069361995666	0.993979836271184	0.548822081213904	0.00162702491130835	0.00763143338663633
PIGR	0.927580084363593	0.999758107192662	-0.0195972817105776	-0.0919370550519821	0.653564158996407	0.45146367288164	-0.0965540928717781	-0.455004739982252
CD1C	0.59938992415498	0.962759392010016	0.112905348231322	0.532981039824017	0.798276819786499	0.496683427409819	0.0550699123905329	0.258693351878418
TFEC	0.489990589663056	0.89186492475984	0.148034970396858	0.702080997414622	0.965690369830945	0.540588407270505	0.00927518611577986	0.0435063505786023
CD52	0.636945643668586	0.98446003658205	0.101510705449254	0.478599644521737	0.770284502117514	0.486640096791935	-0.06290383410868	-0.295630603826847
NOX4	0.00073779166021537	0.00566660261302127	0.641013401116149	3.9172678424211	0.00126886811581572	0.00642926821648717	0.618701921425546	3.69383128848327
PPARGC1A	7.50424690831863e-07	1.51907832152199e-05	-0.823930841287765	-6.81955870037044	1.24061240960316e-05	0.000178709501287621	-0.766779448261708	-5.60282716861783
SNORD38A	0.896414507352066	0.999758107192662	-0.0280685900917865	-0.131705249255685	0.698476706055917	0.463966604225315	-0.0833866492012718	-0.392484973289981
MB	0.0288028714421242	0.122879144377663	-0.446314850454695	-2.33932098957835	0.0374107368355223	0.0785723704395218	-0.427040630883397	-2.21513631218248
KCNK2	0.0142400921853292	0.0690596129259417	-0.493586793600331	-2.66199434015629	0.0232928495772218	0.0559220255428042	-0.461238833623685	-2.43825127898131
PLA2R1	3.27693960855413e-09	2.09908201931341e-07	-0.895937535890927	-9.46084674176619	5.4825388851043e-07	1.65762091341712e-05	-0.829296762379965	-6.96078706046067
SCARNA1	0.836619797056598	0.999758107192662	-0.0444462830747634	-0.208677767046647	0.272962910371709	0.286100898284322	-0.233117922601137	-1.12439888337992
PBK	0.192754925602268	0.511348109431601	0.27539151405832	1.34365701773429	0.583694713345204	0.426999449874227	0.117754983540837	0.55618941848883
GLYATL2	0.887023624202614	0.999758107192662	-0.0306285502065284	-0.143728066638468	0.595549953291719	0.430920856422474	-0.114086802335669	-0.538631375479614
TNFSF8	0.760325269600036	0.999758107192662	-0.0657093152715949	-0.30887153874944	0.353183857727665	0.329065451378993	-0.198206624430184	-0.948489255761259
SELL	0.107459393150963	0.342227366722812	-0.336878949573507	-1.67819632174924	0.0698878605957958	0.122396908948061	-0.376354264362344	-1.90534702735121
SNORD115-31	0.921062576299253	0.999758107192662	-0.0213661154615291	-0.100238847361515	0.543137160386503	0.412236455760025	-0.130559555459841	-0.61766552406566
GPM6A	3.47623834384692e-06	5.43162241226081e-05	-0.794920112102615	-6.1454080915207	0.000395791645859012	0.00261141237158807	-0.664664130617366	-4.17263375049499
TMEM171	0.00108093500658457	0.00803072070270855	-0.625476200281969	-3.7600369402136	0.00461905347146296	0.0173614821372577	-0.557842435869883	-3.15262702809076
DSG3	0.821811626263503	0.999758107192662	-0.0485359356278943	-0.22792233822818	0.330500195942467	0.319171541526654	-0.207539815294337	-0.99511508772073
FLRT3	0.000523111676055787	0.00425294045573811	0.654318296818066	4.05837965394361	0.00128960388742838	0.00647471511273936	0.618008229950856	3.6871281543008
HSP90AA6P	0.567598760685426	0.942870669818917	-0.122787507298997	-0.580315717570955	0.468109269997081	0.380032345289094	-0.155500671795261	-0.738344177874817
SELE	0.786610947054846	0.999758107192662	-0.0583259280222619	-0.274039378292824	0.374774175326644	0.338853982286875	-0.189645590246102	-0.905957426943575
LTF	5.75121605850271e-05	0.000637607101829568	-0.72683930850418	-4.9638046573477	0.000930443163266403	0.00517026766024701	-0.631674339209652	-3.82183422260868
FAM20A	2.00904715086381e-09	1.63601999331366e-07	0.900669474826161	9.72259328323213	1.36654829274718e-06	3.24145555905592e-05	0.813164382368326	6.55301651559373
PYGM	0.0354075332557504	0.144402664175165	-0.431183608457291	-2.24150573752412	0.0571439155926021	0.105487243877275	-0.393462815979628	-2.00742176614344
PIK3CG	0.819006919038151	0.999758107192662	0.0493123211256014	0.231577023043398	0.795822824879701	0.495713694334259	-0.0557538418446766	-0.261916097204014
ANO5	1.17252547671143e-07	3.47663507450313e-06	-0.853207099615479	-7.67275441180372	6.13029183598179e-05	0.000606710125494821	-0.725013051917335	-4.9374752552621
FSIP2	0.700156840496404	0.999758107192662	-0.0828999592558582	-0.390178318213581	0.248533123898461	0.270919220383918	-0.245010572667989	-1.18532982210235
AOAH	0.93951087492035	0.999758107192662	0.0163623937307224	0.0767567050676585	0.665608164169381	0.453717882943511	-0.092991706465465	-0.438067965147782
MPEG1	0.57014578243032	0.94457551761153	0.121987012682729	0.576475097718657	0.858801048678285	0.513421789091421	-0.038347683541304	-0.179998976208886
SLC5A5	0.0020931743701702	0.0141813981718848	-0.596511297751686	-3.4860075740084	0.00124827943581618	0.00633661642241134	-0.619400371327999	-3.70059454591715
ADA2	0.394453811275802	0.800758853584656	0.182086119139037	0.868580013972521	0.678023817931408	0.457759424071445	0.0893441383769956	0.420743786623871
NRK	0.0219667777148573	0.0988603857554335	0.465251087328511	2.46528853468777	0.0063460621278888	0.0219555461302636	0.540922314608548	3.01656560070958
SNORD115-15	0.932518528124602	0.999758107192662	-0.0182578241013597	-0.0856510629062974	0.608919586160615	0.436485730780343	-0.109986979218954	-0.519033623096268
PLEK	0.65520768572769	0.998487786845002	-0.0960665299689788	-0.452685675793996	0.444124210853744	0.370733759191651	-0.163893970499123	-0.779268157016077
BEX1	0.000411394441920176	0.00347461521892041	-0.663252850108663	-4.15680223403232	0.00985909790104933	0.0299269911569376	-0.515937386035484	-2.8249901426138
SPOCK1	0.000487560327472103	0.00401614767275208	0.656965674847905	4.08722432197452	0.000613877392849016	0.0037616656220151	0.648205203120933	3.99276276541831
CNTN5	0.00419975768329572	0.0255436389961669	-0.562746143123667	-3.19310224589265	0.0165085075392426	0.0435063052708135	-0.484178765255484	-2.59551990475993
PTGS2	0.0353450895764251	0.14438353585141	0.431315707557932	2.24234937449503	0.0359314469381129	0.0761631509506027	0.430082487442225	2.23448042253235
THRSP	1.64528125767838e-06	2.96982176476241e-05	0.809685110030002	6.47127122648112	1.6046583284357e-05	0.000220748350942938	0.760572694442615	5.49462743159373
HBB	0.12113907893867	0.373194944358195	-0.325084210623874	-1.61235505287641	0.032789065870265	0.0716552809575285	-0.436889141642156	-2.27810642559331
LRRC39	0.178715112385565	0.488826893833602	-0.283958873273548	-1.38906396345051	0.0684947843736685	0.120730480609764	-0.378101715859092	-1.91566547667179
ABCA6	0.0438574566413479	0.170254101868586	-0.414798752452726	-2.13820246659562	0.0411496754391716	0.083740319130274	-0.419755503588006	-2.16917926347055
IDI2	0.443058701452204	0.851053978970811	-0.164272298540765	-0.781116826424727	0.475021338406024	0.38270778797507	-0.15312351618139	-0.726783873820548
LAMA2	0.0799490159490892	0.271935428398263	-0.364462923210514	-1.83574933275888	0.077646986518805	0.132198990280127	-0.36707898409925	-1.85096965854165
CYP4F11	0.976652394218048	0.999758107192662	-0.00631076590483302	-0.0296007052978398	0.743635846144467	0.477964696542241	-0.070434315404395	-0.331188756936821
ZNF724	0.979907653195472	0.999758107192662	0.00543069517497911	0.0254725938628902	0.990943207887481	0.548084959746275	0.00244773918295629	0.0114809488333611
CPA3	0.00842370615323129	0.0458308278195391	0.525074371111569	2.89383554410581	0.00620571151650817	0.0216390515704035	0.542142365595941	3.02619718329955
ATP6V0D2	0.891610272584763	0.999758107192662	-0.0293777460832096	-0.137853343356905	0.543983621506718	0.412437416590159	-0.13028797426982	-0.616358487854651
CD36	5.70942441746602e-06	8.17969114250147e-05	-0.784425389262394	-5.93218901179638	0.000382101948210423	0.00253935722669083	-0.665942673026975	-4.18704528642648
NETO1	0.593096000861385	0.958175444649449	0.114843507807042	0.542251554308316	0.190636358336008	0.231774721753319	0.276656231676389	1.35033784854735
CHI3L1	1.18713791952274e-06	2.26553038076859e-05	0.815755773524369	6.61524351843147	0.000132641700217206	0.00108613970926104	0.701755465815815	4.62021643484561
SNORA71A	0.299864140697951	0.68480253566704	0.220780915326804	1.06175475330116	0.259602180213808	0.277380541210319	0.239532971363767	1.15719728479725
IFNE	1.44179963941227e-05	0.000185798922604674	0.763176735560571	5.53957387392106	3.35706169849459e-05	0.000391374214718716	0.74169337047778	5.18659231091135
CRABP2	2.64416616602148e-07	6.48079942652323e-06	0.841087944207282	7.29351798725228	1.41844451002626e-05	0.000201166430520532	0.763571276640634	5.54643970956003
PLP1	0.988340026852914	0.999758107192662	0.00315133079874345	0.0147811250378579	0.458193135609326	0.376456881224608	0.158942805850079	0.755106917577902
SLC28A3	0.00335927480646037	0.0212612329522808	0.573969132552728	3.28761716139027	0.0114588452199855	0.0335617187331944	0.50697097234534	2.75870807294383
DEPDC1B	0.657140377291157	0.999301060357598	0.0954937734208451	0.44996181302255	0.284212773166213	0.292871573101278	0.227869682890962	1.0976817599567
SNORD12C	0.919078792385442	0.999758107192662	0.0219047694887641	0.102767133791469	0.750726609463874	0.480350495691565	-0.0684230864700558	-0.321686629709691
SGCD	2.923894605944e-05	0.000349748158605742	-0.745353104819521	-5.24399852875959	0.000398070897714264	0.00262016737991521	-0.664454995743995	-4.17028267980941
KNL1	0.38997026843385	0.793885321397392	0.183789192188863	0.876986591634626	0.842972901412323	0.50858369360512	0.0426963482652772	0.200446412848981
LMOD2	0.198764922552214	0.52132156172199	-0.271854600416886	-1.32501330582568	0.24705275622546	0.270054474205697	-0.245755057801219	-1.18916268312857
SNORD115-3	0.942693957368276	0.999758107192662	-0.0154999463411105	-0.0727099273389687	0.549500145133917	0.413755859840726	-0.128522790053244	-0.60786662803929
DEPDC1	0.499317865573617	0.898161207281878	0.144903679925513	0.686908294968727	0.826373426454063	0.505370524627496	0.0472744073748587	0.22198481769382
ROCK1P1	0.873695888951098	0.999758107192662	-0.0342686918764272	-0.160828874337468	0.423367806957553	0.361411872031684	-0.17135361585665	-0.815785501484314
CLEC4E	0.00057668186116322	0.00464317118488905	-0.650609122096517	-4.01840390446064	0.00233853160785435	0.0104058016443687	-0.591372695690252	-3.43971901134051
SNORD116-25	0.847521669378813	0.999758107192662	-0.0414450236878767	-0.194561562313167	0.429791173178637	0.363952369585308	-0.169024485608493	-0.804368483695584
SCN7A	0.909692370747569	0.999758107192662	-0.0244552300019859	-0.114739511800088	0.595860730937343	0.430956725719803	0.113991064902099	0.538173422791107
SLC25A15	0.0181507093120992	0.0841869634141891	-0.478006990789776	-2.552554367948	0.00905874061037926	0.0281942436325066	-0.52088434299371	-2.8620971262327
KYNU	0.769566541746298	0.999758107192662	-0.0631057435520644	-0.296583310233584	0.387874858760795	0.345143469818456	-0.184588925900768	-0.880936990354185
CDH16	1.49905393209693e-07	4.28301123456265e-06	-0.84965432774637	-7.5572338665242	8.89819193670149e-05	0.000805328511369086	-0.714062738859099	-4.78408600214257
IL1RAP	5.19059017989321e-10	7.17491308531402e-08	0.912623271324927	10.4710509049528	9.52824441569078e-08	4.36924630594193e-06	0.856137356365197	7.77097861247893
RAB27B	6.92465843432633e-05	0.000742989102395528	0.721487164031598	4.88726003713663	0.00120839138865492	0.00619604388396193	0.620782108771481	3.71401630346241
RELN	0.000399833759698209	0.00340573900935442	-0.66429395348209	-4.16847345651716	0.00112957064748609	0.0059684793128431	-0.623631616694932	-3.74187390691191
DES	0.0307102173958689	0.128926185541011	-0.441683011129258	-2.30912117266248	0.0423776357924424	0.0850440939312926	-0.417476833628621	-2.15490999564036
PRKCB	0.172890013318321	0.478125036831641	-0.287650021669048	-1.40873765744394	0.122160630790332	0.178528464591281	-0.324243232044577	-1.60769320864255
PCDHB2	0.712904044926784	0.999758107192662	0.0792200946663846	0.372746667551241	0.263782416932976	0.280214734638942	0.237503589490651	1.14680448476278
CCL8	0.641134513182303	0.98879474580861	0.100256680327864	0.472626793285976	0.2697552523038	0.283682980338412	0.234639415709705	1.13216361564125
MIR222	1.10333745695357e-07	3.32330559323364e-06	0.854072633507193	7.70148373166317	1.91184185371895e-06	4.31158570443097e-05	0.806818344032255	6.40540974893997
QPCT	1.07354125589154e-11	1.10116853906877e-08	0.939286422910208	12.839422676396	4.96425123230892e-11	9.75597335920038e-09	0.929937736697537	11.8618241573097
OR52N4	0.437892620784202	0.844700271574464	-0.166113512446928	-0.790118844034264	0.167868646400273	0.216735987020186	-0.290901885973233	-1.42612664631911
WSCD2	9.42497544897947e-07	1.84803440176068e-05	-0.819919723630059	-6.71774453066952	0.000115603296935385	0.000980978050889945	-0.706063496168726	-4.67660556141604
TAS2R31	0.921299770273937	0.999758107192662	0.0213017188816946	0.0999365943025227	0.626267574322883	0.442609174259781	0.104722173771319	0.493906269734694
KLK10	2.52200440975514e-07	6.27364281033617e-06	0.841821693560266	7.3153346950317	4.74088200208556e-06	8.87333137265535e-05	0.788426071950243	6.01181692624359
MACC1	6.3402391337064e-07	1.3208831528555e-05	0.826834652346312	6.89524806136657	6.50593103692643e-05	0.000639287647852663	0.723298668416907	4.91295860810068
SERPINA3	0.123392306984657	0.377808655801153	-0.323236038137888	-1.60211557779933	0.0959201686211775	0.152451785909945	-0.347721154851013	-1.73950541177177
CKS2	5.7913207207827e-05	0.000638299161306535	0.726641178851271	4.9609374650748	0.00478449638252831	0.0178129841414365	0.556010215738806	3.13762762985154
SNORA28	0.809237733885621	0.999758107192662	-0.0520213034314082	-0.244332373529218	0.284603043037157	0.293054216630703	-0.227689990059915	-1.0967688043868
SNORD116-13	0.77571191524993	0.999758107192662	-0.0613791538995265	-0.288437593448313	0.380972169589758	0.342565202818407	-0.187240892322918	-0.894049772091102
C1S	0.00399670522757201	0.0244896153650245	-0.565270749006105	-3.21413183881159	0.00852079133370909	0.0269993128164622	-0.524417168219412	-2.88883835530952
CDH6	4.66996235282124e-06	6.94293529032167e-05	0.788746785934387	6.01828634381311	0.000128562293803647	0.00105587788676698	0.70274082402268	4.63302469293562
SEMA3C	0.773278417229636	0.999758107192662	0.0620624187348621	0.291660790176278	0.511279272501248	0.399859336083104	0.14093000768241	0.667684108989117
DLG2	7.99616818092375e-07	1.59286218743501e-05	-0.822823222717659	-6.79113252279166	4.34514659315433e-05	0.000474404479602515	-0.734694949317585	-5.07965338469178
FLT3	0.206697877123347	0.536598850268294	-0.267295554264939	-1.30106713560955	0.197433387456921	0.237208366998355	-0.272631868016548	-1.32910541632167
MMP9	0.313968266788962	0.704589653287735	0.214587051966277	1.03050831878958	0.699517207664994	0.464108409146749	0.0830851970135663	0.391056214801403
KLHL38	0.489411343151983	0.891680057727837	-0.148230406659249	-0.703028696448888	0.548982351760876	0.413479136102497	-0.128688126555802	-0.608661769897238
HLF	1.36530054861694e-06	2.52833434929064e-05	-0.813181330264205	-6.55341970429533	0.000115877138517906	0.000980978050889945	-0.705989986445314	-4.67563479299287
ARHGAP11A	0.544687697844473	0.932365110997043	0.130062225119765	0.615272134495704	0.879555892894718	0.519249578289298	0.0326671136811341	0.153304165199881
TREM1	0.00165772356142901	0.0115119691765904	0.607052669932485	3.58307160673912	0.0016504967758062	0.0078701635263633	0.607246710593697	3.58488578081098
SNORD116-26	0.921786704587522	0.999758107192662	-0.0211695250006051	-0.0993161303864396	0.492226127072004	0.390846576484379	-0.147281786797294	-0.698429485364483
EIF2S3B	0.0831050839259238	0.280760418668661	-0.360967235867808	-1.81548943688836	0.0386327839392573	0.0804983807608163	-0.424598702058344	-2.19967395133543
XCL1	0.906123706105141	0.999758107192662	0.0254257185461247	0.119295757602623	0.480622187334212	0.385278130703799	-0.151210233906708	-0.717488818739062
ASPN	0.572665037324351	0.946064168149604	0.12119680291534	0.572684942657174	0.12735217041395	0.183334544140414	0.320046500365771	1.58449254919891
VIT	0.000769017008235284	0.00587933492534621	-0.639366766905149	-3.90023219569871	0.00301697589930194	0.0127116974790706	-0.579233599493143	-3.33289300837655
PDE3B	0.398457538810339	0.805615727477434	-0.180574486307213	-0.861125184444406	0.333961453070646	0.320825010734691	-0.206091492416264	-0.987861476530893
CFAP43	0.000272617210652193	0.00244280654706266	-0.677908378867578	-4.32522303407494	0.00311038289929311	0.0129466463542959	-0.577748813802608	-3.32006076650178
TAS2R20	0.815953531612982	0.999758107192662	0.050158223479097	0.235559424277738	0.589321177486211	0.429061992372133	0.116010130923424	0.547834709790876
LOX	0.0432366611120041	0.168761362654192	0.415913451741033	2.14514844640422	0.0130434060822151	0.036790232424496	0.499055790831806	2.7012007474552
RYR2	1.66727038397596e-07	4.60571929275127e-06	-0.848087711948532	-7.50748319842629	1.20387391879806e-05	0.000174330065756905	-0.767492579167759	-5.61549851280436
ZNF860	0.380114596417011	0.783865863690709	0.187572271905503	0.89568971211785	0.284741162112812	0.293086748942552	0.227626432726951	1.09644592040851
EVI2B	0.772413386686167	0.999758107192662	0.0623054373597811	0.292807292151464	0.653345182329343	0.451425748105139	-0.0966190886691384	-0.455313913595531
B4GALT6	1.76109865357432e-07	4.73875383974625e-06	0.847274379683668	7.48193209448229	7.56183778927166e-06	0.000120960562894189	0.778216010126052	5.81238197829049
SNORD115-34	0.542680724905195	0.930187727343295	-0.130706080948842	-0.618370764619031	0.14214524539209	0.196330554236976	-0.308728519009549	-1.52243579636284
DTX4	8.15096967698992e-09	3.95678139659705e-07	0.886481941259339	8.98508995371716	1.68907968500775e-07	6.28005298562254e-06	0.847895074636958	7.50141444260043
MIRLET7F2	0.104028709893684	0.333639223520473	0.340008546141699	1.69581406732455	0.0344672976903173	0.0743192725133513	0.433192550970872	2.25435483394907
LY86	0.417777922653159	0.826301271070331	-0.173396218830964	-0.825809599990336	0.315880820463796	0.310613577989147	-0.213760401385375	-1.02634804128973
F2RL2	0.00183566703857285	0.0126090476187915	0.60248881503842	3.5406919958617	0.00500059379811901	0.0183200447433349	0.553695575920956	3.11877348557716
LCN2	0.000412736792003265	0.0034800741315621	0.663133612695616	4.15546828691475	0.00144369873640438	0.00710771701825871	0.613132875559384	3.64040715936014
AFF3	0.168519413823017	0.470461791800716	-0.290476654371449	-1.42384971702474	0.105978490922386	0.162986742396643	-0.338220712000243	-1.68574189724396
C1orf116	2.09800773500746e-05	0.000259654422649438	0.753905179359344	5.38237280272765	0.000438291018534542	0.00283738671005051	0.66092546060827	4.13086651400642
CNTN6	0.485766297730133	0.89006087462022	-0.149462905737588	-0.709007210113665	0.546017772569556	0.412828443829414	-0.129636128523127	-0.6132219313133
MZB1	0.553386413916531	0.938261129054817	-0.127284135007453	-0.601911281059019	0.335761362230524	0.321396224627332	-0.205341899259757	-0.98410996807658
RGS8	0.00763795556439817	0.0423389998026506	-0.530638645910909	-2.93643380574439	0.00589730843428105	0.0209091804264691	-0.544906535592196	-3.04811924328281
MTMR7	1.49068535182373e-06	2.72022874420388e-05	0.811543454998547	6.51468061953128	1.44145735543333e-05	0.000203381795158191	0.763182476885506	5.53967367838998
FER1L6	0.00110471510022991	0.00818307481651788	-0.624565594755588	-3.75105763136935	0.00933133387886098	0.0288144884591992	-0.519160179705582	-2.84911984251325
PCDHB11	0.736713919580427	0.999758107192662	0.0724031934366138	0.340494726815358	0.25424012195311	0.274099540338622	0.242167146362194	1.17071135542677
ABCA10	0.023865473629904	0.105506072634412	-0.459563065729427	-2.42701530474737	0.020677723251493	0.0514855468054942	-0.469343620506899	-2.49306659106159
HELLS	0.100338630997407	0.324300681956714	0.343461058037223	1.71532357777177	0.194628622844888	0.235380346469624	0.274280866667163	1.33779628543306
CKMT2	0.299307436302147	0.68480253566704	-0.221029047904793	-1.06300929959767	0.174599939020888	0.221528921164936	-0.286557675157015	-1.40290841551164
LY9	0.729458455415944	0.999758107192662	-0.0744730213552287	-0.350282156520607	0.379675687550503	0.342273399151094	-0.187742038381847	-0.896529979689691
EDIL3	0.000428003261566889	0.00358461693104597	0.66180066111512	4.14059445532364	0.00128519943517036	0.00646439802305604	0.618154772240154	3.6885430280491
KIF20A	0.196892416184005	0.518683920400435	0.272948672250131	1.33077411350839	0.52298846476597	0.404304905842488	0.137083627871532	0.649107118776825
KRT19	2.37673874359245e-07	5.94184685898114e-06	0.842736768871327	7.34273804976868	3.04724107840215e-05	0.000358290956064451	0.744264789009515	5.22681757230128
H2BC7	0.552541379145907	0.937459361054802	0.127553130643551	0.603204344594197	0.995588201013194	0.549339827815828	-0.00119233925442701	-0.00559257080542517
GPR65	0.599940247484522	0.962920414404127	0.112736290840712	0.532172706230971	0.927345049739616	0.531440369183119	-0.0196610474779708	-0.0922363159554717
NUSAP1	0.260960237261671	0.629370100927229	0.238871386165231	1.15380743846924	0.760680353888607	0.483435420593378	0.0656091131279718	0.308398493292171
HCAR1	0.332884370246449	0.728256151673909	0.20654121501334	0.990113086140125	0.209167860926102	0.246155779640667	0.265900256905152	1.29375731190339
CD2	0.913913339018198	0.999758107192662	-0.0233079425445816	-0.109353648817255	0.481710752666913	0.385725254812843	-0.150839689754769	-0.71568960889964
PDGFRA	0.0571330564331327	0.209585680238931	-0.393478595072487	-2.00751701701001	0.0708442145572286	0.123756700104234	-0.375169955803139	-1.89836733686002
RANBP3L	0.000166291810886454	0.00158373153225194	-0.694506534317619	-4.52756912809719	0.00088006876545399	0.00498224669272902	-0.633942523608302	-3.84475080331219
PIM2	0.757931145976668	0.999758107192662	-0.0663852662825711	-0.31206288959978	0.470600497123848	0.381042919635827	-0.15464184233869	-0.734166114470559
MYO1G	0.00113226225343577	0.00836235046850641	0.623531537539807	3.74089139574237	0.0401339638708198	0.0823887112960728	0.421681120996385	2.18127647248401
ANGPTL1	0.0748472714863526	0.258157653438994	-0.370340985728558	-1.87001927231244	0.0304462080088048	0.0681040576190591	-0.442310187983257	-2.31319685004011
H2BC3	0.670527303423623	0.999758107192662	0.0915435916844455	0.431188033558805	0.870115570215517	0.516826290847496	-0.0352480785249185	-0.165430942895361
CTSE	0.939173804072127	0.999758107192662	0.0164537361792921	0.0771853122041427	0.896954295771185	0.523764505498506	-0.0279215585053296	-0.131014798458076
ABRA	0.158490646240486	0.450016288231382	-0.297161980284594	-1.45975461012211	0.146506408976438	0.199648105586037	-0.305553777571925	-1.50515874056888
CXCL8	0.031027537657033	0.130149067353326	0.440934857176255	2.30426483147527	0.0164882231355079	0.0435063052708135	0.484258071582768	2.59607526362675
SORCS1	0.789211538922794	0.999758107192662	-0.0575990361974742	-0.270612699043721	0.260768424333091	0.278051823610574	-0.23896469438349	-1.15428543003184
SNORA10	0.209739460241207	0.541123478434487	0.265578943377283	1.29207522415368	0.290073616440774	0.296358075007046	0.225187288586885	1.08406569742368
CMYA5	0.842005758878789	0.999758107192662	0.0429625717887789	0.201698555615835	0.268008141000754	0.282522009149619	0.235472981980254	1.13642133616447
PDZK1IP1	6.88578158936082e-08	2.26505973334237e-06	0.860599234405896	7.92598593605659	5.8347336033826e-06	0.000102906148251004	0.78395265703473	5.92290885650687
HAS2	0.578047081807525	0.949949401290567	0.11951374347719	0.564616004958465	0.364602254715874	0.334987342098153	0.193642228000196	0.925785631015439
ERBB3	6.51540517893068e-06	9.17662701257842e-05	0.781532005077437	5.87580510795598	0.0002117362143359	0.00156182079608705	0.686526324316347	4.42865077193139
CCL2	0.20579350358662	0.53508451270572	0.267809248929922	1.30376054701254	0.333430259017394	0.320650588321512	0.206313176981139	0.988971294690077
CD4	0.519228218203653	0.911246434193846	0.138314282073015	0.655047551252419	0.918058395266075	0.529059314336316	0.0221818858097545	0.104067872507679
BMP8B	0.00299061412793811	0.0192518475738379	-0.579659683479867	-3.33658463278657	0.0120484254258473	0.0347113745193472	-0.503926385098971	-2.73647878160719
SELPLG	0.096642199553983	0.316030737586602	0.347015175163985	1.7354896143825	0.451946518243455	0.373832896728935	0.161131110959396	0.765778320340781
SNORA54	0.42924968220688	0.839033780701485	0.169220100903789	0.805326821410073	0.588333195922906	0.428456059305392	0.116315998186142	0.549298890402914
H2BC14	0.197268821107416	0.519128476598462	0.272728178966837	1.32961266379706	0.618768529952981	0.440276049445733	0.106990624802579	0.504727634474254
CENPF	0.292883084136916	0.676404351355465	0.223913481388451	1.07760886090216	0.645711271383879	0.448366734699361	0.098890162821329	0.466120736666844
HMMR	0.952289679453407	0.999758107192662	0.0129013546580227	0.0605177538579695	0.631291631530772	0.443926495247518	-0.10320849112176	-0.486689781077571
MSR1	0.278320738152858	0.654256554191016	0.230601677212824	1.11157669558798	0.0975491297103703	0.154002935147236	0.346133941668731	1.730481632491
KLHL6	0.331321122348877	0.726900224547778	-0.207195486757481	-0.993389975415072	0.240160923819666	0.266082499335152	-0.249259851296276	-1.20723678349203
IGBP1P1	0.164331016598679	0.461085905159031	-0.293233858838269	-1.43862980898979	0.228216819344964	0.258502663723751	-0.255493672823543	-1.23950998395393
SNORD54	0.349491564056708	0.748375940164256	-0.199701064384124	-0.955936574728706	0.180203708960699	0.224548183133302	-0.283029003822324	-1.38411843325578
ESRRG	3.00160983697229e-05	0.000357334504401463	-0.744662802323335	-5.23309002621537	0.00180848178038917	0.00842154384315295	-0.603160911959036	-3.54689841652484
SGO1	0.463611691393102	0.869347709009008	0.15705716144947	0.745920622748788	0.89365529306905	0.522916440561186	0.0288203565516091	0.135235630474034
SNORD32B	0.857950059943423	0.999758107192662	0.0385811024766655	0.18109624229199	0.954475037274991	0.538574475002178	0.0123097999682464	0.0577424548281035
LINC01152	0.0317242680658656	0.132626538736896	-0.439313323599302	-2.2937597329104	0.0342546665009698	0.0740348548201041	-0.433652886336524	-2.25730492590101
TXK	0.814675789500341	0.999758107192662	-0.0505124187523054	-0.237227081254543	0.469352706476429	0.380368406376024	-0.155071714606172	-0.736257158221335
CADM2	0.0247497660351907	0.108546996854322	-0.457037772009974	-2.41014526874471	0.0396887516561595	0.0817345865421953	-0.422537292889997	-2.18666666557251
ANGPTL4	5.99949714352732e-07	1.26039855956456e-05	0.827774930489412	6.92012704079584	2.07078648082337e-05	0.00026748572305405	0.754234868148892	5.38783073362034
H2BC10	0.963112139252635	0.999758107192662	0.00997262516297928	0.0467780844054108	0.76933859157695	0.486322372326524	-0.0631698599660621	-0.296885850127707
CD37	0.990248477132266	0.999758107192662	0.00263550937923824	0.0123616776591644	0.483194195735249	0.386800534675768	-0.150335411686665	-0.713241537964578
RASSF9	2.84754677606358e-05	0.000342253218276873	-0.746047189935802	-5.25500506997861	0.000484446448817621	0.00307824207078536	-0.657205434539421	-4.08984969773053
ADGRG7	0.763304369213017	0.999758107192662	-0.0648690440893795	-0.304904982018902	0.460812906187123	0.377327974876915	-0.158029692921823	-0.75065745319906
C2	0.600862338588176	0.962920414404127	0.112453173869109	0.530819111214993	0.624798119758903	0.442024823974487	0.10516581665649	0.496021994442761
MYOM2	0.200816468167127	0.524873152553912	-0.270663930901018	-1.31875016862693	0.243184392418055	0.268062464796964	-0.247714303940178	-1.19926027036696
FBXO40	0.517596925808945	0.910056515032031	-0.138849500740607	-0.657632043335389	0.464302235385183	0.378169081247655	-0.156817677387455	-0.744754529079198
IRF8	0.362726017896032	0.765532429453348	-0.194386447771658	-0.929483123452806	0.197220739094035	0.237056396520262	-0.2727563288457	-1.32976093084597
PCDHB14	0.566566034897262	0.942078541565118	0.12311253428173	0.58187546259127	0.123829827510777	0.18016840267581	0.322880015924908	1.60014545659342
FCGR3A	0.184744011991135	0.498768930861594	0.280225191285668	1.36923190102543	0.0580704105837326	0.106870685019259	0.392125008485044	1.99935367641968
SLC34A2	5.1752720851006e-06	7.54412840393674e-05	0.78654978380203	5.97422666009857	6.09820239412251e-05	0.000605713082900205	0.725163747212452	4.93963949027838
MIR32	0.978337760192383	0.999758107192662	-0.0058551099341031	-0.0274633706683762	0.701377873131823	0.464436048916233	0.0825465068986103	0.388503315729757
SNORA37	0.705689204133061	0.999758107192662	0.0813001582062601	0.382598071890926	0.807178687452202	0.499286469412471	0.0525932390221494	0.247026036782457
TAS2R46	0.829307989902416	0.999758107192662	0.046463676949131	0.218169590111557	0.662274630323632	0.452931969143901	0.0939752820817151	0.442742487355695
PLAU	6.53532916672361e-09	3.32876823748482e-07	0.888854464238564	9.09906438503599	3.9237925486546e-06	7.53074624649812e-05	0.792412132554648	6.09315934364705
FAM230B	0.00454131784554024	0.0272588105974804	0.558722452487028	3.15985499499413	0.00187586119016547	0.00870955959862985	0.601510494325596	3.53167889769166
AKR1C2	0.0573355582663733	0.210020359950085	-0.393184726881605	-2.00574341906859	0.0795252545584448	0.134151643004973	-0.364940176002852	-1.83852224817748
RUBCNL	0.605660620669169	0.966562701804766	0.11098284841983	0.523791516719824	0.95523599872064	0.538604335748914	0.0121038356867408	0.056776180747552
SPTB	0.356077871415677	0.758535181032705	-0.197041697010578	-0.942688792070037	0.491324827579773	0.390581797917819	-0.147585241129352	-0.699900513593775
NOVA1	0.844543106282314	0.999758107192662	0.0422642498177426	0.198414192973286	0.180632764024855	0.224574273123677	0.282761975233804	1.38269902113976
SERTM1	1.54705610007078e-05	0.000196826475835977	-0.761465866844039	-5.50997208149181	0.000394154474616659	0.00260686186952801	-0.664814996107321	-4.17433085406936
SLC9B1	0.52531661121807	0.915823938664697	-0.136323789918683	-0.64544087254722	0.197614015387982	0.237321750325409	-0.272526220031871	-1.32854904249058
ANLN	0.0386700849926451	0.154680339970581	0.424525131534245	2.19920901306578	0.170151383080792	0.218657161207537	0.289415289793762	1.41817058908156
KCNQ3	3.57947005369397e-11	1.25656429705856e-08	0.932051855054758	12.0657194814418	9.16885678492463e-10	1.31700840254964e-07	0.907792042167679	10.1519154824036
GPR87	0.923823523823787	0.999758107192662	0.020616645018803	0.0967211943764985	0.691974369204873	0.462214010537276	0.0852739812006856	0.401432627490954
CDCA7	0.399646026599505	0.807039633682362	-0.180127405653926	-0.858921554888003	0.348376403323618	0.326724268271871	-0.200154250235221	-0.958196328993837
CEP55	0.692937278833804	0.999758107192662	0.0849941094496224	0.400105510753843	0.833302174684089	0.505957769126005	-0.0453611860249408	-0.212982054548022
ACTA1	0.200156996379686	0.523971194711221	-0.271045768634105	-1.32075799096739	0.261042451343102	0.278138359158561	-0.23883140627667	-1.15360264320236
SKAP1	0.0472926310936972	0.180506225548463	-0.40884485351417	-2.10129754612861	0.0488183018153237	0.0938929528191058	-0.406308593596311	-2.08567507792883
IPCEF1	1.27618027256915e-09	1.27814225869827e-07	-0.904857207424395	-9.96947366439894	4.25673052362185e-08	2.39014895225682e-06	-0.866936529339265	-8.15838963959339
MAMDC2	0.214186332488105	0.548352105704314	-0.263099105656422	-1.27910871104083	0.21068964567389	0.24677455589251	-0.265046116679843	-1.28928687806216
KLRB1	0.681999761139263	0.999758107192662	-0.0881811499465605	-0.415223778442056	0.365273880043375	0.335179882541157	-0.193376365292627	-0.924465153499152
FRMD3	7.11238001827041e-09	3.55619000913521e-07	0.887951980508117	9.05530862019812	3.02878131464013e-08	1.98731098819182e-06	0.871234977569532	8.32498626879801
ETV4	4.96115126757957e-09	2.72590728987888e-07	0.891741117569172	9.24245853923357	3.72663104153403e-07	1.22648683113931e-05	0.835653332113258	7.13611277155683
NRCAM	1.55939281931694e-07	4.40506446134729e-06	0.849075077326758	7.53875588030378	8.67975632412588e-06	0.000134920877060552	0.775095824630574	5.75383067805852
CLEC7A	0.252230563019663	0.614896545635454	0.243163612788762	1.17583066121912	0.232451321345101	0.260982038151244	0.253259538807627	1.22792488509557
CD72	0.453999084750924	0.861425831417864	-0.160410321083622	-0.762262072796643	0.243151582922195	0.268062464796964	-0.247731007967382	-1.19934642694942
KCTD16	0.950634230364153	0.999758107192662	-0.0133495282100579	-0.0626204175405597	0.66484227309629	0.453564024658614	-0.0932175251608515	-0.439141071727819
H3C11	0.0721028096984742	0.250705179758255	0.373629792239382	1.88930659920752	0.368752147051248	0.335948343346025	0.19200401042262	0.91765234661113
H3C2	0.380690086691272	0.783865863690709	0.187349846464589	0.894588932287094	0.936771831774087	0.533235432497648	0.0171047243702074	0.0802400075856639
SHCBP1	0.970683410844365	0.999758107192662	-0.00792476545361947	-0.0371716120189573	0.564373235183397	0.419218385126562	-0.123803546120992	-0.585192134453421
EAF2	0.812023123633786	0.999758107192662	-0.0512481554406492	-0.24069143654259	0.448756987111664	0.372453946101342	-0.162254588223372	-0.771261518964205
LRP2	0.0037581455336837	0.0231698244986665	-0.568378887128002	-3.2402046727982	0.0136437321661451	0.0379561175421484	-0.496263006327217	-2.68112677843544
SNORD15B	0.869497174974016	0.999758107192662	0.0354173069576791	0.166226183307602	0.97182086662038	0.542906290988266	0.00761717072290646	0.0357287341326405
CNTN1	0.0343735489368595	0.141106522729308	-0.433395233388374	-2.25565347075268	0.0210618479346523	0.0522096321558702	-0.468102986010728	-2.48462422222399
SPOCK3	0.980276161108358	0.999758107192662	-0.0053310733173009	-0.025005305636445	0.958177059587916	0.539336063192519	0.0113078936328301	0.0530421138209097
SNORD55	0.936835425819166	0.999758107192662	-0.0170874871176211	-0.0801591222456994	0.752108010543886	0.480734699814125	-0.0680319165215596	-0.319838993913037
HEY2	3.77919015503991e-06	5.8141387000614e-05	0.793193355438922	6.10934433154537	7.24910146916447e-05	0.000690130506182961	0.720148505238101	4.86840407582883
CHI3L2	0.739190992893809	0.999758107192662	0.0716979723558057	0.337161020917856	0.95313027333792	0.538036362732615	0.0126738037682157	0.0594501837249506
CES1	0.011718406575195	0.0593637617791032	-0.505615064648658	-2.74879122317366	0.00637399735606481	0.0219555461302636	-0.540682172950267	-3.01467300056034
SLAMF8	0.177223230871779	0.487376767619487	0.284896184680758	1.39405338815797	0.479938747154443	0.384978594417512	0.151443092024262	0.718619640208769
H3C12	0.966670429357828	0.999758107192662	-0.00901009353074587	-0.0422628002137009	0.558438101364703	0.41745750732824	-0.125679936537666	-0.594202682581452
TAS2R43	0.781500088683324	0.999758107192662	-0.0597562767011783	-0.28078354301918	0.32369800776648	0.315035218385526	-0.210412967339908	-1.00952494325275
SLC14A1	0.981876267048764	0.999758107192662	-0.00489851517597882	-0.0229763484467198	0.786017566359716	0.492508470278015	-0.0584918703621537	-0.274821716984687
EYS	0.820934157011338	0.999758107192662	0.048778768945037	0.229065384358448	0.292223453594429	0.297560043481566	0.224211868347932	1.07912083982808
CD109	1.16823963476342e-05	0.000152910946958563	0.768202911189583	5.62817055563151	0.000133307070549149	0.00108834897615301	0.701597268561346	4.61816497340453
GZMA	0.52205418503502	0.913640505836577	-0.137389002713939	-0.650580892258425	0.277047942597207	0.288814351226812	-0.231196630807814	-1.11460629924332
APOBEC3G	0.232062647712994	0.578133153246123	0.253463477606333	1.22898153497442	0.754815995446304	0.481500598344741	0.0672657044248178	0.316220328306282
MIR135A2	0.75295331914326	0.999758107192662	-0.0677926545326181	-0.318708946923964	0.756612584683315	0.482138196277668	-0.0667578056235588	-0.313821934584296
KLRD1	0.0340182356339458	0.140108054505543	-0.434167418834035	-2.26060492050457	0.0221102055775249	0.0537867204532403	-0.464807832996941	-2.4622921330608
ABCA8	0.405503608898817	0.81263248276316	-0.177934694382687	-0.848121769081184	0.231596989665567	0.260982038151244	-0.253708107534306	-1.2302492452029
HSPB7	0.172155299033057	0.477413474855953	-0.2881216833912	-1.41125650284287	0.195708196781419	0.236170587969433	-0.273644250643932	-1.33443956311443
FCGR2B	0.682689789197918	0.999758107192662	0.08797955788724	0.414267116598259	0.825441324694692	0.505090241749295	0.0475320485568147	0.22319734661625
SCARNA9	0.000299187557590619	0.00265237196445584	-0.674665045526424	-4.28716510339472	0.0010443572140062	0.00563660881886226	-0.62691101834472	-3.77423668355575
HMGN5	0.730542299617244	0.999758107192662	-0.0741634203312501	-0.348817884550787	0.389979436015193	0.345850776139935	-0.183785698639889	-0.876969338711959
RRM2	0.615478095293972	0.970785639264939	0.10798948943971	0.509495112369915	0.977661240721416	0.544431760331005	0.00603801088198652	0.0283212976664832
IL1B	0.686121185380883	0.999758107192662	0.0869781392695944	0.409515609079105	0.705024960682049	0.466133733198119	0.0814920155874664	0.383506980521782
CCR2	0.888719357602063	0.999758107192662	0.030166004738732	0.141555525600127	0.826382311169396	0.505370524627496	-0.0472719518640115	-0.2219732616112
SHROOM4	1.62139190962307e-11	1.10116853906877e-08	0.936903128063389	12.5703729919715	6.26165785888588e-13	6.59387491343907e-10	0.953389432511025	14.8198927943977
AZGP1	0.699546098941037	0.999758107192662	-0.0830768288587354	-0.391016554758026	0.311040454882279	0.308277838814575	-0.215858511137265	-1.03691171594461
TCEAL2	5.83880047644314e-07	1.23181444650699e-05	-0.828235025044736	-6.93236809980097	0.000190184205913102	0.00143359498214967	-0.690102644584361	-4.47259481922613
IGF2BP2	1.21829566657183e-07	3.56226803091179e-06	0.852659324490274	7.65469294798136	3.3531596188574e-06	6.58978250291011e-05	0.795660081934778	6.16098624219144
PCLAF	0.0175339724277801	0.0820110964816656	0.480269335045828	2.5682462129105	0.1017816937678	0.159186712650859	0.342099890828059	1.70762253038065
PASK	0.00860602105927244	0.046569378026366	0.523845325426341	2.88449601626227	0.00355998355438758	0.0144678571526357	0.571089980684745	3.26311407154102
ALOX5	0.000128121157806138	0.00125482044553093	0.70284900942026	4.63443415089334	0.0160348886193593	0.0425024028348198	0.48605160819824	2.60865726168091
SNORA60	0.522681933626473	0.913964503913871	0.137183790635586	0.649590494779955	0.665897405070039	0.453717882943511	0.0929064502984409	0.437662839490426
SCARNA11	0.974626222697586	0.999758107192662	-0.00685859701119059	-0.0321704281746129	0.972455845726218	0.542940474085534	-0.00744546378039323	-0.0349232886532131
CRYAB	0.150384785064734	0.433155125405138	-0.302786477461574	-1.49014419072875	0.15241813484697	0.205049295398754	-0.301355822747428	-1.48239818964502
SEPTIN6	0.590634285166591	0.957019576842626	0.115603948659857	0.545890567351551	0.740737812217749	0.477919072499697	-0.0712579577091769	-0.33508125098137
DTL	0.000165695143041322	0.00158106052520346	0.694623415317811	4.52904140559074	0.0119959421934073	0.0346632315626074	0.504192369286654	2.73841531583096
TCIM	4.16371019884565e-08	1.47649297831406e-06	0.867220171619338	8.16915045532225	1.77930693912032e-05	0.000239974775542255	0.758027848997585	5.45131068011173
SLC6A20	0.0820991379387297	0.277925314619938	0.362070395488161	1.82187342697458	0.041323986916423	0.0839708288746637	0.419428810999449	2.16713043622072
PLN	0.471720229914597	0.878590266601133	-0.154256584756855	-0.732292454627347	0.418909758731191	0.359502445241483	-0.172981433797432	-0.823773153296827
PDCD1LG2	0.448618570880736	0.856391864661787	0.162303438966127	0.771500007674269	0.905377277934159	0.525528336691078	0.0256287676436728	0.120249073971706
MAP4K1	0.369924311007835	0.772930027178928	-0.191543220945255	-0.915366096591344	0.262592099357417	0.279489821906665	-0.238079336891869	-1.14975135772402
POU2AF1	0.397910600769337	0.804835357543157	-0.180780482167861	-0.862140709353008	0.282511985246267	0.2918961371612	-0.228654599496706	-1.10167103146501
OLAH	0.114482840696744	0.357983078958343	0.330694290558418	1.64356402119002	0.0255927342550026	0.0597745459391096	0.454697217534074	2.39457517663336
TLR7	0.154256379556978	0.441995356896786	0.30007402046739	1.47546747606426	0.369735011928161	0.336212950971639	0.191617579119358	0.915734989052314
TMPRSS11A	0.905847901692541	0.999758107192662	-0.0255007425183379	-0.119647993741216	0.361828364457222	0.333628598718034	-0.194743299430046	-0.931256653739099
LRRC7	0.638950455312721	0.986643692576777	-0.100910123416185	-0.475738820230508	0.531795302764724	0.407790356893132	-0.134217711787825	-0.635285012902878
TDO2	0.00261263021253222	0.0170760144609949	0.586148403309521	3.39331908700385	0.014592401077915	0.039672643024592	0.492048667994243	2.65104350318512
TIAM1	1.19083642946549e-08	5.26918774099775e-07	0.882285123619379	8.79147846466832	1.03613118584978e-05	0.000156634796277928	0.771015533642348	5.67884835985688
PON3	0.944717319200686	0.999758107192662	-0.0149518427323614	-0.0701381991922673	0.879650930289926	0.519249578289298	-0.0326411533688644	-0.153182205527064
AMIGO2	5.26011234569523e-09	2.85875670961697e-07	0.891134866534504	9.21189801165945	2.19744048468584e-06	4.79834494531108e-05	0.804117580167507	6.34454888525799
STOX1	0.130901254499358	0.394994732949179	-0.317248234397193	-1.56908086305426	0.125056899395796	0.180806382708281	-0.321886358415153	-1.59465085869051
CCNE2	0.00942247927396922	0.0497678361581346	0.518592992917866	2.84486122099177	0.0752259982389334	0.129763383562936	0.369894368988753	1.86740638653422
CD5	0.722676593294773	0.999758107192662	-0.0764135567188187	-0.359462343138113	0.349155820377405	0.326973370197429	-0.199837415994443	-0.956616407610592
PCDHB13	0.635779229162108	0.982961084047786	0.101860469090195	0.480265958952406	0.163595621812807	0.213171600573717	0.293723025013968	1.44125608799187
BLNK	0.145476298703466	0.423635115618713	0.306297517535242	1.50920120155264	0.295498819301419	0.299234043128745	0.222734350862997	1.0716371163018
CYBB	0.13853361540989	0.408412781279156	0.311410688319704	1.53707605392462	0.390555919012117	0.346040203015057	0.18356610773583	0.875884956073162
FHL1	0.000374185603434052	0.00324250956182021	-0.666700257712873	-4.19561590602245	0.00308168083157589	0.0128856595428504	-0.578200993087842	-3.32396346056141
GSTM1	0.988031319504328	0.999758107192662	-0.00323477061070313	-0.0151724984326095	0.894981172341181	0.52339603006917	-0.0284590716731744	-0.133538967097261
SHISA6	0.457497046456214	0.865160829153204	0.159185882820694	0.756291730248172	0.18301808628351	0.226414437248212	0.281285361364805	1.37485625597045
ZNF750	0.713037569329067	0.999758107192662	-0.0791816646254964	-0.372564705255523	0.585050021538926	0.427536215140981	-0.117334020677619	-0.554173287819299
SLC16A9	0.0237446539392314	0.105143670367302	0.45991392157222	2.42936505359242	0.0177230069277354	0.0456573860244415	0.479569115853973	2.56338233999827
RASSF6	0.226210414489393	0.569226005257656	-0.25656184393435	-1.24505647484419	0.0389017886555842	0.0807181008391045	-0.424069382946728	-2.19633003539943
IQUB	0.976063506442441	0.999758107192662	-0.00646998383423726	-0.0303475493332466	0.865172874007848	0.515477761108411	0.0366012573061705	0.17179022222286
DOK5	0.0547940352798664	0.202790656106093	-0.396932774634569	-2.02841906412987	0.0422665982379229	0.0850072735917568	-0.417680729286998	-2.15618479763801
ITGB8	0.0134074087952616	0.0659813424963661	0.497350131428763	2.68892759604151	0.0166902542518654	0.0438788916001477	0.483471711599078	2.59057230541768
PLCD4	0.00224096902271542	0.0149397934847695	-0.593358376930147	-3.45752850605978	0.0326942405574919	0.0715288049855892	-0.437102463305752	-2.27948140315343
TNNT3	0.0174553520469227	0.0817198129537581	-0.480562370955369	-2.57028359634442	0.0497472852837704	0.0951821234232202	-0.404794413415798	-2.07637583275965
ZNF300P1	0.954679064329255	0.999758107192662	0.0122545763294516	0.0574833743802356	0.91819061948672	0.529059314336316	0.0221459748480886	0.103899310976157
TMPRSS6	7.47676365264738e-09	3.66508022188597e-07	0.887415456602132	9.02953093345293	5.56494244241534e-07	1.66424683073526e-05	0.829045820658458	6.95404858744484
GPR141	0.017418941210984	0.0816257788705903	0.480698446740898	2.57123006757928	0.0391286411707099	0.0807434889267318	0.423625247634961	2.193526376625
H3C7	0.135336846519616	0.403274880717667	0.313826862891895	1.55029922982823	0.304363593205798	0.304180507600669	0.218785824094225	1.05167551951578
DPY19L2	0.0029917371129744	0.0192518475738379	-0.579641467977005	-3.33642672800728	0.00956722880599425	0.0293780550255694	-0.517701506688825	-2.83817803130595
MAPK4	1.20023881833298e-06	2.27317958017609e-05	-0.815555121205141	-6.61038325312017	5.26114717105397e-05	0.000544181411812802	-0.729363864424578	-5.00056988945446
STAT4	0.2373058139535	0.587676659505892	0.250731084316502	1.21483889931223	0.681275571743352	0.458742887298332	0.0883927999771282	0.416228226058249
TRIM36	6.25145560242402e-05	0.000682709537500593	0.724450228692674	4.92940537949813	0.000124489590272114	0.00103166772215731	0.703752215727179	4.6462261351315
RASSF2	0.913690929172715	0.999758107192662	-0.0233683794463006	-0.109637354771198	0.430861169498902	0.364528684322056	-0.168638337054355	-0.802476992743048
CYSLTR1	0.986180814731083	0.999758107192662	-0.00373494921428059	-0.0175185868480191	0.558070662155057	0.41735372443598	-0.125796396989621	-0.594762145681759
CCL13	1.69168134611652e-07	4.64557151201523e-06	0.847872243485743	7.50069588198532	8.36062873599275e-06	0.000130698667465051	0.775948399688404	5.76972329188351
PPP1R3A	0.416967621305292	0.825024972903228	-0.173693548928864	-0.827269663525155	0.468260224857777	0.380042757206709	-0.155448564563216	-0.738090636016226
KIF23	0.128877529701745	0.390537968793166	0.318837021219009	1.577825608665	0.38825354081794	0.345143469818456	0.184444217418798	0.880222048194435
FMO1	0.102059988242436	0.329013501748666	-0.341839035449096	-1.70614808692743	0.0205852841306795	0.0513018092411736	-0.469644961385615	-2.49512003314565
TPTEP1	0.665357740929493	0.999758107192662	0.0930655318185141	0.438418780990945	0.206402283199191	0.24393628765511	0.267463287807591	1.30194646707791
IGSF10	0.000466986132760194	0.00387219015555717	-0.658575075332564	-4.10488932424508	0.00177076274167298	0.00831395459884093	-0.604107856623015	-3.55566305968192
OCLM	0.871202466698738	0.999758107192662	-0.03495069017958	-0.164033486263368	0.659002121203614	0.451954011802845	-0.0949426396463532	-0.44734120767699
SNORD13P3	0.444253995069838	0.852694808195467	0.163847921252426	0.779043165232618	0.772254229644691	0.487213258309335	0.0623501584163068	0.293018280763436
IFNG	0.839041413349272	0.999758107192662	-0.0437789435909725	-0.205538508566272	0.524843130697247	0.405283183784248	-0.136478189741522	-0.646185763210502
CARD11	0.379809004899328	0.783757748450946	0.187690460429083	0.896274683257655	0.782226035902339	0.49125151529849	0.0595529615163552	0.279824797026835
P2RY13	0.334518540270589	0.730389825918316	0.205859228838662	0.986698867119165	0.733788063441347	0.47593195779876	0.0732371169150484	0.344437494796806
FAXC	7.74368744238529e-07	1.55495731774805e-05	0.82338387391763	6.80549102099603	3.75391834470662e-05	0.000422027342880283	0.738688977477103	5.14023700626086
RNVU1-19	0.40816316676257	0.815022297848583	-0.176944939505263	-0.843251202854273	0.0939138217698772	0.149877742112638	-0.349703888996821	-1.75080175970585
VTRNA1-2	0.426752891901036	0.83664750149533	0.170123805388401	0.809755428531547	0.196807171596594	0.236920813317088	0.27299864730155	1.33103738888681
CAMK4	0.220846456199044	0.560524000505187	-0.259448757659364	-1.26007132120111	0.185712378042599	0.228310380621029	-0.279633343186238	-1.36609442848714
UBE2MP1	0.271399451098015	0.644353763901282	-0.23385808969724	-1.12817512980431	0.188715804518674	0.230049663783686	-0.277811081567755	-1.35644494215506
FAM167A	0.000633652840421384	0.00495041281579206	-0.646977937338512	-3.97975188033332	0.00354260550304386	0.0144185300229688	-0.57133376618091	-3.26518184504406
SCD	0.000682476128205378	0.00529872770345791	0.64408390473218	3.9492805287746	0.0124589564334388	0.0356329258617263	0.501878091109779	2.72160074430105
MFAP4	0.0402467405116587	0.159456182692784	-0.421465433402711	-2.1799196903618	0.0165030186938064	0.0435063052708135	-0.484200217250448	-2.5956701185208
MUC16	0.176559431129425	0.486121781744012	0.285314989778812	1.39628414504804	0.118223130755576	0.17544363437994	0.327513460955484	1.62584533877871
PTPRD	0.885785701166317	0.999758107192662	0.0309663014137829	0.145314516789085	0.315483660031869	0.310591402956355	0.213931811344078	1.02721050453017
NCAM1	0.155200991224548	0.44389314499614	-0.299419540143825	-1.47193208731121	0.0458309988639378	0.0896210678388436	-0.411335359574065	-2.11669507188299
TMEM163	0.0115948637012127	0.0588571761482876	0.5062573123871	2.7534850772565	0.00724755163216284	0.0240247078240913	0.533582637399506	2.95918477469972
HCAR3	0.855743812220057	0.999758107192662	-0.0391864541508424	-0.183942045075524	0.533565510238521	0.408560758310826	-0.133644367956943	-0.632521777859889
OCA2	0.00269374079823081	0.0175602398841644	-0.584691857919684	-3.3804985231099	0.00497771477784958	0.0182815592365084	-0.553936613145391	-3.12073199289476
ANK2	6.86547676487237e-08	2.26505973334237e-06	-0.860639116277147	-7.92740236922947	6.58006936427036e-06	0.000108407390298785	-0.781313868541506	-5.87159413578027
TNNC2	0.263694410006229	0.632967858872369	-0.237546100624289	-1.14702202750138	0.466913870859697	0.379509797333564	-0.155913610805991	-0.740353668086057
HSPA6	0.852409855386804	0.999758107192662	0.0401017749241568	0.1882454216629	0.281657800804708	0.291555962082459	0.229049930712858	1.10368112639379
SPC25	0.889713859609786	0.999758107192662	0.0298947944876728	0.140281714008605	0.818424604675293	0.502963502905207	-0.0494735889957735	-0.232336212962996
SNORD46	0.881453300987887	0.999758107192662	0.0321489026992618	0.150869705876459	0.839488428721699	0.507139242928254	-0.043655799735571	-0.204959252861048
TMOD4	0.215596041938314	0.551396526696454	-0.262320188802423	-1.27504156829536	0.143047183836092	0.197180364198879	-0.308066308676251	-1.51882741105859
H1-5	0.511499362803258	0.905629183433531	0.140857319790797	0.667332762775865	0.951823430539306	0.538036362732615	0.0130275751645035	0.0611099298027319
FAM171A2	3.07964541401695e-06	4.93532918912973e-05	0.79739499061545	6.19780617602412	3.58488571894355e-05	0.000412688439860754	0.739932705173496	5.15934379430493
TNFSF13B	0.676443070201919	0.999758107192662	0.0898071929481233	0.422942110362276	0.809863652210498	0.499823570558345	-0.0518475116297845	-0.243513908630613
NECAB1	0.976639423641083	0.999758107192662	0.00631427273249144	0.0296171547607609	0.964778672746741	0.540384330005854	0.00952179930055303	0.0446632222350557
ARHGAP25	0.222866775226048	0.564219684116577	-0.258355991741722	-1.25438361225319	0.16363831288175	0.213171600573717	-0.293694585914735	-1.44110336772013
SNORD53	0.0593460273289759	0.215177764064452	0.390309798786647	1.98843040562817	0.062997631808853	0.113868656970536	0.385274684308074	1.95827335836463
RNASE6	0.679162850998448	0.999758107192662	-0.0890107163700168	-0.419161056085149	0.600470961648156	0.43271402844839	-0.112573319118094	-0.531393515058925
GABRG3	0.376690173272518	0.779588799451104	0.18889980343484	0.902262620393076	0.075544367251239	0.129824197030432	0.369520247801018	1.86521878311278
CCL28	0.744494833102205	0.999758107192662	-0.0701903699848862	-0.330036013619305	0.251892378936872	0.272958872921989	-0.243331810900164	-1.17669516190173
SNORA7B	0.189123131634864	0.506760802880128	0.277565480837582	1.35514562060839	0.348493423912934	0.326724268271871	0.200106654486507	0.957958968697405
CXCR6	0.172598057518476	0.477846227902756	-0.287837280238107	-1.40973755250679	0.0587982640678057	0.107921447231224	-0.391085543342839	-1.99309519245566
NFE2L3	7.91953391754419e-08	2.53831215305903e-06	0.858696202239522	7.85904471219063	0.000140015232312773	0.00113302960410079	0.700039759965066	4.59803912177965
GPR132	0.47966832570566	0.88630511032088	-0.151535275005125	-0.719067339307321	0.109301624180326	0.166239007631045	-0.335228674262647	-1.66893159175262
MIR181B2	0.00351032727295975	0.0219071407616741	0.571789270334628	3.2690488430926	0.00110395517771855	0.00586363016107118	0.624594432840579	3.7513416128472
MIR142	0.0862118157196679	0.288913591553847	-0.357622519386773	-1.79618691515742	0.0153770892526173	0.0412757676294193	-0.488729189940566	-2.62752143679516
SAMD9	0.434395853340502	0.841585008930245	0.167366373184489	0.796249152031718	0.850894082034115	0.510678002232623	0.040518144469079	0.190203137660273
PPP1R27	0.301710413829065	0.686329421813159	-0.219960037842732	-1.05760597929807	0.434318461685412	0.365955127100054	-0.167394163004309	-0.796385173826432
MARCHF1	0.813204287048228	0.999758107192662	-0.0509204827202095	-0.239148479402548	0.557241133082904	0.416960030565082	-0.126059445187899	-0.596025892052109
SCARNA9L	0.00115807455068895	0.00852779492407178	-0.622582012050123	-3.73158452202676	0.00157403530368816	0.00757117577678156	-0.609345463681013	-3.60457317830396
SNORD13P2	0.787306424125941	0.999758107192662	0.0581314748530024	0.273122653688572	0.31642645829749	0.310927867349355	0.21352512466333	1.02516438893263
KLK11	0.0218839895898211	0.0986375178613779	0.465508004443077	2.46702637890673	0.00738921334767939	0.0243543436522624	0.532499444058199	2.95079657334607
GRAP	0.894539957048373	0.999758107192662	-0.0285792888080794	-0.13410352407061	0.532611075913682	0.408188376899264	-0.133953383617801	-0.634011000700523
SULT1C2	0.994942360618655	0.999758107192662	0.00136688706048735	0.00641127459976078	0.929756672181677	0.53207455882521	0.0190068403973283	0.0891660912692182
UNC13C	0.0304628935485391	0.128427038568883	-0.442270421833807	-2.31293830657603	0.0260260227402045	0.0604274605722477	-0.453518196660856	-2.38675569895726
HPCAL4	2.98880714284522e-05	0.000356659563585348	0.744775429986687	5.23486724421935	0.000110255989715924	0.000945022282454496	0.707530350733983	4.69604010000345
CXCR4	0.236419455272582	0.586380359484583	-0.251190185798667	-1.21721299174026	0.181666685487669	0.225374650150413	-0.282120293340064	-1.37928953680874
TNFRSF11B	0.000349554081406911	0.00305021013444076	-0.669149850911513	-4.22348926452394	0.00625142983442384	0.0216622591820333	-0.54174243067511	-3.023036955878
SNORA80E	0.883167410793225	0.999758107192662	0.0316809019018117	0.148671229431973	0.927291988294821	0.531440369183119	-0.0196754434663655	-0.0923038783262558
SNORA52	0.264276827109246	0.634061485386866	0.237264937009293	1.14558335512507	0.326959770570144	0.317423709881237	0.209030739679443	1.00258920323851
MYL4	0.483647257432596	0.889840450893476	0.150181554922079	0.712494737613049	0.264444352916044	0.280809485253431	0.237184137002224	1.14516996996534
TPH1	0.256422739060654	0.621689574575777	0.241090622491593	1.16518517950571	0.0312657335073503	0.0693732156545667	0.440377256487956	2.30064926946859
MATN2	4.28145829900473e-09	2.48921994128182e-07	-0.89325202762551	-9.31968682018049	2.62328095446129e-06	5.49510593347985e-05	-0.800620911827361	-6.26739868791274
MEDAG	0.260048924829132	0.628205216906158	0.239315091910945	1.15608072020303	0.0582793020112011	0.107111827838032	0.391825661266277	1.99755042005704
MYBPC2	0.377577786030011	0.78011939262399	-0.188555045045156	-0.90055515238344	0.304327097644848	0.304180507600669	-0.218801932890554	-1.05175684573409
IRF4	0.518861604131873	0.910922760062979	-0.138434495794452	-0.655627994561169	0.372345591925519	0.337323279485703	-0.190594053733811	-0.910658693003332
CHIT1	0.0910145150070085	0.301572282992076	0.352625641754974	1.76749695860028	0.0195696986960845	0.0493972225127154	0.473030036857788	2.51826440633487
DNAH11	0.996851998825148	0.999758107192662	-0.000850781428133556	-0.00399052006291013	0.901436038166451	0.524767987258085	-0.0267012485437514	-0.125284626194983
IGLC1	0.952091586785665	0.999758107192662	0.0129549807808892	0.0607693457429212	0.802096209475872	0.497709195039313	-0.0540064714049173	-0.253683033287483
CDH11	0.00200910980158109	0.0136674136161979	0.598390235233051	3.50309808572497	0.0223056588621224	0.0540709603955729	0.464207523280415	2.45823780001755
ANKRD44	0.824136311907087	0.999758107192662	-0.0478928720216431	-0.224895554309481	0.527659213605724	0.405931551892531	-0.135560849458473	-0.641760824397373
ENPP3	0.957713482826696	0.999758107192662	0.0114333420742061	0.0536306333002185	0.486756250555326	0.388972952581271	0.149127715025428	0.707380958908936
SNORD4A	0.224349514246239	0.566732762065272	0.257558184014635	1.2502343837031	0.289769640810765	0.296267541611576	0.225325572330364	1.0847669993205
SAMD9L	0.149541126600196	0.432588260232579	0.303384095740524	1.49338315780215	0.394945710131553	0.349062479533533	0.18189993671366	0.867661486509018
KCNIP4	0.00117636352934491	0.0086243660509158	-0.621920167661869	-3.72511331266432	0.00616984321823644	0.021569708952861	-0.542457862833025	-3.02869225127578
PDE5A	2.25208296456003e-10	4.33092877800006e-08	0.919241747760928	10.9517313924122	5.70195002325136e-10	8.71556990244368e-08	0.911843977231289	10.4178873371192
SAMD3	0.488427794760458	0.890966426049723	-0.148562518833766	-0.704639350203112	0.329359069199073	0.318405730018209	-0.208019304437477	-0.997518009070403
VAV1	0.583437702856624	0.952021042341356	0.117834859495144	0.556572005192144	0.946942442739785	0.536635300008983	0.0143491879798294	0.0673105873958998
DAPL1	0.782294927877375	0.999758107192662	0.0595336695912402	0.279733826515142	0.217670007689448	0.251949963615523	0.261180420598028	1.26909504753472
APOBEC2	0.684774337837105	0.999758107192662	-0.0873709925595063	-0.411379460201783	0.833854666744621	0.505957769126005	-0.0452087725145037	-0.212264967117475
GBP2	0.603343686559858	0.96478575561476	0.111692210045248	0.527181556777551	0.709443865168333	0.467750803214422	0.0802168043322134	0.377466572030605
SRPX2	0.287035877626996	0.668458028940372	0.22657331231854	1.09109800517007	0.0716318112360539	0.12505314215655	0.374203745237017	1.89268101785473
TMEM100	0.0290184866965966	0.123667005939324	0.445779167448532	2.33581640723614	0.00571844989143111	0.0204065144452032	0.546565534716236	3.06134415352351
STIL	0.196006532472171	0.517440687624528	0.273468746780298	1.33351450730318	0.528395897372735	0.406202533389034	0.135321258093193	0.64060539422776
DCC	0.922088434577973	0.999758107192662	0.0210876144691451	0.0989316785287387	0.974139769176384	0.543649813729419	-0.00699012908284298	-0.0327874126508664
SCARNA5	0.564467328499578	0.94077888083263	-0.123773870094795	-0.58504967974054	0.176940228898766	0.222904501905953	-0.285074603424299	-1.39500362565237
GBP3	0.282951826315297	0.660705529573189	0.228451327358089	1.10063770107654	0.217195855011388	0.251590499811746	0.261440353120733	1.27045069267254
BRCA2	0.166663980551674	0.466062585435329	0.291692099297271	1.43036034670177	0.451667986767038	0.373742554189441	0.161229053920743	0.766256214919687
KRT6A	0.866682536761485	0.999758107192662	-0.0361878116993291	-0.16984713105212	0.417253722007571	0.359314088509378	-0.173588531661353	-0.82675394110353
MYBL2	0.767020131131171	0.999758107192662	-0.0638222795152995	-0.299964569394523	0.462876448704154	0.37786190999524	-0.157312350440779	-0.747163335202975
PLA2G10	0.0143258421155079	0.0694081497844376	0.493209576033384	2.65930565632458	0.00651382267528722	0.022318514011839	0.53949323683884	3.00531809345495
B3GNT3	2.58731087665609e-08	1.01066831119379e-06	0.873174442894996	8.40271928352811	2.71095978598979e-06	5.56625586953391e-05	0.799964326502135	6.25311312586273
GPC5	0.980374682373994	0.999758107192662	-0.00530443941122895	-0.0248803762444559	0.903665441243478	0.525034055627588	0.0260945146963058	0.122435814798786
DUOXA2	0.673762349882665	0.999758107192662	0.090593356456181	0.426675008368421	0.681044217625143	0.458699364196447	0.0884604318490306	0.416549205017286
BLM	0.303998790085902	0.688714975273906	0.218946898408701	1.05248875343783	0.845795714063618	0.509170850481163	0.0419196630657549	0.196793632926001
DUOX2	0.26813339077015	0.640242098305037	0.235413108668457	1.13611542469258	0.144271102732488	0.198271442966346	0.307172443751014	1.5139606062327
LGALS9	0.233995832297253	0.582079184819038	0.25245134227007	1.22373916701264	0.641418878523868	0.447274821247554	0.100171665456959	0.472221954917927
SNORD115-48	0.723453773051318	0.999758107192662	-0.0761908864643608	-0.358408739297849	0.418625966799719	0.359502445241483	-0.173085377611295	-0.824283437905283
MRC2	3.15286685648175e-10	5.55924123939312e-08	0.916639828929111	10.7562406772537	2.62014390184362e-08	1.90587327524158e-06	0.873020350262841	8.39648269676729
NDC80	0.351061469231686	0.750773030863314	0.199064520735144	0.952763608448748	0.73219048170361	0.4755684296739	0.0736928893340092	0.346592681083453
PLK4	0.318912539095091	0.710640677908283	0.212456256858798	1.01978937727314	0.832548380600806	0.505957769126005	0.0455691659042951	0.213960599187084
FNDC1	0.414794020179458	0.823004008292575	0.174492694236679	0.831195088627357	0.212020909314682	0.247388655960205	0.264302307622645	1.28539655957181
MYL3	0.504185877982073	0.901619953472949	-0.143280919589528	-0.679053517392946	0.640180325477999	0.446687168354508	-0.100542054763545	-0.4739858146517
SLC27A2	0.000758304770981155	0.00580631524487868	0.639925063337775	3.90599796205575	0.00177779798825761	0.00833276623203075	0.603929937835443	3.55401449022495
TMPRSS11E	0.000580069505945913	0.00466293815069062	0.650384722375012	4.01600156103911	0.00251799099060346	0.0110316231420852	0.587897229492995	3.40877857347274
RPS6KA6	0.000115270632951248	0.00115040551847553	-0.706153001305208	-4.6777879720734	0.00471891719123407	0.0176644413168351	-0.556730011723059	-3.14351227628279
NOD1	2.34302802715192e-06	3.95636035268621e-05	0.802859122910986	6.31657197168368	1.75518287881538e-05	0.000237887282421916	0.758365863850836	5.45703011441216
NR4A2	0.826568612168852	0.999758107192662	0.0472204642900658	0.221730952611034	0.821810287394119	0.504143317780542	0.0485363061066095	0.227924082085906
IL18R1	0.841555557138784	0.999758107192662	0.043086518773784	0.202281536503399	0.766544141525135	0.485503361639134	0.0639562913122673	0.300597008761483
RNVU1-6	0.263388880465976	0.632538137526359	-0.237693755223608	-1.14777767644123	0.0552784003732114	0.102938105814779	-0.396208237950291	-2.02402630200645
ZNF676	0.746826003612663	0.999758107192662	0.0695287581420774	0.326909922102343	0.26585676261989	0.281596791760554	0.236504212593629	1.14169236946434
CILP	0.401306522684821	0.808759618470014	-0.179504010006664	-0.855849799002522	0.158199674812498	0.20964114527904	-0.297360324093875	-1.46082341377878
IGKC	0.78336694279419	0.999758107192662	0.0592335288119485	0.278318561852219	0.767688569269398	0.486004444854078	-0.0636341239169259	-0.299076637688584
PROX1	2.16024470756082e-07	5.59648887969125e-06	-0.844197964632351	-7.38695253564349	0.000103039220640699	0.000905739100882967	-0.70961203706622	-4.72382962669109
LPL	0.0326235582583956	0.135479893099649	0.437261792669103	2.28050868031586	0.00768165305451696	0.0250873500879975	0.530316978794687	2.93395699232395
CACNA1S	0.473793371619313	0.880329564510058	-0.153544530247878	-0.728830352101611	0.64455754072182	0.447715098255697	-0.0992342874519759	-0.46775887845303
CTH	9.38353823674021e-05	0.000951677305957425	-0.712460579204334	-4.76226098025322	0.0110102788930855	0.0325032880484342	-0.509375107276569	-2.77635934796056
CHRM3	0.700216775311995	0.999758107192662	0.082882605061826	0.390096073636733	0.210508248761287	0.24677455589251	0.265147711901828	1.28981843993614
HSPA4L	0.619236035858391	0.973335485473737	-0.106848881364974	-0.504051233272092	0.757805280256294	0.482411612606972	-0.0664208197122922	-0.312230759038279
NLGN4Y	0.924997971374826	0.999758107192662	0.0202979071723323	0.0952252423531771	0.38468776714992	0.343750688275916	0.185810020491129	0.886972259188645
RERGL	6.34577608060738e-06	8.98278559508127e-05	-0.782113484168077	-5.8870572421444	0.000624065513386896	0.00379871435467124	-0.647568733141617	-3.98600854604459
GRAMD2A	0.0105524280000711	0.0544500928796236	-0.511913867597802	-2.79509437040545	0.0245035591122298	0.057869287255698	-0.457733474762651	-2.41478546632616
SNORA3A	0.346718833664586	0.745431943610323	0.200829450784567	0.961564320533214	0.532332856867539	0.408088826072135	0.134043511179299	0.634445383145957
MME	0.0847747942795309	0.285437017776198	-0.359158157584973	-1.80503923879931	0.0524061068698649	0.0991659052446905	-0.400579157785945	-2.05059521734358
SNORD116-28	0.987516275251614	0.999758107192662	0.00337398176682008	0.0158254673293114	0.634259294038944	0.44448942569002	0.102316618560011	0.482439378286033
GP1BA	0.00265671020431357	0.0173414504198014	-0.58535215153239	-3.38630426895333	0.0114664018500443	0.0335617187331944	-0.506931141600379	-2.75841636651498
ELL3	0.561227457229755	0.94077888083263	-0.124796971091352	-0.589961824668728	0.369501802726456	0.336212950971639	-0.191709215790495	-0.916189623017559
PTX3	0.504025432680106	0.901619953472949	-0.143334281212233	-0.679311718655549	0.223105312628977	0.256086548600237	-0.258227405696188	-1.25371467793748
CAMK2N1	9.66783852973663e-09	4.43478831639295e-07	0.884612486779164	8.89762231190981	8.09606013785213e-07	2.24747762083456e-05	0.822605756523454	6.78557968031313
METTL24	1.46869726149745e-05	0.000188778568315868	-0.762729290200286	-5.53180534492933	6.92064875313925e-05	0.000672329405445715	-0.721504049465174	-4.88749860756139
JAK3	0.207526878126328	0.537794013136266	0.266826003028206	1.29860622277242	0.539391742168094	0.410648922707854	0.13176360990327	0.623461973587831
CD80	0.0989958534194504	0.321415108504709	0.344740722452607	1.72257468349055	0.264777255837028	0.280946126778446	0.237023670652601	1.14434907430346
GULP1	0.992429428153022	0.999758107192662	-0.00204605268830985	-0.0095968578625133	0.959189030611637	0.539516764610757	-0.0110340566098711	-0.0517574638597308
HLA-DOA	0.0704234147078631	0.245720218799243	0.375689545281769	1.90142818764782	0.316591462998159	0.310978940830671	0.213454024098381	1.02480672628065
SYNPO2L	0.372546654483547	0.777110251321541	-0.190515395404383	-0.910268705423229	0.370381452090287	0.336652387017673	-0.19136374291131	-0.914475769695691
AQP4-AS1	0.890167063486538	0.999758107192662	0.0297712160595972	0.139701305120296	0.493151070509529	0.390923920184881	0.146970659889762	0.696921472783136
IGH	0.827039035971806	0.999758107192662	0.0470904655176464	0.221119164862009	0.732904339653422	0.475695196241008	-0.0734891956175465	-0.345629458763787
MTND2P28	0.922844846442363	0.999758107192662	-0.0208822840326887	-0.0979679568902187	0.564955152713282	0.419345239717267	-0.123620051023502	-0.584311323006004
SNORA14A	0.827005258680477	0.999758107192662	0.0470997991357236	0.221163089464231	0.804529637885276	0.498432283132068	-0.0533295665296991	-0.250494301184214
ANKRD18B	0.0157464300786752	0.0746984349083262	-0.487214517127157	-2.61683832525168	0.0150105189993277	0.0405688614572675	-0.490262208717661	-2.63836573018564
OLFM4	0.814697942133085	0.999758107192662	-0.0505062768731379	-0.237198162693012	0.211565225515836	0.24717142585186	-0.264556554861132	-1.28672606213756
ITGAX	0.128801084819175	0.390537968793166	0.318897388536876	1.57815816400871	0.463888225208139	0.378088124531085	0.156961236000563	0.745453527219954
PLCH1	0.00465651390993571	0.0278499635761705	-0.557422799650748	-3.149185810327	0.0026774733080166	0.0115827830909821	-0.584980969359818	-3.38303932672237
SKA3	0.265232798622696	0.635744963141649	0.236804298601158	1.1432269960408	0.59200958543708	0.429315235683672	0.115178942519966	0.543856623831718
DCLK1	0.752690774602314	0.999758107192662	0.0678669585933559	0.319059882997369	0.630024428419853	0.443926495247518	0.103589829431151	0.488507489000081
H3C10	0.741812297838799	0.999758107192662	0.0709524683269102	0.333637442867815	0.590792715076139	0.429315235683672	0.115554967851962	0.545656145393055
WDR76	0.0447290738752344	0.172699126931407	0.413254386937433	2.12859832592667	0.223313643508933	0.256218785198287	0.258115177589278	1.25313089974565
CCDC178	0.0117103820133748	0.0593637617791032	-0.505656611121128	-2.74909467874207	0.0334621844733614	0.0726645458062461	-0.435388817888978	-2.26844938983748
CD247	0.32260158307679	0.714440851922402	-0.210879488631007	-1.01186728043102	0.218746490666388	0.252664499774781	-0.260591689721611	-1.26602569110055
MAOB	0.0297399652421348	0.126338000178993	-0.444009534385843	-2.32426120828004	0.0310842074334141	0.0691377095734846	-0.440801888340731	-2.30340234229169
CC2D2B	0.000393453047381254	0.00336284655881413	0.664879798998202	4.17506011035547	0.000373672865406682	0.00249539462545997	0.666749803990099	4.19617724136645
TMEM139	0.000805888697288148	0.0061424443390865	-0.637494981275138	-3.88097736602954	0.00570530429096605	0.0203860448943578	-0.546689172848563	-3.06233180172908
KCNIP3	0.144141068875254	0.420972747883335	-0.307267154149688	-1.51447606375188	0.0787820502660308	0.133388627133112	-0.365781856582285	-1.84341662450066
PTGIS	0.506293734947019	0.902614986448543	-0.14258065034751	-0.675665679029108	0.333273808362773	0.320650588321512	-0.206378509315992	-0.989298397917408
TESC	3.633579286344e-07	8.29584311950685e-06	0.836060605098857	7.14766073453502	1.05422681979661e-05	0.000157594582861254	0.770612130660482	5.67153008590754
IL12RB2	0.315444380498219	0.705061199146668	-0.213948771106657	-1.02729584436842	0.161304411249616	0.211751549299781	-0.295257033469749	-1.44950005987575
NR4A3	0.549924383184492	0.935250822478762	-0.128387379916008	-0.607215447455277	0.17686880508754	0.222904501905953	-0.285119663835966	-1.39524363712729
SLC22A31	1.79476433714854e-09	1.54721063547288e-07	0.901728006572202	9.78358032320141	2.44537547988699e-08	1.86890807932089e-06	0.873861454639639	8.43065418947408
CLEC2D	0.272760783221449	0.645740490581081	-0.233213460796609	-1.1248861918075	0.25661048257474	0.275467695806341	-0.240998299417911	-1.16471146565536
HAVCR2	0.0852172297080589	0.28615590902639	0.358683289251349	1.80230002592029	0.28726953742822	0.29458714502651	0.226466375190205	1.09055518718855
CXorf65	0.210032370491115	0.541501898659877	-0.265414517932405	-1.29121463032572	0.141101450299376	0.195379277656692	-0.309498636975328	-1.52663524885422
BRINP1	0.000617081092180616	0.00486657012760738	0.648004085403665	3.99062694756993	0.000544258053583047	0.00340085217924349	0.652816559132834	4.04213368983232
KDELR3	9.72366554430337e-06	0.000130344042148839	0.772488572279581	5.70571498885033	0.000249229521042338	0.00176276642759086	0.680999316620276	4.36192748495457
SNORD115-2	0.997884819861107	0.999758107192662	-0.000571649595311335	-0.00268127470904285	0.889640876476217	0.521565749547286	0.029914696187883	0.140375186616845
NLRP2	0.829081151425416	0.999758107192662	0.0465263235436073	0.218464384090748	0.294676000443624	0.298620639954498	0.223104560232766	1.07351151908934
GFRA2	0.702907403836867	0.999758107192662	0.0821040462789127	0.386406713135889	0.575557747846569	0.423872685194113	0.120291341997651	0.568343356084078
TLR1	0.730670446191246	0.999758107192662	0.0741268246132683	0.348644810167299	0.990877558113508	0.548084959746275	-0.00246548277371184	-0.0115641744044706
RARRES1	0.141266058802743	0.414634805052792	-0.309376918220114	-1.52597129588082	0.0910146210664844	0.146183612973529	-0.352625533611515	-1.76749633956998
THBS2	0.260076959799149	0.628205216906158	0.239301427160185	1.15601069877109	0.105605931964908	0.162556895439752	0.338560440114058	1.68765424121494
SNORD104	0.576888674930096	0.949490363645752	0.119875414497593	0.56634951208658	0.653277475912543	0.451425748105139	0.0966391866904531	0.455409517549385
PTPN7	0.948640768813108	0.999758107192662	0.0138892819694113	0.0651527917277541	0.757025304437296	0.482138196277668	-0.0666411780009036	-0.313271231665301
BACH2	0.754219627434147	0.999758107192662	-0.0674343756312961	-0.317016880014705	0.509609146163252	0.399107449389127	-0.14148208644838	-0.670353012295158
SFN	1.75822025076933e-05	0.000221450165168727	0.758323080670275	5.45630562278918	0.00050896030650005	0.00320440473961552	0.655352875194918	4.06962062741109
GRAP2	0.20730661173192	0.537794013136266	-0.266950639630524	-1.29925934465821	0.163119916529581	0.213003796410171	-0.294040273456029	-1.44296002199579
RPPH1	0.886050730964763	0.999758107192662	-0.0308939855553936	-0.144974838020933	0.345730821340828	0.325415901474102	-0.201232820444238	-0.963577063871777
CASP1	0.631031981618478	0.980064857224747	0.103286602591777	0.48706209376501	0.92602265713735	0.531247746232919	-0.0200198474765748	-0.0939202313459975
ADGRF1	0.0183082836708472	0.0848391272977166	0.477439017846661	2.54862522212708	0.0130318068976565	0.036790232424496	0.499110782471936	2.7015971359922
CCDC18	0.261817961985727	0.629370100927229	-0.238454680841068	-1.15167318860902	0.27531335511649	0.287687709827619	-0.232010238801701	-1.11875146724214
CHGB	0.0435904031298668	0.169744560474559	0.415276745323458	2.1411795362101	0.0219283807288462	0.0534989864930603	0.465370147528915	2.46609378530581
SNORD41	0.795825045076364	0.999758107192662	0.0557532228393404	0.261913180221234	0.895963324937233	0.523469539984664	0.0281914958320294	0.132282413206406
C12orf75	0.463883937527207	0.869347709009008	0.156962723106954	0.745460768310989	0.476626473096713	0.383888575406949	0.152574024970824	0.724113499273011
BMP5	0.000277256998271858	0.00246669927288129	-0.677322764343263	-4.31831708132492	0.000634575687763483	0.00384567399388935	-0.646921477091219	-3.97915459926723
IGF1	0.337429433538579	0.734500290680408	-0.204649356113996	-0.980645586451101	0.167427318010091	0.216369254172884	-0.29119091887721	-1.42767481807545
ATRNL1	0.0137415837260435	0.0673607045394289	-0.495817393411038	-2.67793406153884	0.0240963525022453	0.0573010840114089	-0.458896564205061	-2.42255558150632
ZNF730	6.14114673136434e-05	0.000673371352123283	0.724962232966	4.93674574778863	0.000451764283651457	0.00291091086307341	0.659805788668046	4.11846485852924
TMEM255A	0.0151764115956872	0.0726144095487424	0.489564685223017	2.63342759586702	0.00507113775299395	0.0185291424797368	0.55295815907195	3.11278874256286
PPP1R3C	0.549033771678757	0.935250822478762	-0.128671704473392	-0.608582789959911	0.630424804575958	0.443926495247518	-0.103469311730035	-0.487932999276664
SNORA65	0.898739155483402	0.999758107192662	-0.0274354707911273	-0.128732222394638	0.389093530280956	0.345396464857716	-0.184123511284566	-0.878637788708683
TNFAIP3	0.904902122334333	0.999758107192662	-0.0257580341081556	-0.12085598831854	0.434109923918325	0.365926998254689	-0.167469058055911	-0.796751769567838
H4C13	0.561012198470479	0.94077888083263	0.124865040328111	0.590288708484299	0.882689955112252	0.520027195909642	-0.0318112468557405	-0.149283526848311
PMAIP1	0.000109432975592405	0.00109432975592405	0.707761620928446	4.69911528103147	0.0102613984085203	0.0308553406057685	0.513575324672996	2.80740889413615
RYR1	0.727637473849301	0.999758107192662	-0.0749935100551044	-0.352744061012342	0.874850635453857	0.517860374816262	0.0339529552774771	0.159345349924104
CCR4	0.776587886796216	0.999758107192662	-0.0611333442701694	-0.287278124141967	0.458570697682176	0.376456881224608	-0.15881104032373	-0.754464721205555
MYOM3	0.444004383781288	0.852542979610768	-0.163936493155266	-0.779475922897239	0.542336266731135	0.41208329693435	-0.130816697157171	-0.618903197832579
DIO2	0.00558253814720744	0.0326082835701369	-0.547855493645931	-3.07166271166844	0.00496784132602834	0.0182815592365084	-0.554040920352729	-3.12157987438212
HS6ST2	0.00154261230553909	0.0108941547001348	0.610233322644142	3.61293793658828	0.00100073185236926	0.00548477599497676	0.628679847379246	3.79182912465825
SPAG5	0.0156673844126813	0.0744647548131242	-0.487536223275529	-2.61910474653016	0.00793156532328876	0.0256347937733773	-0.528506042433595	-2.92004572243136
APBB1IP	0.772102794252819	0.999758107192662	-0.0623927121143721	-0.293219045681728	0.548585625243334	0.413343123430496	-0.128814853642714	-0.609271264993356
MND1	0.366643184551011	0.769935288851346	0.192835204149862	0.921777986636208	0.721807358302213	0.47151077052931	0.0766626921166426	0.360641235635633
FABP7	0.828140143188775	0.999758107192662	-0.0467862434732125	-0.21968750822213	0.460188541900117	0.377163232255677	-0.158247067365045	-0.751716507135434
KIF15	0.797776229566266	0.999758107192662	-0.0552093849448956	-0.259350530979975	0.54399987363335	0.412437416590159	-0.130282761801324	-0.616333403238469
ENTPD3	0.265959752056338	0.63662078295596	0.236454724758487	1.14143932411931	0.204084062842353	0.242410025532843	0.268784412656365	1.30887683745845
HPGDS	0.000504244082883964	0.00411964120003239	0.655703200319426	4.07343608870557	0.00148285067866949	0.00722094208132099	0.611965442667263	3.62931925724383
SNORD37	0.822039170314809	0.999758107192662	0.0484729738240626	0.227625975937065	0.632456055925481	0.444030216834966	0.102858349233932	0.485020966760613
PDZRN4	0.0172723641066157	0.081167124561164	0.481248594681037	2.57505907027819	0.00724133006034067	0.0240247078240913	0.533630612809256	2.95955676405344
SLC30A2	0.848401569121569	0.999758107192662	0.041203122515014	0.193424032672333	0.503309123000877	0.396556850388769	0.143572616476276	0.680465027068066
CXCL2	0.000126191472104242	0.00124449183534756	0.703326112530045	4.64065752168637	0.000911536151277925	0.00512873107354523	0.632512981619503	3.83028827456092
TUSC3	2.77488765298983e-09	1.90060798149989e-07	0.897571933580535	9.54931002289621	1.44202181751041e-07	5.83455593370271e-06	0.85022134853216	7.57541699886002
SPINK5	0.364093120467122	0.766511832562363	-0.193843958323924	-0.926787719447583	0.209174940931837	0.246155779640667	-0.26589627340236	-1.29373645528554
SFR1	0.960694524767751	0.999758107192662	-0.0106267038657471	-0.0498464738686057	0.44556506369471	0.37137314512997	-0.163383135465261	-0.776772563372585
LEF1	0.28651391724087	0.667864608953078	0.226812391092051	1.09231173094528	0.547911391459535	0.413343123430496	0.129030321970211	0.610307631601463
ODAM	0.0138564415551978	0.0678024179878255	-0.49529764364505	-2.67421371381657	0.00972032848329407	0.0296167964309467	-0.516770668196518	-2.8312133072757
CHEK1	0.0194603315274811	0.0890225595950643	0.473403013401125	2.52082325615188	0.0705667513853645	0.12335032149863	0.375512292830289	1.90038377643512
SNORA16B	0.145649375532179	0.423645653089527	-0.306172294654498	-1.50852036253372	0.0767202337195063	0.131026537904977	-0.368148745093909	-1.85720814842297
FBLN1	0.03554544565497	0.144765068834856	-0.430892509093448	-2.23964728698318	0.0247410816413187	0.0583420409579653	-0.457062216367235	-2.41030821279957
ADTRP	1.3436932846389e-06	2.51627955924888e-05	0.813477027844593	6.56046224930189	0.000109980756101358	0.000945022282454496	0.707607523840623	4.69706592837215
LOC440173	0.817243647506597	0.999758107192662	-0.0498007261024927	-0.233876310364895	0.364298427468391	0.334930566560311	-0.193762591404839	-0.926383517390467
KIF14	0.981743668284484	0.999758107192662	0.00493436000563299	0.0231444816966417	0.823576337187569	0.504327129022695	-0.0480477379146187	-0.225624454251128
CDR1	0.960938799332005	0.999758107192662	-0.0105606120424388	-0.0495364235468899	0.670160085119094	0.455244974143271	0.0916515603967638	0.431700892571951
CCDC148	0.030202163052808	0.127866905388688	0.442893810474789	2.31699328100607	0.020096497654702	0.0503573567195278	0.471256826247545	2.50612288484381
MELK	0.26162001722401	0.629370100927229	0.238550769665608	1.15216526920702	0.601481037251904	0.432988285201324	0.112263312225026	0.529911447494318
SNORA49	0.997991698958963	0.999758107192662	-0.000542764341002012	-0.00254579079389228	0.738994664389817	0.477919072499697	-0.0717538407044211	-0.337425101966788
LIPK	0.741997748775281	0.999758107192662	-0.0708997558434804	-0.333388321961719	0.282787071824543	0.292058748268887	-0.228527445151701	-1.10102462676263
BCAT1	0.0818867683448505	0.277394201710198	0.362304589165495	1.82322983900373	0.0826670056621963	0.137512314208915	0.361446406002499	1.818261317541
GJB6	0.800326775245788	0.999758107192662	-0.0544989850512284	-0.25600336393292	0.490113349613762	0.389956740889163	-0.147993566358834	-0.701880233974818
SNORD115-28	0.851727419878183	0.999758107192662	-0.0402892166050934	-0.189126736098514	0.537497150709681	0.410105253883653	-0.132374153404882	-0.626402267925535
CEMIP	0.0344722665143746	0.141279780796617	0.43318182071886	2.25428609428622	0.0113816682644146	0.0334203675231216	0.507379014586092	2.76169780228203
PCDHB4	0.935117574488623	0.999758107192662	-0.0175531490879563	-0.0823442537632823	0.903552466972443	0.525034055627588	0.0261252560738061	0.122580152213028
ZNF215	0.896226731714328	0.999758107192662	0.0281197406616126	0.131945451018917	0.975032753419462	0.543750033842856	-0.00674867707179558	-0.0316548221574918
TF	0.265638514039808	0.636412347963124	-0.23660912460075	-1.14222884545733	0.118544373185354	0.175751168426391	-0.327243711877418	-1.62434557427134
SLC7A11	0.6495337929791	0.995128352981491	0.0977516972027064	0.460702481402707	0.399036839023304	0.350047259354421	0.180356474340678	0.860050549740562
TCAP	0.188257290518472	0.505253060972817	-0.278087981009635	-1.35791019151819	0.25880330579428	0.276992869232488	-0.239923188817452	-1.15919749187459
FAM3B	0.000622929179217913	0.00489724197498359	-0.647639275513825	-3.98675643255032	0.0010910184013464	0.00582867359562693	-0.625087999885346	-3.75620589229527
GRIK4	0.00148964918538108	0.0105648878395821	-0.61176541765511	-3.62742329798946	0.00473439359902073	0.0176742812607108	-0.556559388513881	-3.14211643078098
SORBS1	0.307356063837568	0.695061202708205	-0.217469008374738	-1.04503054358865	0.44847044275073	0.372440823792882	-0.162355726108984	-0.771755279301745
RIMS2	1.35761302757498e-05	0.000175402199945088	0.76462653331679	5.56487675314202	4.6756335899012e-05	0.000504061808269735	0.732666542436624	5.04932759061632
NXPE4	0.815938091787151	0.999758107192662	0.0501625027063688	0.23557957162288	0.538228245250301	0.410257862209948	0.132138435015864	0.625266994467658
PSG1	0.123502424671577	0.377914396179856	0.323146346261008	1.60161917805576	0.0215724531446928	0.0531001730276167	0.466481896435904	2.47362123822113
XIRP1	0.293865898128673	0.6777350049093	-0.223469677894068	-1.07536062090739	0.442695196577844	0.370214820815187	-0.164401477988324	-0.781748132445825
HSPB8	0.0285631293274788	0.121960415574205	-0.446914255226535	-2.34324618013739	0.00828715285796622	0.0264714350406978	-0.526009479145233	-2.90095817328403
RSPO3	1.05101412610775e-05	0.000139558981538866	-0.770683300983764	-5.67281999004186	0.000152008617529731	0.00121225505366175	-0.697410785786971	-4.56435904164437
CD1B	0.55794803918709	0.94077888083263	0.125835270253564	0.594948894092674	0.660464720521163	0.452481480936567	0.0945100730440366	0.445284672414467
EPSTI1	0.210102736680032	0.541501898659877	0.265375040798999	1.29100802720528	0.604727993531362	0.434302980847268	0.11126824881273	0.525155347776947
CORO1A	0.871926213035751	0.999758107192662	-0.0347526985713016	-0.1631031287388	0.408309581908235	0.354804711038902	-0.176890555075631	-0.842983654739775
SLC38A4	0.55924014166056	0.94077888083263	-0.125425848783913	-0.592982159779657	0.571344462583025	0.422344208219052	-0.121610832789745	-0.574670653541355
ST8SIA4	0.0172286616055382	0.0810379191229452	0.481413359371329	2.57620659451779	0.152652882745158	0.205049295398754	0.301191527019187	1.48150934882857
FOLR1	0.454057443909937	0.861425831417864	-0.1603898524093	-0.76216223825003	0.2314709034867	0.260982038151244	-0.253774401812661	-1.23059283587328
BCL11A	0.437411940653406	0.844424595855997	-0.166285417312977	-0.790959749163611	0.138161516646068	0.192861418553581	-0.311689858176564	-1.5386021929932
BCORP1	0.919062838101464	0.999758107192662	-0.021909102044167	-0.102787469915236	0.874605778920301	0.517860374816262	0.0340198994999902	0.159659890982011
RIPOR2	0.21924172496137	0.558719992256294	-0.260321494832792	-1.26461753393523	0.139464601935353	0.193991451883023	-0.31071455336569	-1.53327240828511
CYTH4	0.798526205856298	0.999758107192662	0.0550004374091685	0.258365999194143	0.768481126015669	0.486282408822918	-0.0634110893315078	-0.29802414879722
SLCO5A1	0.0926603535117083	0.306416512935543	-0.350958680553034	-1.75796459011015	0.0804507941046633	0.134968175239226	-0.363900270026293	-1.83248236961123
PDLIM4	2.41709630088849e-09	1.76644286959412e-07	0.898908171354219	9.62313682491789	3.79749867995827e-07	1.22920295309437e-05	0.83534920642277	7.12751494269018
C3orf14	0.950433773826418	0.999758107192662	0.0134038006652184	0.062875046259648	0.779393508423712	0.490389855685685	-0.0603465456106668	-0.283567193639154
COL12A1	0.0453402284246587	0.17451973989476	0.412185532528683	2.12196428629263	0.00937753982051293	0.0289102399496385	0.518872074792098	2.84695601482572
HCLS1	0.201432391702079	0.526207919806894	-0.270308075379883	-1.31687957354374	0.2060087436561	0.24368053095938	-0.267686852060748	-1.30311868537662
OR4D10	2.73939756010311e-05	0.000330845115954482	0.747059001106386	5.27111926257704	5.92307320395058e-05	0.000592596791078436	0.725998653766563	4.95165731439513
CPAMD8	0.718045797984623	0.999758107192662	-0.0777419189262525	-0.365748854339404	0.620503100976917	0.440913601859989	-0.106464937070108	-0.502219203008255
SNORD116-27	0.99868665908576	0.999758107192662	-0.000354943905635208	-0.0016648345937169	0.782784655187561	0.491362964331812	-0.0593965433107645	-0.279087220586537
CA8	0.673680025390752	0.999758107192662	-0.0906175172393877	-0.42678974242031	0.437025892663989	0.367653736493851	-0.166423552254551	-0.791635516066293
KIF4A	0.828536421906995	0.999758107192662	0.0466767779232646	0.219172382779561	0.89794042874814	0.524086335540522	-0.0276529794149396	-0.129753590401097
SNORD75	0.0141566097892643	0.0687214067440012	-0.49395582895975	-2.66462662597761	0.00768214311140625	0.0250873500879975	-0.530313380021651	-2.9339292920106
CDHR3	0.00349226051450735	0.0218266282156709	-0.572045771861875	-3.27122838639833	0.00610438860158791	0.0213952519502604	-0.543037576173958	-3.0332815732247
XAGE-4	0.760009389351651	0.999758107192662	0.0657984654658876	0.309292416819976	0.2281540529821	0.258502663723751	0.255526993926892	1.23968293064832
LIMD1-AS1	0.959465542927269	0.999758107192662	0.0109592359117107	0.0514064600112394	0.933473643802434	0.532401965750197	-0.0179988445046559	-0.0844357418651767
GLIS3-AS1	0.26479582275195	0.635001973026258	-0.23701472480877	-1.14430331308524	0.24673733898164	0.269826351284407	-0.24591405793274	-1.18998155946964
CRHBP	0.489710687704128	0.891680057727837	-0.148129394142136	-0.70253886146495	0.343502469749975	0.324551321933508	-0.202145091264545	-0.968131020293182
LOC399975	0.944968956631501	0.999758107192662	-0.0148836836246153	-0.0698183978921652	0.605434549462021	0.434696946249086	-0.11105201338136	-0.524122020402518
FABP3	0.893011274379577	0.999758107192662	-0.0289958703941676	-0.136059896387132	0.815579045192439	0.501550847022095	0.0502620195175361	0.2360481177232
KIF18A	0.448719377487946	0.856391864661787	0.162267860865635	0.771326315260023	0.643632141809225	0.44729815950267	0.0995104789110203	0.469073759497278
HJV	0.716255094781074	0.999758107192662	-0.0782563276760522	-0.368183832609475	0.964949581171628	0.540384330005854	-0.00947556786280845	-0.0444463482202797
SCARNA6	0.985548334466902	0.999758107192662	0.00390590840175722	0.0183204740742413	0.472048253975238	0.381541456524192	-0.15414381295086	-0.731744065555758
GRIK2	0.166511126486952	0.465895709252803	-0.291792650530736	-1.43089929610529	0.132414885968141	0.187793246543716	-0.316071451568987	-1.56261328031844
RPL23P8	0.447735720419334	0.855436989719782	-0.162615207656548	-0.773022195818179	0.403528335500101	0.352346954413994	-0.17867212841423	-0.851752395999167
H2AC13	0.623033057900277	0.975579193718541	-0.105699260452014	-0.498566374677564	0.620816608108623	0.441022471561795	-0.106369987599622	-0.501766176780635
EGF	0.133250529360343	0.399192718275442	-0.315425920671165	-1.55906885739901	0.215441594738975	0.250153559766482	-0.262405359862863	-1.27548616156928
PIH1D2	0.0081630223942839	0.0446264553011864	-0.526870693579784	-2.90753082712592	0.0530733797163072	0.099947380800434	-0.39954745780358	-2.04430905995298
STAC	1.17510265518206e-07	3.47663507450313e-06	0.853175751623262	7.6717182835457	6.46566606632426e-06	0.000108407390298785	0.781701103610268	5.87907324519131
IL1RN	0.00689209691390524	0.0389824486080613	0.536380381397164	2.98094488268445	0.0123710991121064	0.0354336125778636	0.502311721927137	2.7247453456938
LINC00665	0.817947453623711	0.999758107192662	0.0496057518541054	0.232958400752349	0.385778441348837	0.344210591272585	0.185391497961317	0.884903230795419
IL5RA	0.370486471315503	0.773781268411661	-0.191322529417208	-0.914271337609727	0.144860143738428	0.198783083909978	-0.306744174808019	-1.51163038960974
SNORA6	0.512883991075337	0.907117069464693	0.140400374622885	0.665124311821074	0.424869083149609	0.361459799245284	0.170807541506308	0.813107477287497
LOC151760	0.569081692072224	0.944063855461553	0.122321248341182	0.57807855707034	0.6569188513436	0.451945324447284	0.0955593908780619	0.450273847545452
COX7B	0.296572893044563	0.681463449091368	-0.222252059258238	-1.06919596280164	0.116968197695728	0.174239169264262	-0.328572387067135	-1.63173712040315
KIF20B	0.802328274854663	0.999758107192662	-0.0539418966436938	-0.25337882243191	0.374079228604617	0.338336827950209	-0.189916633905796	-0.907300644772756
LCP2	0.38641909326329	0.790223094607955	0.185145975011203	0.883689683737592	0.837217151667588	0.506433106118627	0.0442816298151156	0.207903189185098
MMP3	0.782680530779735	0.999758107192662	-0.0594256968268212	-0.279224689889303	0.977861462277544	0.544431760331005	0.00598387941202856	0.0280673848053571
DNASE1L3	0.00128713237831724	0.00930008943870834	-0.618090407617249	-3.68792150750739	0.00250012969008351	0.0109708401143766	-0.588233530294897	-3.4117597951544
UNC45B	0.511002732148506	0.905070372207768	-0.141021360536029	-0.668125690305142	0.659857958196439	0.452178384950626	-0.0946894807773538	-0.446137592953697
PVALB	0.0840225349125605	0.283094794179786	-0.359969857149232	-1.80972514552625	0.0755341723585614	0.129824197030432	-0.369532209446991	-1.86528871032551
KLRC3	0.957377468212267	0.999758107192662	-0.0115242731887794	-0.054057222343729	0.563291225622239	0.41885347285009	-0.124144959756171	-0.586831147304691
PIWIL1	0.118721947402949	0.368545800254955	0.327094830419965	1.62351800615385	0.0217223030986564	0.0532669587216623	0.466012041863422	2.4704381138162
RAC2	0.203091077393427	0.529710686993812	0.269353407727607	1.31186412764211	0.59675056221508	0.431388876001786	0.113717062533535	0.536862837329388
H4C14	0.803394007314109	0.999758107192662	0.0536454026256209	0.251982083856935	0.621475058113294	0.441203934284878	-0.106170631073271	-0.500815045124115
ACTBL2	3.28846294062046e-06	5.23640595640201e-05	0.796058778695262	6.16941089052345	9.13243260747265e-05	0.00082381847223325	0.713280184746175	4.77340682384434
PRSS23	4.03507049995255e-09	2.37357088232503e-07	0.893853530936069	9.35086378102702	1.16961190621545e-06	2.92545878872525e-05	0.81602730860365	6.6218321002359
COL1A1	6.13774631119668e-09	3.1637867583488e-07	0.88951895892027	9.13160344775597	2.52967030545115e-06	5.35384088133178e-05	0.801343815803826	6.28319992924731
SLA	0.0673346827689161	0.237763710342218	-0.379577767992644	-1.92439995777913	0.060257637818848	0.110159128619432	-0.389030926197906	-1.98075105610346
DUSP27	0.606221382524933	0.966583583000456	-0.110811333488842	-0.522971968551543	0.75149671994446	0.480619704858709	-0.0682049891916929	-0.32065645980458
SNAI1	0.75848732517722	0.999758107192662	-0.0662281818930482	-0.31132121261623	0.581656167346523	0.426415185113804	-0.11838896073866	-0.55922631955339
FCGR2A	0.100706741195015	0.325070178163381	0.343112468142789	1.71335020383618	0.107205980651715	0.163958048146149	0.337107582343634	1.67948125061317
INHBA	0.0002416096275355	0.00220446740452098	0.682060987836654	4.3746344701517	0.00156083393641904	0.00753401937203976	0.609716606834852	3.60806718736603
SNORD116-22	0.438929819893042	0.846082029269045	-0.165742924057041	-0.788306292781938	0.120719822498572	0.17746381019783	-0.325430850471598	-1.61427784505478
OR4D6	0.000119518747123237	0.00118570185638132	0.705026612046655	4.66294026104867	7.78809812054249e-05	0.000726363959875142	0.71803656463224	4.83888502260004
SMOC2	3.25970315859792e-05	0.00038439895738183	-0.742478057544857	-5.19881286756259	0.00115922299060101	0.0060064429138374	-0.622540189244519	-3.7311752114862
TDRD9	0.583588898955251	0.952021042341356	-0.117787867611134	-0.556346923988785	0.180590977746837	0.224574273123677	-0.282787962261415	-1.38283714193685
SNORD102	0.208044783272463	0.537903174627489	-0.266533300158232	-1.29707267421069	0.0409203075843885	0.083458740992981	-0.420187046291391	-2.17188721915201
SNORA71C	0.249926665986484	0.611067642998737	0.244312383182688	1.18173733384107	0.302659726314499	0.303037487192576	0.219539171271549	1.05547980551048
NCF4	0.760728694256791	0.999758107192662	0.0655954728595215	0.308334099516175	0.804871908443723	0.498532074161919	-0.0532343968435937	-0.250046008108096
MCOLN2	0.539048907304663	0.926569519158659	0.13187401630569	0.623993622195823	0.898393329347065	0.524239463641725	-0.0275296426860617	-0.12917442863219
TRGV5	0.936307488070288	0.999758107192662	-0.0172305884521077	-0.0808306235479064	0.64582160128942	0.448366734699361	-0.0988572669886789	-0.465964150980762
CFAP221	0.000386653862484376	0.00332748590778293	-0.665513202820883	-4.18219700026843	0.00401260032714612	0.0156818802864099	-0.565069267553432	-3.2124486807102
DPY19L2P2	0.0361740796254244	0.146929649169067	-0.429576846974305	-2.23125846493169	0.0313804395609008	0.0694596807889269	-0.440109944716877	-2.29891715375328
SERPINA9	0.109693059057618	0.348144154637479	-0.334880664348715	-1.66698006062663	0.0891040769214611	0.144805649679413	-0.354589099073869	-1.77874947245349
ADGRB3	4.36722577139559e-05	0.000500828643508668	0.734555277061331	5.07755578153662	0.000109144212821377	0.000941358219470261	0.707843125170603	4.70019975744908
ALB	0.598399796102598	0.962366992767124	-0.113209676861277	-0.534436279609334	0.489790474893999	0.389819203662587	-0.148102475518886	-0.702408330116138
GGTA1P	0.965915505338732	0.999758107192662	-0.00921428892605295	-0.0432206808186056	0.431982936442955	0.365140905724944	-0.168234060138177	-0.800497110199211
CCDC69	0.00383375671178721	0.0235778395558869	-0.567376179834076	-3.23177118323641	0.0176624954124138	0.0456296716255347	-0.479792597260226	-2.56493399782012
PI16	0.00338574759957022	0.0214016915269926	-0.573581190569341	-3.28430504185602	0.00166709298935341	0.00792184153162467	-0.606802171680468	-3.58073108571779
ELF3	4.38030551608293e-07	9.52240329583245e-06	0.833024224340961	7.0624946896759	6.60101846872152e-05	0.000646322860218682	0.722878505170965	4.90697921869923
ADAMTS9	1.86939862301116e-06	3.32633206941488e-05	0.807249978635185	6.41524210738489	6.04597857467581e-06	0.000103966041909455	0.783175740528978	5.90771529182955
GREB1L	0.529525028875354	0.91963360346536	0.134954337909137	0.638836142216713	0.365350344419609	0.335179882541157	0.193346114896072	0.924314920308497
FAM126A	0.183579855924983	0.498046272178468	-0.280939534950576	-1.37302099769856	0.142776983431881	0.197104160906994	-0.308264378592505	-1.51990643835797
SNORD50A	0.957173789556579	0.999758107192662	-0.0115793929300953	-0.0543158086059524	0.66413215319893	0.453470957673894	-0.0934269857498618	-0.440136504528269
SNORA21	0.977244459103493	0.999758107192662	-0.00615069220385899	-0.0288498493615006	0.674357832794747	0.4568574923188	-0.0904186244773592	-0.425845268630836
BTN3A2	0.54749622126709	0.933656584698311	0.129163060647203	0.61094612617893	0.870286023839344	0.516826290847496	0.0352014361874161	0.165211763135014
UBASH3A	0.177405143413493	0.487376767619487	-0.284781601972685	-1.39344321713357	0.177519960865324	0.22332806319803	-0.284709322857223	-1.39305835285932
LONRF2	2.92871449314447e-07	6.97312974558207e-06	0.83948987901906	7.24647657502596	6.56875531723777e-06	0.000108407390298785	0.781351897494857	5.87232786002344
HYDIN	0.190508993778653	0.508838124408796	0.276732570040609	1.3507413462064	0.0419955979754296	0.0846823911478303	0.418180134759552	2.15930886180181
TENM2	0.170263076902279	0.473479079261065	-0.289342908692285	-1.41778350204745	0.0777274562959307	0.132254154810697	-0.36698655401717	-1.8504310360905
CENPU	0.0128576028583964	0.0638972825364508	0.499941559366098	2.70759080491332	0.0357064116445049	0.0758274825675428	0.430553879460566	2.2374864716372
GALNT17	0.0370031094039724	0.14920608630634	-0.427869190226708	-2.22039620526413	0.152249759909071	0.205049295398754	-0.30147377555702	-1.48303640455874
CIP2A	0.569673689098285	0.944419245852595	-0.122135265172222	-0.577186298368637	0.227649718048379	0.258378724503685	-0.255794953481342	-1.24107389440272
C3orf52	0.943327157202017	0.999758107192662	-0.0153284105052895	-0.0719050661165423	0.834650098688576	0.505957769126005	-0.044989377205117	-0.211232764359353
RBP7	0.102843118413189	0.331324479423934	-0.341107792163557	-1.70201722944577	0.105067026587438	0.162281058428792	-0.339053423189598	-1.69043058989844
BANK1	0.340751862576413	0.738837516427609	-0.203276030808774	-0.97378019640834	0.100023916517596	0.15707773958556	-0.343759835901394	-1.7170156045018
USP32P1	0.6750029186558	0.999758107192662	-0.0902294003439625	-0.424946755546289	0.520649103936576	0.403289632200852	-0.137848754259434	-0.65280006190857
C10orf71	0.538851629807677	0.926569519158659	-0.131937562303915	-0.624299630939061	0.603581562180434	0.434036489706332	-0.111619328784116	-0.526833219622031
EPHB1	0.0177901287498337	0.0829763467809406	-0.479321946805718	-2.56166697044506	0.0126380127205707	0.0359581386920449	-0.501002066926177	-2.71525635923932
PRMT8	0.0275592791084707	0.118483573123262	0.449468700844976	2.36001827908986	0.00980384313734417	0.0298052427813578	0.516268009201115	2.82745801052327
VSIG1	0.181525741083146	0.49543051605662	0.282207618955042	1.3797534105149	0.419716307597504	0.359857878717839	0.17268623112499	0.822324088658315
CFAP126	0.00234675900746595	0.0155620623837264	-0.591208484324131	-3.4382505302261	0.00621327282788853	0.0216390515704035	-0.542076051054169	-3.02567297420164
SLC15A2	0.376523746026704	0.779588799451104	0.188964497421973	0.902583065667944	0.576025928930904	0.423872685194113	0.120144982834214	0.567641715247886
MIS18BP1	0.361998935849895	0.764678782952884	0.194675451107392	0.930919422278089	0.789564089090467	0.493808024718744	0.0575005420088278	0.27014841571492
MYB	0.991276965183207	0.999758107192662	-0.00235753266715345	-0.0110578391058731	0.578915983751841	0.425085935979998	-0.119242668086704	-0.563316876722265
MARCHF11	0.91083072306226	0.999758107192662	0.0241457560337168	0.113286663503822	0.385162509849957	0.344063165476456	0.185627765519215	0.886071193235967
CSTA	0.3573999383678	0.759365434307806	-0.196511373331623	-0.940049556235587	0.262814686389451	0.279618562690462	-0.237971546135204	-1.14919954996723
HRC	0.513944607909857	0.908029342596921	-0.140050761600351	-0.663434898177432	0.720720079958374	0.471121132668547	-0.0769744567704374	-0.362116581444706
ADAM12	0.000248588732421506	0.00225989756746824	0.681087501004803	4.36298099157388	0.0125099779670159	0.0357008424989999	0.501627421320663	2.71978419020963
OR13C2	0.390061715912684	0.793885321397392	-0.183754345790136	-0.876814503924068	0.21128710877413	0.247056316642737	-0.264711910053138	-1.28753858314943
GPR37	0.0611583947356882	0.21983607022174	0.387781839014614	1.97326358840198	0.0167958501203289	0.044010629505775	0.483063789316676	2.58772088590505
SLC4A11	0.860692651260419	0.999758107192662	-0.0378289825991841	-0.177560749196443	0.915187465433518	0.528051132542497	-0.0229617484240544	-0.107728549927797
EDA2R	0.00303869546531921	0.0195288911652905	0.578884910092289	3.32987499589015	0.00348868307255001	0.0142620288909369	0.572096695289264	3.27166126230396
CCDC141	0.0756904916742309	0.26046280686246	-0.369348934734453	-1.86421741287777	0.100898773673415	0.158000701602627	-0.342930993357972	-1.71232318935553
BBOF1	0.499370920508281	0.898161207281878	-0.144885952055071	-0.686822454868262	0.442055355352626	0.370154692382823	-0.164628996743374	-0.782860127824676
FRK	0.708442722710842	0.999758107192662	-0.0805054833958918	-0.37883381982111	0.219025764819257	0.252880913856703	-0.260439270372809	-1.26523129786355
CD163	0.424939004764999	0.834359206501208	-0.170782133794174	-0.812982893162402	0.268110775472124	0.282522009149619	-0.235423918167113	-1.13617065278814
KCNA2	0.075616084565997	0.26046280686246	-0.369436136615759	-1.86472710345038	0.0313530849111121	0.0694550089934279	-0.440173621357819	-2.29932969419123
FXYD3	0.469266351324863	0.875496924113551	0.155101486254679	0.736401993416236	0.183781514411846	0.226950700995907	0.280815571411029	1.37236327986153
PAX9	0.451314635522681	0.858665592699164	0.161353352267206	0.766862739199793	0.117074552684826	0.174303227699797	0.328482322975715	1.63123574297931
ARNTL	2.62670041273338e-09	1.84978902305168e-07	0.898105385033744	9.5786182244786	1.048795645886e-07	4.58031361593016e-06	0.854789916456962	7.72547123889103
KRT6B	0.973496861172081	0.999758107192662	-0.00716396856970437	-0.0336028533835936	0.891922023714939	0.522569055223516	-0.0292927636683291	-0.137454225413618
MAMLD1	3.47855078075554e-11	1.25656429705856e-08	0.932233544414331	12.0836704397376	3.09294811984273e-11	7.7361492407708e-09	0.9329748448454	12.1576394472306
SCUBE3	0.157924845334058	0.449298290197031	-0.29754790055659	-1.46183438695073	0.173905382076087	0.221528921164936	-0.28700047679371	-1.40527067975117
SLC29A4	0.181926563304404	0.495982997013097	-0.281959402017386	-1.37843497955056	0.23936288940338	0.265445240971503	-0.249669916538384	-1.2093547627621
MIR218-1	0.585491773973383	0.952805041550605	0.117196902164487	0.55351664727093	0.174809952855686	0.221528921164936	0.286424025612252	1.40219561261961
SNORA36C	0.960466813039088	0.999758107192662	-0.0106883152235008	-0.050135505994228	0.873081211281473	0.517717049351618	-0.0344367879990293	-0.161618712775554
HFM1	0.00815731434244515	0.0446264553011864	-0.526910557054156	-2.90783535865627	0.0349263419278198	0.0749566149163122	-0.432206379742091	-2.24804218889442
ZNF443	0.961206361484496	0.999758107192662	0.0104882205023422	0.0491968207043665	0.861090250985453	0.514362889988748	0.037719981828043	0.177048394023939
GLRB	3.83495948286239e-05	0.00044489089128334	0.738110080953977	5.13138319242587	0.000204437441587046	0.00152681618690103	0.687700423965862	4.44300963891754
CYP2C8	0.652729940479994	0.99767905677491	0.0968017464775392	0.456182816260526	0.275495698675456	0.287768955895176	0.231924557947481	1.11831482392
CYP19A1	0.216078642539503	0.552066025905732	-0.262054318103053	-1.2736539279826	0.256337080057751	0.275389098002592	-0.241132759897211	-1.16540139959378
TCN1	0.761381910937927	0.999758107192662	0.0654111778191288	0.307464085727658	0.355043645106959	0.330015943485525	0.197457363706692	0.944758021831393
PLK1	0.823273681684838	0.999758107192662	0.0481314495466587	0.226018462600061	0.674693850246937	0.456869242198427	-0.0903200517688694	-0.425377199555812
RBM11	0.936006545143523	0.999758107192662	-0.0173121643580879	-0.0812134197328895	0.782453837271851	0.491282439171035	-0.0594891716461907	-0.27952399894903
VNN1	0.510613893687879	0.905022853044805	-0.141149850795616	-0.668746815843175	0.308807871655654	0.307060598535229	-0.216832994479476	-1.0418232088992
CLEC12A	0.095492678792729	0.313501900173109	0.348141006506377	1.74189523317987	0.183432585038462	0.226621525411231	0.281030124597296	1.37350168964612
S100A12	0.388242704731766	0.791958085153552	-0.184448357178347	-0.880242500136174	0.146404802286572	0.199648105586037	-0.305626971937755	-1.50555644001464
TRIM54	0.328942760183356	0.72282145856326	-0.208194482063623	-0.998396085040303	0.339008284772004	0.323058049500244	-0.203995737181016	-0.977377329525553
HLA-DPB1	0.200051961412562	0.523970564202626	0.271106663241696	1.32107825606114	0.504090914376445	0.396674122910043	0.143312502007708	0.679206334733543
DAPK2	0.000186510643845228	0.00174963080530233	0.690747179026782	4.48058055387606	0.00101149704040338	0.00553275603316516	0.628237296891361	3.78741851830633
SNORD56B	0.958567958642071	0.999758107192662	0.0112021152631872	0.0525458749995079	0.740582134614797	0.477919072499697	0.0713022298282774	0.335290498331356
FAT2	0.578114520984882	0.949949401290567	0.119492697788561	0.564515138957533	0.289176920591164	0.295881434463943	0.225595472387187	1.0861359884399
MIR95	0.600702818160657	0.962920414404127	0.112502139623356	0.531053209321248	0.205403142543107	0.243277958691315	0.268031449648177	1.30492596399436
DDIAS	0.984177919703481	0.999758107192662	0.0042763389850125	0.020057991171484	0.627027203104229	0.442712846817966	-0.104492997751195	-0.492813450404131
HORMAD1	0.912644281201549	0.999758107192662	0.0236528150457119	0.110972582917269	0.914299200268865	0.527811916313225	-0.0232030939479413	-0.108861466087736
SV2B	0.000192742068350071	0.00180132774158945	-0.68966024239355	-4.46712525488568	0.00091050033787754	0.00512873107354523	-0.632559357212788	-3.83075642421293
MRPS18C	0.404037797788636	0.811320879093646	-0.178481737682909	-0.850814898974919	0.166232740963159	0.215331191043812	-0.291975945380528	-1.43188188044716
ETV1	0.000179981710430432	0.0016947430360681	0.691920525030843	4.49517073630928	0.00254923133153162	0.0111507349076653	0.587313862304239	3.40361357370373
S100A8	0.486399335579649	0.89006087462022	-0.149248524253629	-0.707967062579725	0.146231186258602	0.199648105586037	-0.30575212329681	-1.50623651447523
PRUNE2	0.777627411687238	0.999758107192662	-0.0608417354864179	-0.285902690987994	0.74369722099987	0.477964696542241	-0.0704168826452821	-0.331106377938582
ZBP1	0.517941595600486	0.910166355728587	-0.138736348854245	-0.657085600651582	0.323172991790285	0.31472146893942	-0.210636238372274	-1.01064586525271
ICAM3	0.414399031826679	0.823004008292575	0.174638162306739	0.831909814027254	0.842103892967485	0.508274217357328	-0.0429355558258781	-0.201571488092513
TRIM51	0.0992976026885573	0.321977752945144	-0.344452039914729	-1.72093793969235	0.0382699007846354	0.0800103805684022	-0.425317376296544	-2.20421850327563
CD1E	0.725518876432532	0.999758107192662	0.0755995807973794	0.35561113291224	0.830574219907344	0.505815750647941	-0.0461140457800164	-0.21652438971949
ANKRD23	0.160439320362433	0.453474619452891	-0.295840204983958	-1.45263732023272	0.161677790797759	0.211925304953452	-0.29500601079862	-1.44815019173228
CDON	8.92916241612696e-07	1.75770913703287e-05	-0.820879846783294	-6.74183412967371	7.38678873890564e-05	0.000698405383790162	-0.719596237086599	-4.86065797205461
EEF1A2	0.422379976517919	0.831784120752105	-0.171713504340303	-0.817550867722449	0.50582720752956	0.39733045984089	-0.142735516214161	-0.676414816496555
ADAM19	0.664131808534084	0.999758107192662	0.0934270874340311	0.440136987782682	0.886140575638859	0.521142213971543	-0.0308694713304925	-0.144859691433692
RAP1GAP	6.0447101549066e-05	0.000664253863176549	-0.725416506934299	-4.94327290230569	0.00114340488783249	0.00597856528520254	-0.623119392311801	-3.73684839439872
MIRLET7F1	0.845124668384733	0.999758107192662	0.0421042522513277	0.197661730234003	0.410774892234245	0.355746599443177	0.175976456047884	0.838487869472978
KNTC1	0.0437251799448899	0.16989580532361	0.415035225065531	2.13967501481286	0.19357479809715	0.234414988490886	0.274904625952586	1.34108706196434
GHR	5.27946783051014e-05	0.000593198632641589	-0.729265839157703	-4.9991342624051	0.00123836286174761	0.0062978968478036	-0.619740310493241	-3.70389141203561
NIBAN3	0.187592684459867	0.504281409838351	-0.278490163126709	-1.36003904402635	0.11911972421109	0.175920201363101	-0.326761915059367	-1.62166796223266
ST8SIA1	0.00490628346148614	0.0291001391547221	-0.554695198331589	-3.12690314432447	0.00800998935147557	0.0257155611633093	-0.527947547203778	-2.91576665376372
RAB3C	0.649618194104148	0.995128352981491	-0.0977265888840483	-0.460583005018303	0.350600073878057	0.327656725476536	-0.199251426515662	-0.953695143482695
ASF1B	0.0124309957104631	0.0623420045660137	0.502015821088453	2.72259923617257	0.0683496511088419	0.120727968614634	0.378285325099254	1.91675104635714
RALGPS2	0.293658773102513	0.677569850259605	-0.223563131018985	-1.07583398144195	0.112263473126665	0.16896905363713	-0.332617774336548	-1.65430916156793
KIF5A	0.936247974283776	0.999758107192662	0.0172467205348264	0.0809063234641776	0.815185202760119	0.501420722909641	0.0503711921584901	0.236562133611528
CHRNA1	0.407500995522633	0.814130551667304	-0.177191031413547	-0.844461969419923	0.226638163082782	0.257753117398025	-0.256333593650273	-1.24387087325595
ATP2A3	0.206444888436056	0.536220489444302	-0.267439101645649	-1.30181966493803	0.107100133401385	0.163887267197324	-0.337203197239932	-1.68001871103291
LILRB4	0.138425745928848	0.408335533713417	0.311491562860115	1.53751812575567	0.409742748525373	0.355189056224048	0.176358788795948	0.840368011831731
LHFPL1	0.437216209307832	0.844372748759815	-0.166355445362869	-0.79130232585496	0.450242586297482	0.373011811409357	-0.161730780696406	-0.768704662862321
LOC100507388	0.600644138356064	0.962920414404127	0.112520153116752	0.531139330183189	0.171211542275154	0.21940467850674	0.28872960217196	1.41450466318311
OR2L8	0.0156073804640702	0.0743208593527151	-0.487781318832151	-2.62083238489658	0.00385300445724113	0.0152093839125301	-0.567123594977841	-3.22965011074694
MGAT4C	0.00684266923150689	0.0387906419019665	0.536778901258277	2.98405563957376	0.0162634617580357	0.0430253629517044	0.485142197883186	2.60227220839818
COL8A1	2.83830525305007e-07	6.85580978997601e-06	0.839981993287481	7.26089409000826	3.39399528703765e-06	6.62272941387187e-05	0.795411934172693	6.15575378891612
ADH4	0.682313194309425	0.999758107192662	-0.0880895713378318	-0.414789182732343	0.48481117232123	0.387756481529975	-0.149786630071304	-0.71057806700315
ANKS1B	0.000543328111907382	0.00439585851057752	-0.652881530527447	-4.04283483217888	0.00636305926753744	0.0219555461302636	-0.540776095864668	-3.01541310006884
CSGALNACT1	2.59329761398419e-06	4.26529212826347e-05	-0.800849924887465	-6.27239617454919	0.000219641590601505	0.00159870255628105	-0.685293774057166	-4.41364756276349
TMPRSS2	0.748085736436728	0.999758107192662	-0.0691714868874468	-0.325222009131362	0.566803091749536	0.420002765883262	-0.123037902689543	-0.581517302438701
GPR83	0.0188504267815865	0.0867883369317981	-0.475514759151519	-2.53534419475253	0.0191159822560121	0.0485638435332654	-0.474588574273791	-2.52896855920692
PTPRE	7.15112413729457e-10	8.51324302058878e-08	0.909935853369057	10.2905066584456	8.60547110459464e-07	2.29870010182147e-05	0.821532648397452	6.75831295160495
SNORA51	0.986656905116106	0.999758107192662	0.00360626360043798	0.0169149856167835	0.831940358202819	0.505846207624288	0.04573695459099	0.214750064712159
ANKRD2	0.35189047319048	0.751902720492478	-0.198729064403025	-0.951091971588821	0.444736874877613	0.371132581062948	-0.163676651437779	-0.778206404818025
LINC01140	0.00873401134682772	0.0470009156901153	-0.52299535372901	-2.87805160747336	0.00857644064937402	0.0271226876790679	-0.524043258084046	-2.88599842638885
CD19	0.38573406405894	0.789144975570663	-0.185408513651409	-0.884987340656568	0.26724875755862	0.282479161774755	-0.235836374423786	-1.13827831583008
PKP2	0.115838579227338	0.360867848060242	0.329532686713259	1.63708611554691	0.122183595458051	0.178528464591281	0.324224385535572	1.60758878458623
TNFRSF12A	1.0698053998226e-08	4.77591696349374e-07	0.883488000551805	8.84596546006498	9.41139017829329e-07	2.44282751264152e-05	0.819945424378626	6.71838710212956
SHC3	3.48116249160313e-08	1.28931944133449e-06	0.869494975025392	8.2566266831209	8.22863298832743e-07	2.24747762083456e-05	0.822320809833528	6.77831770688761
CHL1	0.090883395226347	0.30153747586711	-0.352759410037118	-1.76826273137893	0.0288056589518821	0.0649163094172796	-0.446307904620007	-2.33927552798215
SPOCK2	0.0458283865151026	0.176176635332554	0.411339866093055	2.11672298489749	0.0701249929578371	0.122656056358704	0.376059462848919	1.90360860782226
TYMS	0.00351390537817253	0.0219071407616741	0.571738602822093	3.26861847993256	0.0500094900998835	0.0955509091130555	0.404371028886239	2.07377930353161
RAD51AP1	0.273907934855236	0.646936636949895	0.232671839447096	1.12212401757528	0.472822332102857	0.381747613328241	0.1538778506991	0.730450854780758
COMP	2.182058676925e-05	0.000269389960114198	0.752910498397867	5.36596302231194	0.000512294598862262	0.00321803346210781	0.655106891725597	4.06694432374455
DOCK8	0.992717942239681	0.999758107192662	0.0019680756767949	0.00923111104851344	0.469084781743901	0.380325713717161	-0.155164093051928	-0.736706574043786
GALE	9.4829033514543e-11	2.57436849615544e-08	0.925551387734274	11.4658436844233	1.45731204881372e-09	1.82253032756489e-07	0.90365185409568	9.89685119690056
TDGF1	0.148310386548814	0.430222022007629	-0.304260213732319	-1.49813504558887	0.0620971400619743	0.112772667973676	-0.38649505264021	-1.965563517707
GSTA3	0.908252843995357	0.999758107192662	-0.0248466488521555	-0.116577103695354	0.739644045214536	0.477919072499697	-0.0715690663881018	-0.336551714498716
FBXO32	0.512260908879598	0.906656475893093	-0.140605925642065	-0.666117701880402	0.480498167521684	0.385278130703799	-0.151252476810813	-0.717693952528199
ACADL	0.0271129288781133	0.116866072750489	-0.450628511185964	-2.36765730923573	0.0432854933399458	0.0863998187563102	-0.415825314999464	-2.14459881873091
ADCY8	8.03238142665919e-06	0.00011063886262616	0.776855958657332	5.78672818335075	5.37084157099521e-05	0.000551381812695791	0.728781358951141	4.9920484610386
CAVIN2	1.19706367103234e-05	0.000156151802402823	-0.767626883465478	-5.61789057831123	0.000591517268222486	0.00364086682367612	-0.649634701343117	-4.00798531039101
SNORD114-26	0.762905574076693	0.999758107192662	0.0649814728403745	0.30543567158164	0.308485439243313	0.306961863896184	0.21697408785087	1.042534603935
ZNF385D	0.472689290347864	0.879258352581592	-0.15392354608036	-0.730673031723608	0.20961366043013	0.246285406140937	-0.265649608667557	-1.29244511969961
CORO6	0.717128001485414	0.999758107192662	-0.0780055190800085	-0.366996581357795	0.38149891515808	0.342681926378257	-0.187037560784727	-0.893043676243284
NMNAT2	0.783248538960756	0.999758107192662	-0.0592666740304874	-0.278474848971293	0.423915588099475	0.361436344924087	-0.171154244060963	-0.814807664974091
PCDHB10	0.272248231788387	0.645740490581081	0.233455927400157	1.12612308766561	0.074351840350011	0.12865879732373	0.370927824534324	1.87345479850061
MNS1	0.486480083015797	0.89006087462022	-0.149221188816093	-0.707834442387459	0.123153892503675	0.179559028908482	-0.323430428180244	-1.60319159511063
SIGLEC6	0.574622779510181	0.947596931909929	0.120583781240533	0.569745412518608	0.240694018576981	0.26649176542369	0.248986420945492	1.20582490571423
OR6C76	0.137117735727294	0.406395185913735	0.312475848575645	1.54290134248481	0.0268578447459658	0.0618281870215013	0.451298221630625	2.37207516798491
CSF2RA	0.0900320784003035	0.299900968204069	0.353631450771542	1.77325787282041	0.384563139004392	0.343750688275916	0.18585788675388	0.887208925018821
BNIPL	3.07660439791135e-07	7.2905317486051e-06	0.838713423557629	7.22385132777368	1.73125448967859e-05	0.000235805772473106	0.758705215174744	5.46278258556865
GOLT1A	1.73322014518362e-08	7.17421113408977e-07	0.877968214001764	8.60219990932353	2.58808293018831e-07	9.4942751582443e-06	0.841420952903377	7.30340224645272
TRAF1	0.854641512075397	0.999758107192662	-0.0394890114889788	-0.185364465222817	0.593083598042287	0.429898354694499	-0.114847335743586	-0.54226987008789
FN1	1.02974739846218e-10	2.57436849615544e-08	0.924972880032315	11.4161297055313	1.57380468657209e-08	1.39679936687321e-06	0.879093733806903	8.65063320431166
GLT8D2	0.00284975951710598	0.0184809307205316	-0.581991759450955	-3.35686321956253	0.0036137006066812	0.014535104127395	-0.57034272225858	-3.25678384652469
LPAR5	1.49941175031643e-08	6.5191815231149e-07	0.879654452559683	8.6749988003729	7.03512198474421e-06	0.000115214526572162	0.77983041110434	5.84310284612761
NFYB	7.24655641239913e-05	0.000769273504500969	-0.720158799866856	-4.86854865033014	0.00114732381805283	0.00597856528520254	-0.622975257348961	-3.73543568228504
AGTR1	2.2739198377586e-06	3.86721060843299e-05	-0.803447550754607	-6.32962357944768	0.000732511546253756	0.00428806644066653	-0.641297759003215	-3.92021900221736
GIMAP2	0.0590849168112428	0.214542181594927	-0.390678892495106	-1.99064925361717	0.111105875768998	0.168239120273417	-0.333632119595721	-1.6599849246126
XCR1	0.653246554682347	0.99767905677491	-0.0966483656327329	-0.455453180899106	0.302280987889416	0.303037487192576	-0.219706982463954	-1.05632749576181
PROS1	3.82324683023683e-09	2.28469703473471e-07	0.894397685266414	9.37928453211434	1.62422170157939e-07	6.20665637170437e-06	0.848474665157131	7.51970566844693
NLGN1	0.00354460821500258	0.0220435834266329	-0.571305619986005	-3.26494304527543	0.00201638869860821	0.00923091329595718	-0.598224922031946	-3.5015908267119
P2RY8	0.428518149307544	0.838487044431735	-0.16948458136501	-0.80662269185867	0.195207881666597	0.235873530296731	-0.273938983961761	-1.33599338457087
SERPIND1	0.578387498732867	0.949949401290567	-0.119407520813995	-0.564106917823256	0.265992165555868	0.281596791760554	-0.236439152165753	-1.14135969897974
IGHV1OR21-1	0.616633499714757	0.971688464725429	-0.107638500372018	-0.507819700621574	0.307221632007991	0.306369113901571	-0.217527994252154	-1.04532807235713
HSD17B14	0.248203524476101	0.60923790985788	-0.24517607983585	-1.18618171577888	0.29905348860341	0.301216622308102	-0.221142331782154	-1.06358212953871
ARG2	0.425022579791715	0.834359206501208	-0.17075176776384	-0.81283399862099	0.598032589044589	0.431677622219732	-0.113322596677431	-0.53497627874446
ABCC3	1.94256188912334e-09	1.61880157426945e-07	0.900986559186552	9.74076471223454	3.54015317949319e-07	1.20249124813687e-05	0.836479002476626	7.1595650048863
ZNF705A	0.932945756673542	0.999758107192662	-0.018141978081286	-0.0851074268213968	0.415466434126008	0.358560561182095	-0.174245229663747	-0.829979354760557
IGF2BP3	0.255579744717889	0.620508315351288	-0.241505704814794	-1.16731540079175	0.0454688396724725	0.0891028617813078	-0.411962042159543	-2.12057848858801
GBP4	0.842727736921231	0.999758107192662	-0.0427638284863434	-0.200763791979637	0.521323707185892	0.40347140342077	-0.13762794573901	-0.651734190116237
H2BC9	0.177732744848845	0.487930071873567	0.284575458024865	1.39234563167857	0.622299643287915	0.441367660327387	0.10592109469609	0.499624591042701
ASB2	0.669775182770705	0.999758107192662	-0.0917647516683828	-0.432238575597359	0.440124323368724	0.369412264788163	-0.165316710358619	-0.786222102154734
PLCE1	0.563564625562902	0.94077888083263	0.124058664339983	0.586416851863165	0.255892767571451	0.275234176506579	0.241351472287287	1.16652379311467
CD79B	0.440245712742326	0.847604375707213	-0.165273431692903	-0.786010494257184	0.354883917723903	0.33001047148245	-0.19752162316465	-0.945077959032096
PIP5K1B	0.387205268763052	0.791507090684897	-0.184844997196925	-0.882202273503797	0.366763083312952	0.335544512378758	-0.192787874967603	-0.921543012437837
ANKRD29	0.0398357365952995	0.158455595048924	-0.422253797744626	-2.18488108027382	0.0438477742439747	0.0871678535738768	-0.414816042790433	-2.13831011822119
DNAH5	0.232623395245086	0.579241522024616	-0.253169322712369	-1.22745751232056	0.0794781345060132	0.134151643004973	-0.364993362639169	-1.83883137455882
KLF12	0.1343313395288	0.401468438520024	0.314595304829041	1.55451172166821	0.367898303054057	0.335699502507143	0.192340198722484	0.919320773731188
SUMO1P3	0.904263008346866	0.999758107192662	-0.0259319191786252	-0.121672399458378	0.545115114289575	0.412826640153579	-0.12992524764833	-0.614613016964326
DGKA	0.840834857537932	0.999758107192662	-0.043284965323882	-0.203214943333481	0.529015516981892	0.406565266389905	-0.135119861929945	-0.639634249113106
ABI3BP	0.0057593536170113	0.0333905307263079	-0.546182340249383	-3.05828492566495	0.00567452053940043	0.0203288514054085	-0.546979639177191	-3.06465323405322
SLIT2	0.792270286248749	0.999758107192662	0.0567448655207136	0.266586559252901	0.358455963582191	0.331944965657668	0.19608859216503	0.937946136840474
RPL34-AS1	0.357812992645838	0.759365434307806	-0.19634591954793	-0.9392263262672	0.084523158131993	0.139839014798677	-0.359429071775528	-1.80660269100294
PRKG1	0.0248344646515042	0.108546996854322	-0.456799728211635	-2.40855884935709	0.0390211861796621	0.0807434889267318	-0.423835370596478	-2.19485256310569
STC1	0.816745864269017	0.999758107192662	-0.0499386490840475	-0.234525647323715	0.897112109842519	0.523764505498506	0.0278785742194165	0.13081294864784
TAS2R4	0.444698202404414	0.853219881819674	0.163690364315687	0.778273398159346	0.0896395015637577	0.145366849912055	0.354035663405253	1.77557503658695
LINC00346	0.885158841614045	0.999758107192662	-0.0311373588204936	-0.146118008978353	0.80614077860672	0.499093287961588	0.0528816666809063	0.248384545998545
ACKR4	0.956215154914794	0.999758107192662	0.0118388291951233	0.0555329228593139	0.678303879711426	0.457759424071445	0.0892621391107142	0.420354528742109
BRINP3	0.00705971743789924	0.0395724071631123	-0.535046428724156	-2.97055267804082	0.0104284839669353	0.0312212693125251	-0.512616761948733	-2.80029893071181
CCNA2	0.782659126913375	0.999758107192662	0.0594316897640403	0.279252948830325	0.758644488487012	0.482722871788465	-0.0661837994487666	-0.311111664261957
FOXM1	0.18547429462972	0.500200363079072	0.279778658428865	1.36686460896984	0.493176040812368	0.390923920184881	0.146962264562624	0.696880784091397
JPH1	0.96657463135965	0.999758107192662	-0.00903600500354059	-0.0423843506378835	0.481185275817997	0.385528889917387	0.151018507405114	0.716557835194811
TRHR	0.578049669258222	0.949949401290567	0.119512935993766	0.564612134905788	0.119023852386361	0.175920201363101	0.326842079857655	1.6221133842106
MUC1	0.000177297766694728	0.0016788219383288	0.692413664746432	4.50132312879038	0.000662821460637453	0.00398176818810804	0.645226759972788	3.96127872794377
EZH2	0.121773492506474	0.374117256565832	0.32456133463296	1.60945606291372	0.380834253589153	0.342565202818407	0.187294156435726	0.894313345585554
ADGRL3	0.815365765039052	0.999758107192662	-0.0503211390226723	-0.236326468137643	0.729012065557967	0.474512172225272	-0.0746005747181682	-0.350885455489183
IL10RA	0.36934164789602	0.772930027178928	0.191772166013815	0.916501950277122	0.829012767026501	0.505406443422298	0.0465452101654089	0.218553258740369
MRO	2.27461830037967e-07	5.80259770505018e-06	-0.843410496142368	-7.36305407238434	1.4632460373365e-05	0.000204360059096146	-0.762819383408684	-5.53336800969171
C12orf56	0.000702956712681946	0.00542404870896563	0.642922845371186	3.93713749238019	0.000565469953826447	0.00350405934400042	0.65136001988144	4.02645603766276
PLCB4	0.934544835914178	0.999758107192662	-0.0177084194983633	-0.0830728762515855	0.962547780607057	0.53992489899995	-0.010125302943636	-0.0474943151626029
NIBAN1	0.526379906903528	0.916080589807741	0.135977295137298	0.643769408158645	0.434003384209179	0.365926998254689	0.167507328595699	0.796939101399832
SEMA6D	0.938749226111071	0.999758107192662	0.0165687959919642	0.0777252113311632	0.90164881195827	0.524767987258085	0.0266433335624454	0.125012690718559
ITGB6	0.000494028480174213	0.00406273421195899	0.656471851299061	4.08182380964073	0.00156666464093158	0.00754891999260075	0.609552352901346	3.60652040556876
TMEM71	0.811478918558042	0.999758107192662	0.0513991633121133	0.24140253406594	0.767047196200501	0.485710167873186	0.0638146602119925	0.299928612248794
IGHA1	0.839073822763734	0.999758107192662	0.0437700149942338	0.205496509073806	0.721830271231717	0.47151077052931	-0.076656123710407	-0.360610153493441
SCX	0.00250512067320319	0.0165024304905015	0.588139352856286	3.41092466333738	0.006234218468397	0.0216622591820333	0.541892704416902	3.02422405589513
ARHGAP9	0.600083513088794	0.962920414404127	-0.112692290860781	-0.531962331734209	0.361845929202739	0.333628598718034	-0.194736311826144	-0.931221922100646
BRMS1L	0.135717379591831	0.404161344823798	-0.313537116507031	-1.54871175842073	0.181686106551469	0.225374650150413	-0.282108264200589	-1.37922564093363
NME5	0.703410057247423	0.999758107192662	0.0819587100816519	0.385718086849024	0.563571384475468	0.41885347285009	0.124056531207932	0.586406611086179
MIR27A	0.982218887855008	0.999758107192662	0.00480589660961138	0.0225419135205622	0.979446131098837	0.544953126101912	0.00555546386565257	0.0260578373855358
GAP43	0.0173807481654689	0.0815232090312798	0.4808414322889	2.57222485975898	0.00625015211842506	0.0216622591820333	0.541753574615733	3.02312497428177
NR4A1	0.799736777936918	0.999758107192662	-0.0546632668621594	-0.256777370115257	0.36089415479205	0.333220174345816	-0.195115231874577	-0.933105543673836
MIR182	0.395748632236053	0.802735562344935	-0.181596312653295	-0.866163769942641	0.376878155690759	0.340532493198919	-0.188826750185369	-0.901900784275406
CKAP2L	0.314776696037764	0.704589653287735	-0.214237255447792	-1.02874761807544	0.298306702405725	0.300969691028075	-0.221475812995077	-1.06526866964675
DNAJB4	0.0105660789470461	0.0544643244693097	-0.51183686990999	-2.79452470617163	0.0348890462660054	0.0749350250807198	-0.432286117371083	-2.24855223343133
ARPP21	0.422199049963056	0.831755417578912	-0.171779469544974	-0.817874484355292	0.45122928360003	0.373604264028258	-0.161383384184029	-0.767009288093519
SNORA70B	0.996103455072423	0.999758107192662	0.00105308484027567	0.00493940847013246	0.709331686750315	0.467750803214422	0.0802491442357929	0.377619736193791
HSP90AA2P	0.404394153474363	0.81138473811068	-0.178348643696813	-0.850159593684449	0.304233775776907	0.304180507600669	-0.21884312970777	-1.05196483442968
PCSK1	0.374784437018476	0.779196432603247	-0.189641590138911	-0.905937605122174	0.348710497836156	0.326724268271871	-0.20001838907521	-0.957518807236921
CX3CR1	0.00775503129034449	0.0428454767422348	0.529780235326009	2.92982803000441	0.0100465113725483	0.0304085902125665	0.514827278884906	2.81671654676651
MET	1.44476697272466e-09	1.34920680688372e-07	0.903730856600329	9.90157138744136	4.69678400616402e-08	2.39677478808636e-06	0.865665753719468	8.11056830215309
MIR30E	0.80557629102555	0.999758107192662	-0.0530385708782918	-0.249123599055193	0.638114814344194	0.446033065063788	-0.101160366997491	-0.476930771392341
SLC47A1	0.000895456142556483	0.00675306291520726	0.633238086369523	3.83761589022938	0.000601546654604546	0.00369433429006049	0.648987843391435	4.0010879361042
CBLN1	3.57554892609357e-05	0.000418769522470283	0.740002898580141	5.1604256146792	0.000301339748464358	0.00207272325105849	0.674413438564878	4.28423189388273
NGEF	1.5746385084725e-08	6.67219706979874e-07	0.879087584973145	8.65036689109987	1.40560974926096e-06	3.30539821404809e-05	0.812640665329663	6.54058153988077
TMEM232	0.000407243548398606	0.00345707596263672	-0.663623708735088	-4.16095476304813	0.00878908936603029	0.0274793273244182	-0.522632764559072	-2.8753060886811
TNIP3	0.114873979414098	0.358533019394812	-0.330358133144459	-1.64168851489221	0.0645220240131432	0.11549920743114	-0.383238991194839	-1.94613947747138
ASB15	0.463264700034395	0.869347709009008	-0.1571775695077	-0.746506963551891	0.283351141588638	0.292111621025181	-0.228266956527297	-1.09970058650905
IL2RA	0.57619815016435	0.949255601588714	0.120091157499161	0.567383687875819	0.976682613415893	0.544296094967758	-0.00630259560978579	-0.0295623809307274
CDKL2	0.667537741367853	0.999758107192662	0.0924232046690996	0.435366705521424	0.281254529391249	0.29149780413905	0.229236834448526	1.10463165479152
C6	0.000522246946704996	0.00425282529890062	-0.654380816716136	-4.05905781525061	0.00145441850834338	0.00713225027662048	-0.612810566509014	-3.63734216486295
KRT23	0.997818723300681	0.999758107192662	0.00058951292408313	0.00276506119020377	0.850092638312362	0.510453351365137	-0.040738350769233	-0.191238559394344
SPANXN3	0.774332297187278	0.999758107192662	-0.061766444801022	-0.290264528417943	0.387666269509256	0.345143469818456	-0.184668669796375	-0.881330995874501
C10orf113	0.570971728929222	0.945013033462294	-0.121727769727591	-0.575231544854876	0.754778753078212	0.481500598344741	-0.0672762365848834	-0.316270065755128
PRELP	0.365997923574137	0.768903200786003	-0.19309007058347	-0.923043431599175	0.30615148943071	0.305634272469298	-0.217998118382563	-1.04769984045289
MYLK2	0.449263776219699	0.856719634286231	-0.162075796785626	-0.770388711071616	0.388871204019212	0.345396464857716	-0.184208356790687	-0.879056889602576
P2RX7	0.0125187551208075	0.0626092353250085	0.501584383804306	2.71947239800272	0.119664529728763	0.176346160962159	0.326307257182083	1.61914247447195
TPM2	0.579279144906988	0.949949401290567	-0.119129423687928	-0.562774191041889	0.869592701725625	0.516749165848445	-0.0353911640313424	-0.16610333120101
SCN3A	0.146361829089271	0.425223210602181	-0.305657939392572	-1.50572470963692	0.0466452803916451	0.0906976756338646	-0.409940351596883	-2.10806346544235
PPBP	0.831433402607836	0.999758107192662	-0.0458768728053159	-0.215408410307535	0.619828054532166	0.440866078557987	-0.106669449106426	-0.503195025191605
TGFA	1.47121248517124e-09	1.34920680688372e-07	0.903565028574346	9.89166995517181	4.70409515784809e-08	2.39677478808636e-06	0.865645558023285	8.10981339445205
EGR3	0.968759994482662	0.999758107192662	-0.00844493679674803	-0.0396116771595126	0.502923270351529	0.396479916388758	-0.143701068938143	-0.681086660845902
TTTY10	0.987901196104018	0.999758107192662	-0.00326994150493109	-0.0153374671667163	0.723570931776344	0.472199364650378	0.0761573258414499	0.358249945933639
SLA2	0.580754282985706	0.951335401545424	-0.118669750031709	-0.56057158822409	0.297635550668919	0.300733668067678	-0.22177596184228	-1.06678697145856
PGM5	0.00139950589324567	0.0100251138484647	-0.6144836234703	-3.6532838392295	0.00373225274039868	0.014860652791325	-0.568726175745919	-3.24313058596553
TMEM99	0.0138588142367115	0.0678024179878255	-0.495286944201186	-2.67413716764076	0.0289746409599858	0.065236664273704	-0.44588784101554	-2.33652712544081
AGR3	0.471978691218129	0.878590266601133	-0.154167724662849	-0.731860341475654	0.125965035037814	0.181832707144895	-0.321155509575222	-1.59061325950469
RILPL1	0.0394849205677188	0.15731044050884	-0.422931802736577	-2.18915277386735	0.151182538571162	0.204099688984471	-0.302223558652249	-1.48709505757364
LDB3	0.666054880223435	0.999758107192662	-0.0928600389119819	-0.437442303005557	0.702333725472178	0.464733444401535	-0.0822699611739845	-0.387192874946083
KIAA1324L	0.679462378411836	0.999758107192662	-0.0889230707361169	-0.418745032096649	0.249367762436345	0.271613812335277	-0.244592099223785	-1.18317635932673
NMB	0.000242728586169028	0.0022106428612844	0.681903275070135	4.37274356888168	0.0011409357940293	0.00597856528520254	0.623210421308979	3.73774091885409
GPR15	0.0468513480821389	0.179369632780011	-0.409590344791088	-2.10590059480702	0.083123879216771	0.13793871170195	-0.360946720175289	-1.81537079561987
AIF1	0.95689530805565	0.999758107192662	0.0116547570389791	0.0546693691807326	0.772590452611783	0.487313636983201	-0.0622556870797359	-0.292572578342975
LOC101928841	0.611726358295232	0.967921452998785	-0.109131057672281	-0.514945612420347	0.764549624414402	0.484686405606218	-0.0645180862418141	-0.303248455175618
TNNI2	0.179064572522736	0.489514960423007	-0.283740099375386	-1.38790002712991	0.202976740586142	0.241966564836345	-0.269419045186328	-1.31220882713422
CLECL1	0.513552030618035	0.907656469809181	-0.140180126802415	-0.664059992200565	0.485538809426146	0.388225596171298	-0.149539980132273	-0.709381188764526
HCAR2	0.876309618997005	0.999758107192662	-0.0335541294619665	-0.157471489570229	0.576432076236458	0.423940903006659	-0.120018058486231	-0.567033274661257
PLA2G5	0.248594289782825	0.609598552679806	0.244979874144878	1.18517182368157	0.167146091047873	0.216107326140434	0.29137537649025	1.42866306748443
LRRIQ1	0.0777929316336852	0.266100324708705	-0.366911400446589	-1.84999313660872	0.115340836858023	0.17228138773084	-0.329957994565216	-1.63945695573501
NAP1L3	0.393943652028532	0.800048034176548	0.182279351101248	0.869533422377232	0.340637525764691	0.323385778235468	0.203323158922796	0.974015694931677
GREM1	0.833484477195809	0.999758107192662	-0.045310892716436	-0.212745428870936	0.696712419909568	0.463802447773491	-0.0838981442292147	-0.394909496287633
SHISA3	0.816937511000329	0.999758107192662	-0.0498855464328826	-0.234275640160468	0.275182060555571	0.28765976575889	-0.23207195470057	-1.11906599837404
DPYSL3	0.00848890001846048	0.0460750640733886	0.524632362394432	2.89047384678247	0.0077148380200005	0.0251430974134106	0.530073712834975	2.93208503299644
THBS1	0.120306439159425	0.371087104131478	0.325773493012975	1.61617917977687	0.0610361573743994	0.111328046459368	0.387950512304197	1.97427392644222
HTN1	0.725217952452805	0.999758107192662	-0.0756857118462369	-0.356018615642188	0.239085182894413	0.265244184161654	-0.249812824579036	-1.21009304307538
SNORD4B	0.856715496371156	0.999758107192662	0.0389198076449223	0.182688495413036	0.959639899513514	0.539516764610757	0.0109120578795291	0.0511851357249857
MT1G	0.00475759993607294	0.0283190472385294	-0.556304421399946	-3.14003165243773	0.0319666558878962	0.0703047689673294	-0.438755856495551	-2.2901546134768
ARHGEF6	0.269308125338122	0.641500683214339	-0.234852416092941	-1.13325133497247	0.253708667933079	0.274013112753636	-0.242430177427641	-1.17206228367291
RASGRP2	0.10350811634063	0.332182658346053	-0.340490079390312	-1.6985304407723	0.0842753587775273	0.139544422646587	-0.359696448632783	-1.80814624350601
CDO1	0.878568615140238	0.999758107192662	0.0329368235483107	0.154571261106996	0.347004357112922	0.326068424233812	0.200713008686764	0.96098338988633
GFPT2	0.100954941091357	0.3256611002947	-0.342877962307609	-1.71202311344998	0.0473715866377402	0.0917273332879202	-0.408712042187362	-2.10047803090847
CR1L	0.771831155326708	0.999758107192662	-0.0624690489712425	-0.293579200844622	0.611215919881511	0.437457877212496	-0.109286594488529	-0.515688393296595
GPAT3	0.0575426831414938	0.210624755276332	-0.392884978480307	-2.00393508101096	0.156808161698332	0.208724330154488	-0.298312432531147	-1.46595687672345
ALOX15B	4.62857152900842e-05	0.00052597403738732	0.732947538112531	5.05351117196764	0.00114336253512337	0.00597856528520254	0.623120952322523	3.73686368795803
C2orf73	0.517140454786586	0.910056515032031	-0.138999411758428	-0.658356046783672	0.373037717485881	0.33761680108104	-0.190323387818377	-0.909316809217875
SLC16A7	0.000134196539871123	0.00130541381197591	-0.701386864335601	-4.61543858882778	0.00200126658941291	0.0091769546114896	-0.59856893690697	-3.50472819937535
SCARNA10	0.820217698552194	0.999758107192662	-0.0489770864407142	-0.229998919266283	0.316258777549121	0.310874126888878	-0.213597401518565	-1.02552798626267
SLC9A9	0.00121897102762381	0.00888462848122307	-0.620411859651183	-3.71041431997003	0.00910054075184208	0.0282285433352571	-0.520617187014882	-2.8600831838309
FANCB	0.979931317013967	0.999758107192662	0.00542429790280791	0.025442586670773	0.845998580337213	0.509170850481163	-0.0418638648725939	-0.196531225749109
TNNI1	0.434931132615151	0.841585008930245	-0.167174237685948	-0.795308766971912	0.586815752856153	0.428164671632102	-0.116786210672841	-0.551550097528822
IRS4	0.0147486032482533	0.0709496576188714	-0.491376430392309	-2.64626774389145	0.0494455052163678	0.0948686141654888	-0.405283858704013	-2.07937948945091
SSX1	0.455787323507983	0.863783375791837	0.159783745693718	0.759206451339726	0.13037963444088	0.18673566958565	0.317656043310093	1.57132405343503
SNORD52	0.968053580747835	0.999758107192662	0.0086359916169556	0.0405079017568067	0.61817866811717	0.440057477895262	-0.107169527500478	-0.505581404511684
SGIP1	0.755634140000361	0.999758107192662	-0.0670343705111296	-0.315127895521782	0.858954939602935	0.513421789091421	-0.0383054770514523	-0.179800573225075
CNMD	0.92035389400285	0.999758107192662	0.0215585285548456	0.10114196870802	0.573293893881442	0.423078194830877	0.120999790460356	0.571740166276948
TAF4B	0.131079994981239	0.395012413012967	-0.317108762478911	-1.56831390716795	0.131602019061807	0.187015382819477	-0.316702208241528	-1.566078911215
TMEM108	7.04549121013365e-05	0.000752723419886073	0.720982298627404	4.88013529763544	8.85448295886437e-05	0.000805328511369086	0.714210756839483	4.78611004701386
S100A1	0.126495939067908	0.385566221710855	0.320730014840645	1.58826405959984	0.0266872734820676	0.0615988834065735	0.451748900236625	2.37505097809842
LOC645188	0.882761265863038	0.999758107192662	-0.0317917784012511	-0.149192073001754	0.345198066631364	0.325371229780306	-0.20145060836033	-0.9646639993999
JAML	0.825113798426851	0.999758107192662	0.0476225947188117	0.223623491877383	0.838931225306036	0.506959887889855	-0.04380930025047	-0.205681304531325
FANCI	0.0146596141647073	0.0706147117760467	0.491758688451041	2.64898264330843	0.127414159186851	0.183334544140414	0.319997145014748	1.58422032203632
CA3	0.546063003976955	0.932985929180098	-0.129621646821807	-0.613152257346208	0.817126354618102	0.502277853002184	-0.0498332232443473	-0.234029304653711
SERPINA1	3.43389316981302e-10	5.55924123939312e-08	0.915965791827329	10.7070212218988	4.63507361381232e-08	2.39677478808636e-06	0.86583734981058	8.11698888130057
FANCD2	0.0597167153714666	0.215547823769215	0.389787956434475	1.98529522160551	0.340373564260672	0.323385778235468	0.203431996345598	0.974559580992721
ACP5	0.0532828558377814	0.198816626260378	0.399225655593441	2.042350209611	0.108503400477597	0.165390679685236	0.335941193491767	1.67292957993232
WDR17	0.0392693057564553	0.156576179252214	-0.42335087209578	-2.19179531097245	0.107003278899165	0.163887267197324	-0.337290749718183	-1.68051090328159
NECTIN4	9.18630460589043e-09	4.25291879902335e-07	0.885175509789651	8.92375364977918	9.51194482956552e-07	2.44585346426372e-05	0.8197559722986	6.71365331994138
SCARNA8	0.941414665974453	0.999758107192662	-0.0158465383670986	-0.0743361872649455	0.656752141998498	0.451945324447284	-0.0956087767702452	-0.450508699066906
DRC3	0.938327742713446	0.999758107192662	-0.0166830215243284	-0.0782611987910131	0.866565310091759	0.515831966535872	-0.0362199116682458	-0.169997989755214
LINC00310	0.764671063525091	0.999758107192662	0.0644838688722943	0.303086954681132	0.422737373501656	0.361176151487896	0.171583243846227	0.816911860116045
NYAP2	0.610368135422209	0.966996412265857	0.109545043115482	0.516922724128671	0.180392238724802	0.224574273123677	0.282911615596975	1.3834944035543
GPC6	0.999536511839375	0.999758107192662	-0.000125262401925854	-0.000587532748715755	0.455543823954248	0.375229328164024	0.159868988940432	0.759622101818513
ADCY2	0.260732099331579	0.629179776379293	-0.238982369806105	-1.1543759800333	0.285386167184306	0.2935251710768	-0.227329881454001	-1.09493957583013
CD8A	0.683657304733812	0.999758107192662	-0.0876970189879011	-0.412926405126884	0.302374931030132	0.303037487192576	-0.219665346071354	-1.0561171623201
P4HA2	3.9232088389074e-06	5.98050127882225e-05	0.792415234323306	6.09322344471771	5.50890366657342e-05	0.000561366255357799	0.728062891980434	4.98156988565866
PRTG	0.00461980502184112	0.0276966727928124	-0.55783398882959	-3.15255772372932	0.0445415447031043	0.0882918663665966	-0.413584652932542	-2.13065032508275
GNA14	2.78698626554608e-05	0.000335781477776636	-0.746609515286494	-5.26395052701042	0.0013135078048645	0.00658271726944117	-0.617220311945678	-3.67953140805807
ELOVL2	0.611361658676942	0.967921452998785	0.109242180642954	0.515476286839936	0.281290408578787	0.29149780413905	0.229220198712719	1.10454704590937
KLRF1	0.196524065013947	0.517986465508558	-0.273164725727093	-1.33191239631525	0.0361282957529334	0.0764625913337763	-0.429672053321575	-2.23186492602363
ABCB4	0.201895812367132	0.52714311323011	-0.270040815921783	-1.31547507667769	0.174668954265059	0.221528921164936	-0.286513742625324	-1.40267409708538
DBF4	0.195606887656221	0.516658446001641	-0.273703889879848	-1.33475394580559	0.0456432280272074	0.0893173686269709	-0.411659793425356	-2.11870506665408
IMPAD1	0.850057397251097	0.999758107192662	-0.0407480345814304	-0.191284093833908	0.622098462086879	0.441367660327387	-0.1059819639367	-0.499914968893846
OLFML1	0.637477501910408	0.984977598749085	-0.101351304574575	-0.477840299846672	0.269203902466832	0.283565288766093	-0.234902097749089	-1.13350506685979
CCR6	0.357969238999296	0.759374711496172	-0.1962833623608	-0.938915089180597	0.244821119550927	0.268570020680884	-0.24688287202915	-1.19497332113616
TMEM45A	0.52837499078076	0.918274227981856	-0.135328055352879	-0.640638172456786	0.219947612846628	0.253675177260031	-0.259937072727898	-1.26261461537684
TREM2	0.000142021172943263	0.00137351231086328	0.699586684908938	4.59220880063702	0.00146691632457729	0.00716648558151517	0.612437353497518	3.63379673114878
ID1	0.582076675147572	0.951727722608849	-0.118258106137067	-0.558599438316104	0.377339465742463	0.340837381622005	-0.188647565552792	-0.901013340252418
DENND1C	0.772669890433117	0.999758107192662	-0.0622333684104877	-0.292467283167608	0.471323972478268	0.381320808181793	-0.154392868227387	-0.732955215833021
PLCD3	1.27814225869827e-09	1.27814225869827e-07	0.904843346805637	9.96863112270755	2.79736336317171e-08	1.97346380164186e-06	0.872217391268211	8.36415494807552
SACS	0.163781723490156	0.460202123513701	-0.293599089494318	-1.44059057482834	0.215413926642314	0.250153559766482	-0.262420621959933	-1.27556583315862
SEZ6L2	1.74089263005328e-08	7.17421113408977e-07	0.877916424108545	8.59998637978025	6.16112647122691e-07	1.7657685600586e-05	0.827323130184454	6.90814981435359
STRIP2	0.977366078119666	0.999758107192662	0.00611781105542593	0.0286956143991791	0.933119713618955	0.532401965750197	0.0180948098316002	0.0848860791338248
MFSD2A	0.450907613302631	0.858665592699164	0.161496593925999	0.767561745445281	0.139965845743318	0.194103017026611	0.310341130262685	1.53123316961192
KCNN4	2.13286017958225e-07	5.58340361147186e-06	0.844392033455103	7.39286771315393	0.000263851542245064	0.00185190395465708	0.679038807643303	4.3385969466911
SNORD21	0.347460194919428	0.746122798865611	-0.200527226484129	-0.960056608709489	0.0766088997705334	0.130917661227047	-0.368277916656534	-1.85796201040579
NUGGC	0.0267687256051532	0.115881929026637	-0.451533402293599	-2.37362777039407	0.0243576256012807	0.0576235652340878	-0.45814849726215	-2.41755625392833
MDH1B	0.157973278833276	0.449298290197031	-0.297514827077339	-1.46165611869298	0.184615649979625	0.227368467182192	-0.280303803910823	-1.36964876531958
DENND2C	0.522787696238734	0.913964503913871	-0.137149228251599	-0.649423697697643	0.41561296041678	0.358574541635421	-0.174191333654749	-0.829714598160761
AQP9	0.994640676093292	0.999758107192662	-0.00144842199173785	-0.0067937084632755	0.756728936891664	0.482138196277668	0.0667249246120915	0.313666672726081
LMNB1	0.736729484578822	0.999758107192662	-0.0723987598386159	-0.340473766808161	0.56911072161315	0.421258905902373	-0.122312126350595	-0.578034792661363
LIPC	0.270942654725696	0.64418129987089	-0.234074856780995	-1.12928144269328	0.0801816353913809	0.13484551295175	-0.364201752114252	-1.83423259316985
CLNK	0.727469548622837	0.999758107192662	-0.0750415284368152	-0.352971201883166	0.497677536873128	0.393924652190135	-0.145452242404796	-0.689564823105939
CDH13	8.22978043268918e-07	1.62643882068956e-05	0.822318361485313	6.77825537814382	6.09999266787398e-06	0.000104243341957949	0.782980955808254	5.90391728028047
NDUFB6	0.715696910233291	0.999758107192662	0.0784167604052383	0.368943308997516	0.75378709700335	0.481189694992218	0.0675567326481303	0.317594729515192
MMP1	0.00353184968697939	0.0219915920733462	0.571485159223345	3.26646659718528	0.00453114942779043	0.0171482127425184	0.55883850074031	3.1608093071011
GPR52	0.62306756512881	0.975579193718541	-0.105688825722078	-0.498516599718248	0.266905529466502	0.282299740716519	-0.236000838082099	-1.13911891130322
CAP2	0.219596443945823	0.558900535629988	-0.260128214026747	-1.26361042046118	0.477265400792789	0.383906459188528	-0.152355561090785	-0.72305201671167
NABP1	0.959459087746799	0.999758107192662	0.0109609825870118	0.0514146541210186	0.864222310759879	0.515450432488205	-0.036861648664034	-0.173014041891921
ADAM20P1	0.583560921281408	0.952021042341356	0.117796562699619	0.556388571341087	0.0820733399240197	0.13693874411856	0.362098820240379	1.82203803737763
BCL2L15	0.882570435228502	0.999758107192662	-0.0318438773637684	-0.149436810351278	0.594369787835838	0.430459524302731	-0.114450554635431	-0.540371495515959
GSDMC	0.70688072100615	0.999758107192662	0.0809561561148893	0.380968497289648	0.344060647482398	0.324653229319592	0.201916248547996	0.9669884160938
PARVG	0.630069803677821	0.980064857224747	0.103576169443236	0.488442372803348	0.913537113413744	0.527704142362786	-0.0234101778210276	-0.109833567514504
CFAP54	0.0766483216046758	0.263396294174144	-0.368232162509159	-1.85769496903816	0.0176904262625857	0.0456347261084406	-0.479689365576804	-2.56421716748919
TEX30	0.478208754911988	0.885243900244332	0.152033278788966	0.721486294378677	0.610181176428151	0.437175935183393	0.1096020578301	0.517195036313118
TRIM29	0.538169741698095	0.926569519158659	0.132157292138305	0.625357810689225	0.22633582342368	0.257644891764935	0.256494895018722	1.2447086986598
PTTG2	0.952633828301366	0.999758107192662	-0.0128081910926456	-0.0600806696675969	0.848658096418764	0.510037207899456	-0.0411326073881276	-0.193092444807692
SCNN1G	0.4012296272631	0.808759618470014	-0.179532846797993	-0.855991867547594	0.362209189245462	0.333744832346892	-0.194591844067524	-0.930503883218688
FERMT1	0.0130646403460859	0.0645486183107011	-0.498955223379197	-2.70047595356896	0.00317901354477024	0.0131527214329458	-0.576681744523515	-3.31086921357456
MYO18B	0.298225113950217	0.68400255493169	-0.221512278132153	-1.06545311140415	0.282237486278851	0.2918961371612	-0.228781560043686	-1.1023165103301
CCDC158	0.831518378463935	0.999758107192662	0.0458534184711796	0.21529805168474	0.441379417197102	0.369901492176193	0.16486954152019	0.78403592742646
WDFY4	0.999211335997455	0.999758107192662	0.000213144510382651	0.000999736393327937	0.642622148559237	0.447274821247554	-0.0998120932320155	-0.470509797764416
FGA	0.815353280386215	0.999758107192662	-0.0503245997750201	-0.236342762360815	0.987426607049749	0.546959984492487	-0.00339821829026583	-0.0159391486559969
ZNF675	0.778353948396647	0.999758107192662	-0.0606379881999737	-0.284941718388832	0.502657974138433	0.396479916388758	-0.143789415598784	-0.681514226717265
SNORA68	0.593302235326939	0.958175444649449	0.114779861755123	0.541947026446927	0.790142749552196	0.493808024718744	0.0573389021964336	0.269386492778662
LCP1	0.967648961850056	0.999758107192662	-0.00874542662208522	-0.0410212555884232	0.595996123395302	0.430956725719803	-0.113949362839585	-0.537973948915987
ASB11	0.178094476233852	0.487930071873567	-0.284348143033399	-1.3911355675187	0.174882101870576	0.221528921164936	-0.286378136815007	-1.40195089110841
SLC1A3	0.537907390718023	0.926529458260567	-0.132241866027967	-0.625765128477931	0.442423101985535	0.370154692382823	-0.164498209697795	-0.782220891914939
DLEU2	0.455907855305016	0.863783375791837	0.159741559271709	0.759000754612272	0.25171080342479	0.272941560504479	0.243422179103682	1.17715968085145
STXBP6	0.0306991024352334	0.128926185541011	0.441709328741049	2.30929211171368	0.00498344429760378	0.0182815592365084	0.553876163784227	3.1202407155095
MIR646HG	0.000574834451752881	0.00463576170768453	0.650731976029117	4.01971990783839	0.000310795364965699	0.00213243130644567	0.673326176734933	4.27158810997192
CENPH	0.58418928997293	0.952068595131893	0.11760131756708	0.555453426034894	0.803043511715339	0.498072345606495	0.0537429024206987	0.252441383283664
STRA6	3.80036939695572e-08	1.37694543367961e-06	0.868385524981877	8.21370008813363	9.0699507886427e-06	0.000139550022184117	0.774090331580909	5.73518867683286
IL18RAP	0.301984180528532	0.686492463389512	-0.219838582615312	-1.05699233658482	0.202899417399823	0.241966564836345	-0.269463448386321	-1.3124420246819
LAIR1	0.493209494420425	0.894792261285241	0.146951017374349	0.696826273844938	0.874727819210364	0.517860374816262	0.0339865330810598	0.159503116785507
ERVH-4	0.506281364736848	0.902614986448543	0.142584755792993	0.675685537774206	0.157766968995259	0.209392763678686	0.297655758193522	1.46241578692884
HBEGF	0.0677693602597227	0.239044365994816	0.379022446411581	1.92111185588466	0.0351029038031418	0.0750428615182923	0.431829807123745	2.24563430473834
RNVU1-17	0.514251623355825	0.908250836022297	-0.139949624730317	-0.662946227891494	0.139963334352467	0.194103017026611	-0.310342998844717	-1.53124337185996
APOE	0.255447055282935	0.620508315351288	0.241571120349507	1.16765117830546	0.0748441251287022	0.129222220743614	0.370344703274638	1.87004102774043
CD200R1	0.633637593038783	0.980863147118859	-0.102503321914652	-0.483329053999696	0.446155341645629	0.371415071030566	-0.163174113215434	-0.775751607566268
ARHGAP30	0.431773822859847	0.83959901140434	-0.168309380255624	-0.800865947071683	0.290671515709661	0.296637344237572	-0.224915558298708	-1.0826878263309
HLA-DQB2	0.015799699270137	0.07480918215027	0.486998461620048	2.61531699752643	0.120743032473839	0.17746381019783	0.325411637662338	1.61417125361448
NLRC5	0.268859202648812	0.641362601738578	0.235066499058224	1.13434475677352	0.597622054036068	0.431677622219732	0.113448874940071	0.535580184806071
AQP5	1.79776007414034e-07	4.78127679292644e-06	0.84696709052636	7.47232719063396	6.02099348423479e-06	0.000103966041909455	0.7832663638378	5.90948384383773
SLC66A1L	0.000613183485335345	0.00484795497826202	-0.648248883741339	-3.99322683265974	0.00362641277547882	0.01454447365793	-0.570167256919034	-3.25529917235618
NCAM2	0.0622720801585086	0.222986610453762	0.386256909753436	1.96413996386902	0.0155345313454509	0.0414959603623222	0.488079919850878	2.62293827356894
CLUL1	0.00918790314750195	0.0489760295709059	-0.520062099738256	-2.85590236826169	0.0221509070455899	0.0538381312468391	-0.464682471166381	-2.46144511504055
IP6K3	0.020982570686406	0.0951159142629464	-0.468357523980863	-2.48635478451899	0.0404740102112855	0.082855598223498	-0.421032218560184	-2.17719591248604
PNP	7.17865793031791e-07	1.45907681510527e-05	0.824700135958492	6.83944505118223	6.86873633772844e-05	0.000670150933234045	0.721723439817054	4.89059997793926
SORBS2	0.00495640787165863	0.0293332953627844	-0.554161925831048	-3.12256375682366	0.0145761038201175	0.0396675325211552	-0.492119144504415	-2.65154454953415
IL21R	0.851394514280694	0.999758107192662	-0.0403806646638544	-0.18955671439041	0.585715711269588	0.427700466254169	-0.117127409825562	-0.553183870859349
C3AR1	0.118819166002197	0.368545800254955	0.32701338931466	1.6230653672946	0.250677559690235	0.272608771833114	0.243937220106357	1.17980776456937
PPIL6	0.139898731464732	0.411224960213792	-0.310391074397177	-1.53150586573075	0.12429378106621	0.180659108987672	-0.322503480013596	-1.59806264378388
PRKAA2	0.221336993354578	0.560914833640593	-0.259182821976046	-1.25868668284441	0.449703837023055	0.372951180159274	-0.161920632876378	-0.769631309071281
PPEF1	0.732356995484895	0.999758107192662	0.0736453704519853	0.346367970954239	0.169831629750568	0.218450318255137	0.289622683206229	1.41927985578075
NLRP11	0.358732971702953	0.759705573280291	-0.195977812238223	-0.937395074933546	0.179343730781616	0.223983791456817	-0.283565548832246	-1.38697154008814
RGS4	0.00010919251782493	0.00109411340505942	0.707829477791981	4.700018142397	0.00101423651497523	0.00553673317764177	0.628125324886843	3.78630353124669
CFAP61	0.00217061527504359	0.0145483597523029	-0.594836435734358	-3.47084833703946	0.0111531799139324	0.032854640603236	-0.508600581285798	-2.7706632102616
RASAL3	0.687828581808192	0.999758107192662	-0.0864805081624941	-0.407154926876208	0.382448147306359	0.343086535587113	-0.186671547223279	-0.891232920278632
B3GALT1	0.227772256537288	0.571027681626302	-0.255729811086878	-1.24073571556407	0.251331569753395	0.272780907054279	-0.243611056113918	-1.17813066907852
UNC5CL	7.8503292755272e-10	9.12828985526419e-08	0.909137372687005	10.2383416236309	5.99317639959907e-08	2.94451602846671e-06	0.862461069520543	7.99271666400994
BNC2	0.920534181968276	0.999758107192662	-0.0215095773750277	-0.100912207525489	0.765687738603643	0.485072609704089	-0.0641974641525182	-0.301735212393998
MT1M	4.4281748290409e-07	9.58479400225303e-06	-0.83284577605581	-7.05755528076676	1.92270568621922e-05	0.00025432811055129	-0.756098344442028	-5.4188588250254
SNORA58	0.364960882783373	0.767692222935155	0.193500229815541	0.925080333098731	0.101890433860327	0.159191158996719	0.34199790210128	1.70704600215657
CD1A	0.278069939942571	0.653974458943017	0.230718773465202	1.11217286516735	0.234561901325517	0.262661975271971	0.252156015747406	1.22221032908321
PODN	0.229937103174517	0.574268489446846	-0.254582768720439	-1.2347839411753	0.0901232798224139	0.145773158533157	-0.353537735006134	-1.77272080597185
OR52K3P	0.68194497423079	0.999758107192662	0.0881971590641469	0.415299752445967	0.189328829555518	0.230592622354807	0.277441591594877	1.35449030851181
BIVM	0.43169155707882	0.83959901140434	0.168339016756035	0.801011078711946	0.2018833208947	0.240976337512151	0.27004801442584	1.31551290182055
TGFBR3	0.000117650224288779	0.00116948533090238	-0.705517665383379	-4.66940450634567	0.00179717392698642	0.00840899939233133	-0.603443015191939	-3.54950700977953
BANF2	0.135978463051838	0.404457058452821	-0.313338658932409	-1.54762471982613	0.0391487997609041	0.0807434889267318	-0.423585879245076	-2.19327795190531
GGH	0.586737344586862	0.952805041550605	0.116810521380344	0.55166649860296	0.47250604804188	0.381747613328241	0.153986494449057	0.730979102820543
SOSTDC1	0.584514612239338	0.952288387486703	-0.117500269972904	-0.554969474538868	0.396850475180756	0.349312129035572	-0.181180214681572	-0.864111658120769
POU5F1P3	0.988499674458734	0.999758107192662	-0.00310818018084465	-0.0145787277257447	0.856562263156498	0.512350750793999	0.0389618537304728	0.182886158465809
THBS4	0.996718344024753	0.999758107192662	0.0008869032717411	0.0041599467193154	0.561690212129866	0.418241672315035	0.1246506782488	0.589259322099081
GOLGA2P9	0.849909696821693	0.999758107192662	-0.0407886216841966	-0.191474939817888	0.719933105933095	0.470830428134406	-0.077200206495339	-0.363184950462383
VGLL2	0.326244282995868	0.719966664561101	-0.209333223353783	-1.00410646653544	0.306594464564365	0.305854543832146	-0.217803392467133	-1.04671735880245
ADCY10P1	0.10525509886209	0.336063534042434	-0.338881165878309	-1.68946030419371	0.065976106386699	0.117313587060467	-0.38133128723184	-1.93479866370197
PAG1	0.0743907119525007	0.257262863612567	0.370881673904187	1.87318452501378	0.363404917935741	0.334537948436386	0.194116900336676	0.928143743967263
RGS9	0.00521941804556914	0.0307024590915831	-0.551435794616882	-3.10046678320399	0.0125699694607735	0.0358015628390659	-0.501333755382644	-2.71765721592239
PRKXP1	0.77574518638162	0.999758107192662	0.0613698162052017	0.288393547141952	0.678642075927271	0.457866058033952	0.0891631347922791	0.419884557831164
ULBP3	0.213436843511025	0.547554755030848	0.263514626206126	1.28127946520553	0.105355302436094	0.162451718897368	0.338789481103007	1.68894394328223
FAM78A	0.224426173777848	0.566732762065272	-0.257517031743647	-1.25002043385425	0.208145075274104	0.245258543096632	-0.266476675229129	-1.29677604568876
GFRA1	4.75520524649831e-05	0.000539138916836543	-0.732197047894108	-5.04234999031578	0.000574936879389698	0.00355471711756587	-0.650725155597213	-4.01964683346228
CH25H	0.275239447755236	0.649455988096356	0.232044977159802	1.1189285073057	0.398508186953892	0.349808668747821	0.180555418472092	0.861031189153411
BLK	0.00161289769684014	0.011279004873008	-0.608268122550347	-3.59445220726842	0.00805215724623531	0.0258208092074708	-0.527649126967865	-2.91348237389855
SLC7A2	0.276936814400418	0.652727457619179	0.231248658500351	1.11487129574472	0.0420600134791116	0.0847156402215863	0.418061199322962	2.15856463820558
ERBB4	0.978113458716754	0.999758107192662	-0.0059157506939164	-0.0277478158229356	0.861529687985642	0.514493909291136	0.0375995219338637	0.176482182914783
C1QL2	0.380511466290208	0.783865863690709	0.187418862198346	0.894930474743508	0.102113380406942	0.159358498939479	0.341789049246642	1.70586559888632
GSTM3	1.48855901274114e-05	0.000190352814928535	-0.762403512927057	-5.52616116641636	0.00119769428295191	0.00617091562836615	-0.621159305635073	-3.71769003615028
LRRC2	0.000187641022507012	0.00175693841298701	-0.690547681357707	-4.47810661466549	0.00234488929245535	0.0104058016443687	-0.591245759098202	-3.43858380695673
DIRAS3	7.08077969591159e-08	2.29895444672454e-06	0.860221502739339	7.91259834855561	2.17026729609771e-06	4.77692147397872e-05	0.804360644113032	6.34998016218663
NTM	5.72563552125871e-09	2.98210183398891e-07	0.890249919397682	9.16771798969712	1.00717174600362e-07	4.46947727743344e-06	0.855360155622293	7.74465847050339
TMOD1	4.92890845005256e-05	0.000556310208809544	-0.731195685038672	-5.02751947777707	0.000749958548114993	0.00437159731040563	-0.640364779149482	-3.91054646743593
PHLDB2	0.00126197189217958	0.00917130735595626	0.618934779897657	3.69608453261117	0.00228153977930168	0.0102069930380034	0.592523884714644	3.45003218075555
SNORD116-11	0.930299280229047	0.999758107192662	-0.0188596683294668	-0.0884754217396128	0.509739100747857	0.399107449389127	-0.141439096977214	-0.670145166277593
LTBP1	0.0409309404557181	0.161399607475229	0.420166999097511	2.1717613822332	0.024262281448493	0.0575464498338086	0.458420730631464	2.41937483436072
HHATL	0.920615369748723	0.999758107192662	-0.0214875338798437	-0.100808742646238	0.975109871541592	0.543750033842856	-0.00672782564849155	-0.0315570136517314
ABCC4	0.174098482470237	0.480669471204409	-0.2868772462435	-1.40461316923421	0.0494990211502147	0.0948759161839928	-0.405196893766426	-2.07884564174064
RAB25	0.345102536482886	0.744053735293019	0.201489681751472	0.964859022579635	0.317685127585553	0.311386199051118	0.212983334132662	1.02243940826798
ANKRD34B	0.256686517317986	0.621689574575777	-0.24096092165833	-1.16451968823433	0.137812330447994	0.192647234695274	-0.311952328038291	-1.54003744062509
SERPINE2	0.689835072600597	0.999758107192662	-0.0858962550146141	-0.404383715341738	0.647852533909134	0.448983668472065	-0.098252111423937	-0.463083857154857
RNVU1-3	0.0300153182263181	0.127356325337643	-0.443343191772468	-2.31991897694242	0.0128889196857473	0.0364833862976824	-0.499791530604136	-2.70650768115204
ANKRD36B	0.638701236897361	0.986563541701207	-0.100984741744166	-0.476094229991513	0.319287854583363	0.312067749200879	-0.21229533485059	-1.01898048195999
SYT14P1	0.619743654418381	0.973521291891896	0.106695025305872	0.503317065694034	0.259132862413191	0.277094301949068	0.239762120023775	1.15837180069826
OR8G1	0.64757827093945	0.993626736152769	-0.0983337908418063	-0.463472587535144	0.502672240168448	0.396479916388758	-0.143784664265282	-0.681491231559012
TBX15	0.721465118574455	0.999758107192662	-0.0767608092568617	-0.36110553819844	0.941612058248538	0.53493674588186	-0.0157930574006987	-0.0740852450996575
MAP2	8.26152922561718e-06	0.000112862421114989	0.776219020141058	5.77478443199961	7.74597408688127e-05	0.000724892486742581	0.718196923201239	4.84111664445576
LRRC37A6P	0.781830539409619	0.999758107192662	-0.0596637216168892	-0.280347089151407	0.627057896681162	0.442712846817966	-0.104483739993857	-0.492769306720889
AIF1L	0.0995699644973282	0.322587878752374	-0.344192030438023	-1.71946423771738	0.245293111043008	0.268865160885159	-0.246643781993124	-1.19374106891753
TAFA2	0.0399791777790672	0.158773541616629	0.421977931667836	2.18314429543344	0.00607959807680958	0.0213355427551606	0.543258497052134	3.03503211904753
COL10A1	5.20523648850357e-06	7.56575071003426e-05	0.786425573501131	5.97175360083965	0.000122571996941323	0.00101884509034758	0.704238473203327	4.65259302538817
PRSS8	0.00695105045302702	0.039094771951783	0.535908164038437	2.97726248282329	0.0248562853548102	0.0583516986980661	0.456738507407371	2.40815095508616
SLC38A11	0.8412781370822	0.999758107192662	0.0431629030901904	0.202640812479246	0.261907139053467	0.278868664173949	0.238411406643719	1.15145158877705
GLT1D1	2.11002437744412e-09	1.66856910233104e-07	0.900205515355573	9.69615284419366	3.3786951014747e-08	2.15274751042269e-06	0.869870516433671	8.27127254480424
PIEZO2	0.00240447380696018	0.0159236675957628	0.590070111636987	3.42808852485257	0.00196669742206712	0.00906375393082785	0.59936375238712	3.51198838367211
MIRLET7G	0.219663625621979	0.558900535629988	0.260091631259167	1.26341981978074	0.0794504172398114	0.134151643004973	0.36502465956299	1.83901328531212
SGO2	0.565703784413629	0.94158419509592	0.123384110472097	0.58317885281841	0.934700504840021	0.532991212331408	-0.0176662165432997	-0.0828748339195623
LINC01554	0.695523622557441	0.999758107192662	-0.0842430450839469	-0.396544528330417	0.600945283249486	0.432829105365053	-0.11242771566484	-0.530697400813118
NUPR1	7.61574826091405e-05	0.0007966263871249	-0.718697551996248	-4.84809387947113	0.00050204694580458	0.00317541112169451	-0.655867374372321	-4.07522572879324
TBL1Y	0.808727964935596	0.999758107192662	-0.052162868604381	-0.244999084975112	0.668462609213588	0.454714859800941	-0.0921509291320883	-0.43407312938344
CCR1	0.110717823224025	0.349267581148343	0.333973885651685	1.6618987342449	0.336556428221589	0.321633379639758	0.205011550915992	0.982457239585617
TLR2	0.30002118602646	0.68480253566704	0.220710969232019	1.06140114840471	0.247762420503709	0.270507794487998	0.24539780247952	1.18732313306277
RUNX2	2.18027189347048e-06	3.74617163826542e-05	0.804270839812519	6.34797242970436	0.000795120712059783	0.00458626955563466	0.638033857627142	3.88650878781659
ACKR1	0.114410585366129	0.357983078958343	-0.33075648105373	-1.64391107447953	0.0417050180768208	0.0844332966023188	-0.418718445732373	-2.16267895961203
C18orf54	0.97545636591162	0.999758107192662	0.00663414020715897	0.0311175605582507	0.740433337193702	0.477919072499697	-0.0713445479641759	-0.335490512254306
CSPG4	0.704399582298845	0.999758107192662	0.0816727025515752	0.384363009457129	0.16252394940666	0.212629238461791	0.294438641251047	1.44510038561571
DSCC1	0.727473612283457	0.999758107192662	-0.0750403663880302	-0.352965705026269	0.631133302315344	0.443926495247518	-0.10325612038625	-0.486916801447826
PLA2G2D	0.00139463591082856	0.0100045617706496	-0.614634698405597	-3.65472723765947	0.00517760754516727	0.0187816929519667	-0.551861341608353	-3.10390664521102
CHRNA5	0.707464766154268	0.999758107192662	0.080787607269257	0.380170113487486	0.361961782079566	0.333628598718034	0.194690228205922	0.930992868784193
GNAO1	0.431569576805678	0.83959901140434	0.168382966127007	0.80122630541513	0.245899141474698	0.269328471570608	0.246337233305539	1.19216147936082
S100B	0.459492248987001	0.86760697437866	0.158489665053711	0.752898581757726	0.614162645692663	0.438495235701446	0.108389425131292	0.511404401011526
SULF1	0.295077511349387	0.678963440748705	0.22292382884235	1.07259639906432	0.0514754996675304	0.0978085674789051	0.40203519422721	2.0594826793216
KIAA1328	0.404286595574067	0.81138473811068	-0.178388808226832	-0.850357343813658	0.17036285059259	0.218826704952926	-0.289278280177556	-1.41743789751695
SRPX	0.0748657194973084	0.258157653438994	-0.370319191060175	-1.86989172996575	0.0258823158049684	0.0601445553784925	-0.453907477775267	-2.38933573199983
BICC1	0.775920612807766	0.999758107192662	-0.0613205837573682	-0.288161316821348	0.918769875249125	0.529171437681804	-0.0219886606854536	-0.103160902841819
BTBD11	7.80508311091221e-05	0.000813029490720022	-0.717972120921242	-4.83798864319758	0.00104247607964059	0.00563660881886226	-0.626985969068049	-3.77498017036519
LINC02324	0.945709522605788	0.999758107192662	0.0146831001801833	0.068877269631858	0.49271578895153	0.390923920184881	0.147117041015841	0.697630946542308
KNSTRN	0.00250836943455623	0.0165024304905015	-0.588078135894895	-3.41038192700349	0.011519930906349	0.0336825637147572	-0.506649609675169	-2.75635520304912
HPGD	0.578084522593024	0.949949401290567	-0.119502059229435	-0.564560005586241	0.251777199667468	0.272941560504479	-0.243389129498318	-1.17698979245206
ZNF847P	0.943714429848981	0.999758107192662	0.0152235015745265	0.0714128273242676	0.424779508837499	0.361459799245284	0.170840093821097	0.813267096684625
GPR32P1	0.300080471129297	0.68480253566704	0.220684570264441	1.06126769576219	0.0387414258650427	0.0805676406013478	0.424384578698437	2.19832091928492
SERPINB3	0.901960165493871	0.999758107192662	0.0265585893445929	0.124614782831868	0.509882696945135	0.399107449389127	0.141391601011706	0.669915536704661
PSG4	0.731339328660248	0.999758107192662	0.0739358395220123	0.347741595575811	0.256899703271059	0.275529928029898	0.240856160120463	1.16398220813562
IGFN1	0.934015599089516	0.999758107192662	-0.0178519041012709	-0.0837461979608378	0.615195737563214	0.438536326138213	-0.10807530506262	-0.509904774096532
CLEC5A	0.00023619865691038	0.0021669601551411	0.682832732517107	4.38390380686769	0.00163058957769047	0.00778873750899133	0.607785001204093	3.58992382729134
GCNT4	0.294555860261673	0.678963440748705	0.223158668540797	1.07378551515987	0.304012011284564	0.304180507600669	0.218941058667698	1.05245926810531
MKX	0.0597707320208825	0.215547823769215	0.389712122226913	1.98483980400437	0.0137302284635403	0.0381581629450632	0.495868971129896	2.67830346070019
SEL1L3	0.28158746058616	0.659455411208806	0.229082519050679	1.10384685024398	0.4039726156927	0.352416606639721	0.17850608937228	0.850934802856287
OGDHL	1.96530131035821e-05	0.000245662663794777	-0.755549686225516	-5.40969160571825	0.000204770896960138	0.00152681618690103	-0.687645993280935	-4.44234251156426
PCDHB15	0.634014732254571	0.981143194451518	0.102390054430032	0.482789307517024	0.172639443263298	0.220256651831115	0.287810722299545	1.409595731707
FBN3	4.66252214614826e-09	2.61939446412824e-07	0.892380440815079	9.27494949737758	9.47664635653211e-08	4.36924630594193e-06	0.856213194905382	7.77355744133662
PIP	0.790422931190828	0.999758107192662	-0.0572606486127738	-0.269017635846035	0.254931325679356	0.274737080356328	-0.241825582433056	-1.1689574913606
ATP2C2	9.68555502467439e-08	2.98936883477605e-06	-0.855908391741524	-7.76320425247782	5.04580309350633e-05	0.000527860833634262	-0.730539132975444	-5.01783367303873
POLQ	0.693283347840555	0.999758107192662	-0.0848935565268678	-0.399628724717297	0.431338805780875	0.364820603480012	-0.168466131016703	-0.801633589891209
MCUB	0.799539817069659	0.999758107192662	-0.054718116219296	-0.257035794988053	0.628516609717453	0.443401380863772	-0.104043973206787	-0.490672519582657
PEG10	0.0244058331790793	0.10733717635753	0.458011178080729	2.41663925753329	0.0139428499790757	0.0385279922978953	0.494908956231656	2.67143399256148
TNFSF15	3.22517828887925e-07	7.55777359420064e-06	0.837966272418062	7.20222026112572	5.11951265282917e-05	0.000531529821746924	0.730131974815305	5.01184206244653
KLHL13	0.897254740673934	0.999758107192662	-0.0278397263245244	-0.130630523531557	0.951913938760222	0.538036362732615	0.0130030729212457	0.0609949748862199
ABLIM2	0.642932317848758	0.990425023846254	-0.0997194478747025	-0.47006868317603	0.808057313817581	0.499497849757539	-0.052349143440723	-0.245876382393891
POPDC2	0.918318426278514	0.999758107192662	-0.0221112641652749	-0.103736383784826	0.658054978185839	0.451945324447284	-0.0952229503241225	-0.448674014737125
PCDHB9	0.711475111722664	0.999758107192662	0.0796315077672764	0.374694771277731	0.288741896236396	0.295546233496069	0.225793784887788	1.08714203852405
FAM138D	0.931662402949294	0.999758107192662	0.0184899832391285	0.0867405374561205	0.533751435728636	0.408560758310826	0.133584201411933	0.632231842272804
SLC1A2	0.0332096038245253	0.137343274708541	-0.435948960831235	-2.27205208760907	0.0447294798896878	0.0883914025292069	-0.41325367306587	-2.12859389161821
PDK1	0.639694990216046	0.987240436113643	-0.100687270254259	-0.474677410921878	0.389315214193559	0.345417629064891	-0.184038938227501	-0.878220053830416
CLC	0.87300343774873	0.999758107192662	0.0344580581415972	0.161718656428139	0.827125399008543	0.505375634142996	0.0470666013491138	0.221006858826103
B3GNT5	0.650494963137965	0.995734052785541	0.0974658341521771	0.459342272174607	0.209865265202971	0.246335977953031	0.265508303720514	1.29170548517885
SYT14	0.486899086473503	0.89006087462022	0.14907938013765	0.707146472196619	0.263502164384495	0.28002514158169	0.237638995197229	1.14749742233335
KRT10	0.817329313795423	0.999758107192662	-0.0497769920857138	-0.2337645727314	0.229523868574055	0.259555738677515	-0.254801167168099	-1.2359167366677
PLAUR	5.3027608393208e-07	1.12824698708953e-05	0.829856137258259	6.97585641671018	6.9643738664027e-05	0.000672329405445715	0.72132037744139	4.88490452408653
NECTIN3	0.711107441349518	0.999758107192662	-0.0797374098854394	-0.375196265089735	0.778367809970366	0.490107286292159	-0.0606341014028877	-0.284923386686434
PARPBP	0.919936779072241	0.999758107192662	-0.0216717861591562	-0.10167356647323	0.462115253613302	0.377505349566484	-0.15757676855822	-0.748451153306748
IQCF2	0.974167451234647	0.999758107192662	-0.00698264407209355	-0.0327523022679305	0.903184129291327	0.525034055627588	0.0262254877076107	0.123050763824982
ALDH1L2	0.885089059326229	0.999758107192662	-0.0311564021345335	-0.146207460175763	0.960262919979243	0.539516764610757	0.0107434827158005	0.0503943090460811
CCDC80	0.506427260914064	0.902614986448543	0.14253633865457	0.675451338023147	0.162756551999652	0.212731239062811	0.294283038877386	1.44426426197863
TRIM59	0.172412764419436	0.477708268852849	0.287956240301129	1.4103728490741	0.321701102255731	0.313581105274515	0.211263356801544	1.01379517059468
CNR1	0.290820555148267	0.674322192463731	-0.22484787805022	-1.08234467942606	0.149070498530352	0.202141189452491	-0.303718511916656	-1.49519647065596
XRCC2	0.0685646542940206	0.240746679403162	0.378013428841695	1.91514358319687	0.0847589766634029	0.140144891529478	0.359175169178594	1.80513739768626
FBN2	0.0789384010880556	0.26941433818449	0.365604291891398	1.84238365116038	0.0144601326135321	0.0395082410116564	0.492622527432507	2.65512530688902
CD53	0.826304426187574	0.999758107192662	-0.0472934774997505	-0.222074565322611	0.478293998296533	0.384331573889197	-0.15200417263998	-0.721344901548413
SIT1	0.495780855898635	0.896529576670227	-0.146087651920986	-0.692642738446899	0.225145112237006	0.257023258962526	-0.257131545834711	-1.24801665370222
HTR2B	0.835941948551787	0.999758107192662	-0.0446331527170205	-0.209556878020475	0.999756460462754	0.550209599995529	6.58190409939148e-05	0.00030871866784303
TM4SF4	4.67953838567681e-06	6.94293529032167e-05	0.78870322964257	6.01740696756339	0.000104476123254482	0.000914516877858675	0.709187601467475	4.71814353365228
HAND2-AS1	0.248190201866563	0.60923790985788	-0.24518277274167	-1.18621616762956	0.0673501502619516	0.119396539902074	-0.379557960547598	-1.92428263461431
FLACC1	0.491339150365459	0.892370414757463	0.147580416685549	0.699877124992725	0.201468206194988	0.240794237462562	0.270287405940004	1.31677094018098
EXO1	0.247599538129499	0.60865176531342	0.245479740879971	1.18774499808752	0.54411994473486	0.412437416590159	0.130244254190144	0.616148089839943
TMEM229B	0.907591625010703	0.999758107192662	0.0250264650518503	0.117421303739013	0.774966354616933	0.488476290533873	-0.0615884270948644	-0.289424764091217
EPYC	0.855423063101691	0.999758107192662	0.0392744853487022	0.184355903035604	0.422762711641	0.361176151487896	0.17157401113111	0.816866569662185
NT5C1A	0.00359913017080693	0.0223271102407378	0.570544479471352	3.25849180227615	0.00109538403995924	0.00584065557214859	0.624920882009392	3.75455805911687
TAS2R45	0.723668732343329	0.999758107192662	0.0761293117679457	0.358117397216799	0.525778058706689	0.405436180595905	0.136173377710944	0.644715265926813
PAPSS2	0.0004102308582008	0.00347065023858545	-0.663356481319428	-4.15796204860646	0.000417135381212574	0.0027196277643472	-0.6627452385321	-4.15112733311633
TAS2R19	0.953440480122631	0.999758107192662	0.012589833335701	0.0590562331985412	0.539613870029724	0.410695260980859	0.131692093385215	0.623117607092315
KLHL40	0.539634087958003	0.926569519158659	-0.13168558468067	-0.623086266855488	0.564986299255156	0.419345239717267	-0.123610232019951	-0.584264191633747
SPIB	0.534005015911184	0.92322983347616	-0.133502157293943	-0.631836492674354	0.279394833465906	0.290408496724262	-0.23010094194344	-1.10902788809613
PCLO	0.664011838038912	0.999758107192662	-0.093462482712832	-0.440305204828116	0.646389759160171	0.448498307280037	-0.0986878999052327	-0.465157980230697
MAP9	0.995904364242492	0.999758107192662	0.00110689179223773	0.00519178588724456	0.951826195109478	0.538036362732615	0.0130268267420985	0.0611064184966815
PYROXD1	0.191178621388375	0.509809657035667	-0.276331606123628	-1.34862230144192	0.0450848229689693	0.0887295106571343	-0.412630832186386	-2.12472683396625
DNAJC28	0.781581393111618	0.999758107192662	-0.0597335034029636	-0.280676152306756	0.64288389266434	0.447274821247554	-0.0997339109929829	-0.470137545958432
C2orf15	0.121102714444475	0.373194944358195	0.325114242077513	1.61252160692929	0.0886758351716881	0.144634893794424	0.355033541373599	1.78130028423538
EFCAB2	0.142682565136887	0.418178678595801	-0.308333654805523	-1.52028388656591	0.123741602194019	0.180135296966417	-0.322951733681623	-1.60054226032563
MAD2L1	0.318075053442355	0.709355605357616	0.212815757237516	1.02159676649049	0.693320070875958	0.462616856531313	0.0848828873910101	0.399578136208629
VGLL3	0.887940775183631	0.999758107192662	-0.0303783626267539	-0.142552943134094	0.736346543443691	0.477013941273451	-0.0725078466753112	-0.340989484972095
AFF2	0.00214147875922732	0.0144227598401282	0.595460528111239	3.47648880335856	0.0182303149235246	0.0466584809955361	0.477719555165469	2.55056541641953
CTSW	0.54939941300997	0.935250822478762	0.128554949208281	0.608021284887537	0.901094026311717	0.524767987258085	0.026794344641817	0.125721754628868
MIR31	0.208784388775177	0.53921588010118	0.266116149939988	1.29488778019833	0.0233514681260147	0.0560138806128293	0.461065771553299	2.43708937306529
RBBP9	0.787217333569298	0.999758107192662	0.0581563818219454	0.273240072665093	0.715173417824359	0.46927929214774	0.078567258877582	0.369655783583315
SSX9P	0.187700894274408	0.504301166777022	0.278424614091129	1.35969202340334	0.0327051933861204	0.0715288049855892	0.437077798388617	2.27932239964893
CASC1	0.0097993121326696	0.0513783958702387	-0.516295189350899	-2.82766096772985	0.0229526681197556	0.0552499431930979	-0.462250160196033	-2.44504821224259
CDCA2	0.996955509396547	0.999758107192662	-0.000822806446200138	-0.00385930562893677	0.683588563462081	0.459504729120735	-0.0877170885090772	-0.413021636261501
DDX25	0.00874217031836144	0.0470009156901153	-0.52294152212733	-2.87764385968268	0.0306105787978292	0.0683605774764425	-0.441919203757157	-2.31065556421542
PRR11	0.662391109944113	0.999758107192662	0.0939408833606157	0.442578982679053	0.888658525068666	0.521472591436876	-0.030182595792578	-0.141633450941511
BST2	0.8217918801394	0.999758107192662	0.0485413995939121	0.227948057338367	0.830302530691119	0.505815750647941	-0.0461890550016503	-0.216877341216162
SBSPON	0.00167551573431934	0.0116032945589982	-0.606578007920951	-3.57863805186618	0.00305553901242783	0.0127998181220953	-0.57861595127493	-3.32754895299287
CLEC2B	0.773083160954946	0.999758107192662	-0.0621172669022222	-0.291919545753702	0.657844207911614	0.451945324447284	-0.0952853491413357	-0.448970720128238
ARL11	0.557870728884911	0.94077888083263	0.125859780729781	0.595066644640517	0.927987035155691	0.531476173012636	0.0194868782144182	0.0914189199730512
MIR30C2	0.79283988689047	0.999758107192662	-0.0565858937442274	-0.265837309701717	0.744532913077795	0.478390037893104	-0.0701795575219648	-0.329984921624782
ATAD5	0.414630643125807	0.823004008292575	0.174552854225349	0.831490664703296	0.699660607023175	0.464108409146749	0.083043663550627	0.390859371874772
RNF125	0.0400691953595689	0.158878649324222	0.421805208121093	2.18205724618739	0.221937372619008	0.255114433312111	0.25885787131477	1.25699518975951
SERPINF1	0.167474546145367	0.467805994819462	-0.291159963027246	-1.42750898618422	0.103096943686208	0.160460454466685	-0.340871667934254	-1.70068409040212
TMEM88	0.205476268645903	0.5345376395575	-0.267989803216068	-1.3047075162135	0.19962619178301	0.238904010174128	-0.271353728133683	-1.32237782860293
CXXC4	0.888259106020965	0.999758107192662	0.030291534778411	0.142145121633378	0.505110505728974	0.397143645427064	0.142973564855062	0.677566435491829
CCL3	0.942808076786214	0.999758107192662	-0.0154690303591159	-0.07256486636113	0.510575654929102	0.399422590382352	-0.141162489222689	-0.66880791221816
WNT11	0.103286949183911	0.331727632476414	-0.340695193935268	-1.69968796974319	0.0247830310132382	0.0583420409579653	-0.456944203381612	-2.40952161181783
TAS2R13	0.826033752127381	0.999758107192662	0.0473682890647922	0.222426645103999	0.252786841331673	0.273604859192341	0.242887261704652	1.17441052316173
CDC7	0.684130106718191	0.999758107192662	0.087559000238091	0.412271511235558	0.917936936761214	0.529059314336316	0.0222148733999319	0.104222712456718
SELP	0.778856528030555	0.999758107192662	-0.0604970761849736	-0.284277128810671	0.488945768193051	0.389789604656635	-0.148387574398956	-0.703790886907004
CIART	0.806603617847026	0.999758107192662	-0.0527530359996214	-0.247778681144655	0.670885937158773	0.455312772327758	-0.0914381677587512	-0.430687277259521
ZNF283	0.0213658798416094	0.0965907768608021	-0.467133954302119	-2.47804317113566	0.0644306548844882	0.11549920743114	-0.38335996079327	-1.94685959235356
LOC284241	0.56268300859588	0.94077888083263	0.124337003579417	0.587753178553107	0.165447332247789	0.21461693552219	0.292494234558569	1.43466119479255
GRHL3	9.64086144250587e-10	1.0712068269451e-07	0.907352636007006	10.1240764291263	9.89268773565755e-08	4.46199783067735e-06	0.855611939749052	7.75316375153522
C3	0.382890046841277	0.785576624623055	0.186501332264198	0.890390957517983	0.249811048593463	0.27188137763256	0.24437021318512	1.1820348199881
KLRC1	0.856025867439524	0.999758107192662	-0.0391090477133594	-0.183578140470523	0.750466731775366	0.480296158064739	-0.0684966992533464	-0.322034345894234
TIMP4	0.000146582264559658	0.00140944485153517	-0.698576939515874	-4.57925402925104	0.00533667106251268	0.0192437978475988	-0.550257467065971	-3.09096002501278
RNF128	0.0272642492736526	0.117417094201777	0.450233611690843	2.3650546396468	0.0450316677111178	0.0887295106571343	0.412723756792735	2.12530355054755
UTS2	0.814616874722828	0.999758107192662	-0.0505287532245029	-0.237303990980864	0.27935031255332	0.290408496724262	-0.2301216730559	-1.10913339367396
LILRB1	0.424722443154656	0.834359206501208	0.170860834078477	0.813368797407618	0.936248388078981	0.533100446754495	0.0172466083692708	0.0809057971262688
H3C1	0.38242950591395	0.785276192841787	0.186678730151059	0.891268452225401	0.455594261758892	0.375229328164024	0.159851329939344	0.759535994184283
SNORD115-14	0.960408574924254	0.999758107192662	-0.0107040726857178	-0.0502094277289042	0.80327385847447	0.498102927265627	-0.0536788241097067	-0.252139524075394
NDUFAF1	0.0591881351990708	0.214761013059038	-0.390532837689707	-1.98977109351201	0.0939795342676841	0.149895666717047	-0.349638452467269	-1.75042851802901
IL6R	0.192264928396829	0.511071048370093	-0.275683178740575	-1.34519705567122	0.178376101489274	0.223596847042975	-0.284171388492747	-1.39019482784397
LEMD1	2.21519447229923e-08	8.72123807991823e-07	0.875055708556424	8.47972456369131	1.86157298909251e-06	4.23291538987014e-05	0.807330513763416	6.41707991185457
MLPH	0.320876361665899	0.713023574841075	-0.211615510152907	-1.01556421213981	0.357825144037381	0.331593146861618	-0.196341053857221	-0.939202117855189
RASSF5	0.0623024589607812	0.222986610453762	0.386215608057273	1.96389312047781	0.380885596767145	0.342565202818407	0.187274326058745	0.894215215487183
FLRT1	0.0373909321531167	0.150648397071381	-0.427080721177801	-2.21539065763712	0.0200858723476065	0.0503573567195278	-0.471292216529602	-2.50636482582341
GRB7	1.7505075167179e-08	7.17421113408977e-07	0.877851811734294	8.59722665579401	9.36014210362046e-07	2.44282751264152e-05	0.820042674680886	6.72081968180044
PTPRCAP	0.141307541561992	0.414634805052792	-0.309346260034304	-1.52580407430764	0.0996211701680207	0.156713611213724	-0.344143205997526	-1.71918755681185
CCDC146	1.19924584245368e-05	0.000156151802402823	-0.767583775628846	-5.61712259749609	0.000405078001796566	0.00265992581952671	-0.663818490298077	-4.16313794026379
MIRLET7C	0.989819238883539	0.999758107192662	0.00275152380504533	0.0129058394731083	0.827510447363339	0.5054022793596	0.0469602098310186	0.220506179341785
MS4A6A	0.148984069049578	0.431587685543388	0.303780007867776	1.49552998786399	0.384241999828975	0.343738191130676	0.185981268202395	0.887818991806056
C3orf79	0.900734549708527	0.999758107192662	0.0268921996789043	0.126181231970438	0.513354844827	0.400573919958629	0.14024512309636	0.664374068070287
WNK3	0.586216829634839	0.952805041550605	0.116971944041168	0.552439425154434	0.266106915769894	0.281596791760554	0.236384031859426	1.14107786758446
NPY6R	0.341996888474757	0.740253005356617	-0.202763455952773	-0.971219322588533	0.246266901409139	0.269623937391201	-0.246151449168625	-1.19120435296189
SCUBE1	0.431490767260579	0.83959901140434	-0.168411364687829	-0.80136538006923	0.134888718625483	0.18995635349912	-0.314168828690371	-1.55217342072761
MORN2	0.447128654873708	0.854678440837026	-0.162829774531137	-0.774069941237278	0.367638835236678	0.335699502507143	-0.192442449762808	-0.919828289337632
LPXN	0.681708683631916	0.999758107192662	0.0882662100503621	0.415627449421042	0.639741195152333	0.446624735052461	-0.100673443587725	-0.474611559389415
PLPPR4	0.445630407545905	0.854352775203039	0.163359989455417	0.776659502879612	0.200925504030282	0.24024996710536	0.270600880547935	1.31841869477335
PRDM1	0.0276427060392457	0.118740146216691	0.449253594315694	2.35860313800205	0.107947804994273	0.164726313115923	0.336439413959659	1.67572704755559
DCDC2	0.0849391883974988	0.285458074728261	0.35898149546473	1.80401999975981	0.112767952358063	0.169635552728767	0.332178122306967	1.6518510985379
BRCA1	0.218934017223603	0.558220339682822	-0.260489329102389	-1.26549218737766	0.114982552061725	0.171932908416141	-0.33026497071771	-1.64116886256188
SLC7A5	0.41838019441856	0.826838328890435	0.173175427256487	0.824725535727863	0.53376679378244	0.408560758310826	0.133579231898797	0.6322078950849
SNORA23	0.566858529105717	0.942251544391152	0.123020451592392	0.58143355533422	0.926079631001276	0.531247746232919	-0.0200043879078771	-0.0938476759596996
GPR21	0.950656344645357	0.999758107192662	-0.0133435409437884	-0.0625923272672453	0.811426797281266	0.50000318640912	-0.0514136273331987	-0.241470646151222
FGG	0.950999157686219	0.999758107192662	-0.0132507282526463	-0.0621568816734589	0.975046761560254	0.543750033842856	-0.00674488950538102	-0.0316370556832329
PSG3	0.958970404557588	0.999758107192662	0.0110932148998059	0.0520349917895351	0.879053032655412	0.519119395225135	0.0328044817863781	0.153949515817173
BVES	0.00935130744125523	0.0496353898155798	-0.519035495110554	-2.84818322897839	0.0138250660034887	0.0383442661385652	-0.495439271052194	-2.67522709943205
CTTNBP2	0.191507101123483	0.510141452113699	-0.276135268152262	-1.34758495769914	0.123048526011901	0.179506267386429	-0.323516425264668	-1.60366769155727
SNORD95	0.697912220204551	0.999758107192662	-0.0835502548334289	-0.393260441607844	0.256168941331923	0.275389098002592	-0.24121549720431	-1.16582597072102
EBF2	0.868649121991731	0.999758107192662	-0.0356494159814392	-0.167316936295253	0.907259463039869	0.526099757809519	-0.025116801446783	-0.117845418816782
CFTR	0.969272698186001	0.999758107192662	0.00830627615672264	0.0389612326641201	0.828559647215588	0.505406443422298	0.0466703626575736	0.219142193923895
FCGBP	0.0579088353567716	0.211557817640541	-0.392357121167911	-2.00075243102894	0.151814518642521	0.204801606213057	-0.301779106344903	-1.48468882561891
SCML4	0.122260494021714	0.375032190250658	-0.324161295604128	-1.60723923373782	0.104737224635879	0.16198321058613	-0.339356042227081	-1.69213563843529
RAB23	0.0973180893058239	0.317203680918591	-0.346357855941664	-1.73175362599619	0.125768432471265	0.181644209203066	-0.32131340678457	-1.59148529925004
CSF2RB	0.979685859986535	0.999758107192662	-0.00549065492550344	-0.0257538426015596	0.611676129815842	0.437457877212496	-0.109146360531621	-0.515018690983534
SNORA70G	0.0122769642352685	0.0616932876144144	-0.502779157517396	-2.72813817188846	0.011658411157911	0.0339431738211062	-0.505926255167415	-2.7510647845589
ATP6V0E2-AS1	0.00916621979453569	0.0489125922867433	-0.520199462809508	-2.85693649928701	0.00363812960884458	0.0145490493723696	-0.570005989552276	-3.25393521439736
LSAMP	0.130530552756177	0.394113987790388	-0.317537932750818	-1.57067427577611	0.104053784110074	0.161274134960545	-0.339985398220936	-1.69568352579106
GLB1L2	0.631739414071054	0.980064857224747	-0.103073812892311	-0.486047868381875	0.48900757966215	0.389789604656635	-0.148366703909276	-0.703689671598023
SEMA3E	0.908222687910074	0.999758107192662	-0.024854849343728	-0.116615603068252	0.915289355616283	0.528051132542497	-0.0229340661327743	-0.10759860584192
FXYD1	0.0304107071004467	0.128423594174184	-0.442394854152591	-2.31374737182677	0.0383537038931947	0.0800639089571898	-0.425150931426799	-2.20316553328028
MTBP	0.61469361525336	0.970274420766088	0.108227952481727	0.510633502150015	0.863010420493008	0.514839227685984	0.0371936989648774	0.17457470439358
RAD51	0.312955522181092	0.703903558661924	0.215026031295124	1.03271850941378	0.539403732080587	0.410648922707854	0.131759749268375	0.623443383597242
PLCB2	0.794717880566493	0.999758107192662	0.0560619608339886	0.263368105863203	0.759553742305562	0.482965937186651	-0.0659270802501378	-0.309899620330977
KRT15	0.412109927180015	0.819629926770117	0.175482710549103	0.836060428003152	0.166532077111838	0.215617424228371	0.29177886487065	1.43082540261443
GCNA	0.887223458494194	0.999758107192662	0.0305740345944596	0.14347200615902	0.536311547183598	0.409655064516917	0.132756732580799	0.628245086740648
TCEAL9	0.0106825581296168	0.0548385940945422	-0.511183194084512	-2.78969218431641	0.0446450196959447	0.0883864460021367	-0.413402284005245	-2.12951711038157
UGT8	9.71016535178393e-07	1.8965166702703e-05	-0.819387682420968	-6.70447018337669	7.08278579308885e-05	0.000680942163775718	-0.720828007851416	-4.87796115420386
SPATA18	0.00662696900445425	0.0376532329798537	0.53854666013549	2.99788828206344	0.0024449016986563	0.0107800729974714	0.589286460425017	3.42111128385572
USP44	1.93973135615977e-05	0.000243074104781926	-0.755877768109702	-5.41517014201208	0.000926267745262832	0.00517026766024701	-0.631858275302165	-3.82368650024272
MNDA	0.0581051136762913	0.211753329724094	0.392075220455827	1.99905370320294	0.148108433364409	0.201332631087375	0.304404469106322	1.4989178589482
ENPP1	0.18637235913828	0.501540256023357	-0.279231189152441	-1.36396351598171	0.02701944750203	0.062001496253605	-0.4508733527795	-2.3692718658078
PRC1	0.144738888391258	0.421733357783386	0.306832233345077	1.51210943435707	0.453614438502139	0.374520302179103	0.160545265010824	0.762920277759441
SULT1B1	0.773656897939288	0.999758107192662	-0.0619561128568408	-0.291159281629629	0.396717444996852	0.349312129035572	-0.181230417510175	-0.864359222933732
SNX10	0.299179190434419	0.68480253566704	0.221086249822983	1.06329854049811	0.64960087305219	0.449855385400488	0.0977317415870224	0.460607523764906
CYP17A1	0.000744839404828834	0.00571195862598799	-0.640636569414503	-3.91336117660539	0.00938335756595499	0.0289102399496385	-0.518835883210731	-2.84668428987564
B3GALT5	0.21393662836316	0.548274291038339	-0.263237434423883	-1.27983128042812	0.0238934330564862	0.0569662504396315	-0.459482076635318	-2.42647310998683
ADAMTS4	0.996236881295467	0.999758107192662	-0.00101702465837863	-0.0047702709528278	0.57250083033116	0.422781121549421	0.121248262517029	0.572931729309287
GPX8	0.680843920582268	0.999758107192662	-0.0885189913775876	-0.416827131580568	0.862526853519761	0.51477398243187	-0.0373262161566561	-0.175197561742868
PRICKLE1	9.38354176582834e-08	2.91414340553675e-06	0.856350980265795	7.77824754198604	6.57633885881026e-06	0.000108407390298785	0.781326401165219	5.87183591956947
ZAP70	0.271920672490991	0.645279241791626	-0.233611034148553	-1.12691445084601	0.175663253980278	0.222211510307303	-0.285882141019348	-1.39930645296329
ITGB2	0.192744377965899	0.511348109431601	0.275397787067839	1.34369013603892	0.505968904227962	0.39733045984089	0.142688471973387	0.676187242569234
HSPB6	0.00071753905239369	0.00551953117225915	-0.642113815510709	-3.92870355909821	0.00290305437516469	0.0122692798081896	-0.581098124381085	-3.34907790368252
TFAP2C	0.243689156529631	0.600598705958575	0.247457502942148	1.19793587705495	0.0997708095353915	0.156775929911163	0.344000631909371	1.71837970101109
PCDH18	0.227313867568932	0.571027681626302	0.255973613348562	1.2420014782884	0.0410160354290912	0.0835592427211492	0.420006708764143	2.17075537319022
SCARNA22	0.777030272011425	0.999758107192662	0.0610092331057974	0.286692719155661	0.816973691785196	0.502277853002184	0.0498755215557939	0.234228443285061
MC4R	0.818562845874512	0.999758107192662	0.0494353017351997	0.232155968951472	0.34756713088292	0.326374310708606	0.200483664323684	0.959839312933493
PMCH	0.86633107173532	0.999758107192662	0.0362840549772081	0.170299442604175	0.635123795236437	0.444755414970073	0.102057119475281	0.48120290312548
ANKRD36C	0.261419609240739	0.629370100927229	-0.238648101826043	-1.15266375363518	0.0647582623970271	0.115771445662824	-0.382926827582522	-1.94428175384389
ECRG4	0.00606097558967167	0.0347533003994935	0.543424947644266	3.03635164077121	0.0127813838753499	0.0363284953281504	0.500307958837634	2.7102373707176
PEBP4	0.993158920398951	0.999758107192662	-0.00184889249615681	-0.00867208932455592	0.833359164745969	0.505957769126005	-0.0453454634561442	-0.212908081044137
SNORD49A	0.129728550785973	0.392403359909173	0.318166723067826	1.57413446220712	0.0400001407384114	0.0822527250334336	0.421937681086744	2.18289094939373
LOC389834	0.666081654042706	0.999758107192662	-0.0928521484807853	-0.437404809734727	0.430432262282862	0.364277825325125	-0.16879306218535	-0.803234844943889
C12orf42	0.502017362374945	0.899731829670356	-0.144002841181249	-0.682547197985127	0.300469846003381	0.302325896925131	-0.220511266447306	-1.06039166735072
AGER	0.720205985705987	0.999758107192662	-0.0771219198200755	-0.362814449487083	0.771865397612254	0.487191376191442	-0.0624594256900554	-0.293533798187417
CLIC6	0.955636851172164	0.999758107192662	-0.0119953438092343	-0.0562671978879301	0.935418723776897	0.533035856920224	-0.0174715103999104	-0.0819611581548387
CYP4B1	0.924980106758071	0.999758107192662	0.020302755208852	0.0952479957237381	0.401480085045902	0.351115642663206	0.179438933181791	0.855529197165334
PATL2	0.797872896465537	0.999758107192662	0.0551824503020485	0.259223616765399	0.849677003747582	0.51037160993708	-0.0408525669359974	-0.191775620868375
AGT	0.195340855890748	0.516428557718825	0.273860599270567	1.33558010413136	0.024823465644332	0.0583420409579653	0.456830603758177	2.40876457946789
DTX1	0.404870929708672	0.811689915213857	-0.178170676275799	-0.849283423591833	0.226855303767756	0.257753117398025	-0.256217834856135	-1.24326967190997
ABCA12	0.955749046215261	0.999758107192662	0.0119649784026794	0.0561247408384917	0.960985725717757	0.539592302757219	0.0105479155729837	0.0494768618746556
SPAG17	0.738286533118701	0.999758107192662	0.0719553879818419	0.338377811346209	0.237106138354058	0.264048470468814	0.250834410537548	1.21537314055239
CREB5	1.36014944551732e-06	2.52815882066417e-05	0.813251443180779	6.55508820644548	2.94520200547765e-05	0.000350790639987954	0.745162249064621	5.24097874642979
ALKAL1	0.0580432148197993	0.211682038000727	0.392164041919393	1.99958886764797	0.0814654908555528	0.13613075843917	0.36277051769531	1.82592960447838
RPL23AP32	0.818150316792952	0.999758107192662	0.0495495600300575	0.232693863006292	0.474407377754064	0.382661354147209	0.153333945834441	0.7278066860942
CFAP44	0.939827640595958	0.999758107192662	0.0162765562474385	0.0763539306901338	0.8761111176397	0.517937911948787	-0.0336083852224586	-0.157726402721471
RASD2	3.45984352279061e-09	2.13570587826581e-07	0.895397831324154	9.43206629373541	1.32666225782785e-07	5.44791672505554e-06	0.851432459027632	7.61457447715182
SCARA5	0.00286277261838608	0.0185358536879913	-0.581772260095728	-3.35494924927479	0.00581533212389429	0.0206718074722493	-0.545661599146433	-3.05413198069932
NOSTRIN	0.405990312788683	0.812956172984947	-0.177753298744885	-0.847228925925281	0.080081175687305	0.134758935772378	-0.364314471919886	-1.83488714722056
HSP90AA4P	0.558874351804678	0.94077888083263	-0.125541711214241	-0.593538695842178	0.499128297950515	0.394732289093937	-0.144967029991605	-0.687215047771028
MT1F	0.192438695519862	0.511261146439591	-0.275579687977115	-1.34465056126715	0.226790084087266	0.257753117398025	-0.256252596073778	-1.24345020069459
DERL3	0.964301006280279	0.999758107192662	0.00965101222577692	0.0452693681317067	0.883832099667741	0.520489323537982	-0.0314994603928073	-0.147818917800261
GNG2	0.288852273327273	0.670502027222083	-0.22574345009101	-1.0868866738867	0.16471874868093	0.214062479743826	-0.292976566193872	-1.43724892957869
CLEC4A	0.204638065614487	0.532634215550461	0.268467774700196	1.30721509135251	0.335957826966531	0.321396224627332	0.205260225046722	0.983701320392801
KLF15	0.0186048639975338	0.0859733064076469	-0.476380698092878	-2.54131496504643	0.124650194310358	0.180806382708281	-0.322214913469176	-1.59646700771696
FRMPD3	0.0771485367377083	0.264569741898862	-0.367653140753245	-1.85431689085726	0.0503342741046291	0.0961047200807895	-0.403848988451009	-2.07057993197613
GLDN	0.27354529078776	0.646936636949895	0.232842903720765	1.12299629606171	0.0309422179667229	0.0689892097886143	0.441135415404098	2.30556608887087
TPTE2P3	0.612922091850784	0.968587376502503	-0.108766912000526	-0.513206749707173	0.354470300600436	0.33001047148245	-0.197688103212803	-0.945906894604386
ISM1	6.85715279149512e-05	0.000737328257150013	-0.721772592243452	-4.8912952335663	0.000732226648739065	0.00428806644066653	-0.641313152202181	-3.9203788361359
RSAD2	0.00213116228501153	0.0144192306157749	0.595683236179258	3.47850396891498	0.0105841604264132	0.0315796992552546	0.511735008390372	2.79377122810275
MIR128-2	0.725062701155468	0.999758107192662	-0.0757301525917062	-0.356228866259844	0.693769428415802	0.462616856531313	-0.0847523513913287	-0.398959201169202
IL13RA2	0.946563150237363	0.999758107192662	-0.0144519084607919	-0.0677925390691894	0.907509012354946	0.526099757809519	-0.0250489324115245	-0.117526784167734
TSPAN12	0.00587665281629901	0.0338907313512054	-0.545095957291181	-3.04962665718084	0.0439342112860572	0.0872766262678166	-0.414661793749923	-2.13734984482941
SLC7A7	0.16946559691479	0.471523641944323	0.289860428052014	1.42055172895453	0.429820211156354	0.363952369585308	0.169013999311246	0.804317113104374
JPX	0.903610708852196	0.999758107192662	-0.0261094078407314	-0.122505741288617	0.553685901681184	0.415716776102585	-0.127188845526249	-0.601453256384591
DPY19L2P1	0.805274598318184	0.999758107192662	-0.0531224397062433	-0.249518647147061	0.39911340196658	0.350047259354421	-0.18032767414892	-0.859908596299843
ZFP36	0.803060284392116	0.999758107192662	0.0537382364153888	0.252419402625788	0.820415112264121	0.503511972688401	-0.048922437983025	-0.229741671253125
IFFO2	0.00885931099142123	0.0474267183694927	0.522173206868111	2.87182940980206	0.0313206887765372	0.0694391525062552	0.440249090967509	2.29981869319324
ADM	0.160716152194943	0.454000429929217	0.295653348453976	1.45163190339938	0.0324067899999094	0.0710648175163811	0.43775214286112	2.28367188333927
SNORD1A	0.222813523265575	0.564219684116577	-0.258384710261997	-1.2545330223882	0.0316960705132603	0.0699894001113543	-0.439378395202959	-2.294180762439
NME8	0.757594798420445	0.999758107192662	0.0664802785193341	0.312511503021234	0.356932631847477	0.330989027636882	0.196698693523445	0.940981685276716
FGF10	0.0329020911870477	0.13618415226427	-0.436635517002464	-2.27647229088889	0.0248171755369686	0.0583420409579653	-0.456848265800536	-2.40888227023185
PCDH20	0.00104929457085179	0.00781888651901482	0.626714847559783	3.77229155019121	0.000695141511397157	0.00412192544608157	0.64336240872225	3.9417292398176
ABCC9	0.176977732427476	0.48700531763202	-0.285050947949734	-1.39487763027102	0.0970120199057138	0.153503129104884	-0.346655094110451	-1.7334426714001
FAM189A2	0.945413350133688	0.999758107192662	-0.0147633175272153	-0.0692536447161246	0.823096978965736	0.504327129022695	0.0481803269628965	0.226248517782788
VAV3	0.953130988803731	0.999758107192662	-0.0126736100954362	-0.0594492751001833	0.761687961000343	0.483875682278269	-0.0653248458580434	-0.30705654360162
UQCRH	0.534406734273226	0.92322983347616	-0.133372221530297	-0.631210392554618	0.31375298433376	0.30962782715356	-0.21468029465129	-1.03097772596262
ADAM23	0.0563781926508078	0.207578028905772	-0.394581191503184	-2.01417807388455	0.0635457805203452	0.114496594743072	-0.384538368431045	-1.95388064162754
ETNK2	4.26199279006667e-05	0.000489884228743295	0.735226643446481	5.08765124397893	0.00132043986191244	0.00660145177907514	0.616994116471499	3.67735384233193
PLA2G4A	0.699937890742125	0.999758107192662	-0.0829633606807711	-0.390478791752683	0.665845507943717	0.453717882943511	-0.0929217464058693	-0.437735523787974
GRIN2A	0.200415069125078	0.524097984113697	0.270896241585438	1.31997165084277	0.0900306893663236	0.145737743877633	0.353632878648925	1.77326605618031
STK17B	0.825033705230073	0.999758107192662	-0.047644738046485	-0.223727707782757	0.56515367208434	0.419345239717267	-0.12355747157771	-0.584010943660713
DDX43	0.15547949740121	0.444227135432028	-0.29922711228888	-1.47089306005559	0.0370723342599686	0.0779806906647227	-0.427727973759916	-2.21949924568869
S1PR4	0.363072157864036	0.765532429453348	-0.194248981254385	-0.928800025886151	0.160660204389424	0.211296120873262	-0.29569109397917	-1.45183498560216
PLEKHF2	0.43209897969283	0.839679323149688	-0.168192271274022	-0.800292479541622	0.116120084434077	0.173163303155111	-0.32929273876704	-1.63574904085707
PKNOX2	3.92391019232718e-07	8.7980049155318e-06	-0.834819090028334	-7.1125799288908	2.88741654705937e-05	0.00034691162056946	-0.745682711903669	-5.24922051438776
H2BC6	0.509502853269493	0.904942532101536	0.141517252509822	0.670523036473945	0.694278732489443	0.462630081238811	0.0846044364005594	0.398257888834446
ZYG11A	0.434843031433198	0.841585008930245	-0.167205852379458	-0.795463495036196	0.360591511389762	0.333146837196475	-0.195235842242181	-0.933705192084244
MLLT11	0.0121041276547316	0.0610087079371551	0.503645128633769	2.73443219050929	0.00312267185746218	0.0129781637328832	0.577556289931882	3.31840051425148
SAA3P	0.905532551551768	0.999758107192662	-0.0255865271907075	-0.120050753644044	0.658469055269622	0.451945324447284	-0.0951003840407497	-0.44809122952851
SEMA3A	0.463421218784947	0.869347709009008	-0.15712325079037	-0.746242448124535	0.313579827311282	0.309609246431856	-0.214755320462958	-1.03135544625934
DNAH6	0.339233770197034	0.736504060349618	-0.203902538241225	-0.9769114229099	0.299208327705884	0.301216622308102	-0.221073252296438	-1.06323281762837
HCST	0.944530988153664	0.999758107192662	0.0150023136940955	0.0703750086613236	0.537740651328236	0.410177294001515	-0.132295627689033	-0.626024058184739
SNORD83A	0.16360529846531	0.460202123513701	0.293716578355616	1.44122146854604	0.134088581910136	0.189483210855453	0.314781447400778	1.55553263922286
SNORD77	0.873655681325048	0.999758107192662	-0.0342796868766598	-0.160880536465906	0.63769872036435	0.445877644255687	-0.101285019498361	-0.477524545780909
PLAAT3	0.974663824898847	0.999758107192662	-0.00684842985880628	-0.0321227366427227	0.440532718074004	0.369642280660603	0.165171131667375	0.785510324257175
DEPTOR	8.14074474497772e-08	2.5925938678273e-06	-0.858318115328625	-7.84589381545599	1.90568857072471e-05	0.000253543493037481	-0.756320539893402	-5.42257894348462
MIR30C1	0.825152238708642	0.999758107192662	-0.0476119673187998	-0.223573474936319	0.737328253703508	0.477215630703229	-0.0722282256858978	-0.339667575347417
HLA-DMA	0.184079901476284	0.498219188453399	0.280632318563635	1.37139112516952	0.546582192100973	0.412922145186087	0.129455458375196	0.612352724571621
TAC1	0.00349068192823299	0.0218266282156709	-0.572068236957112	-3.2714193445868	0.0140211063985121	0.0386709440230263	-0.494558639626516	-2.66893050215135
STEAP1	0.835259160596859	0.999758107192662	-0.0448214156516734	-0.210442565898131	0.913985908537873	0.527811916313225	-0.0232882231167525	-0.109261081143723
LINC01356	0.261811564706463	0.629370100927229	-0.2384577855584	-1.15168908762002	0.069596764043016	0.122042471135551	-0.376717199021699	-1.90748814836306
NOL4	8.17877818046764e-05	0.000848420973077556	-0.716584485811478	-4.8187493884927	0.00069681202816918	0.00412294531877951	-0.643268094196205	-3.94074345575561
INPP5D	0.827013662618652	0.999758107192662	0.0470974768829386	0.221152160789024	0.742931915472111	0.477964696542241	-0.0706342888950803	-0.332133759178948
TSHZ2	0.369313958505837	0.772930027178928	-0.1917830511649	-0.916555958097699	0.296046908661203	0.299568546354135	-0.222488106098866	-1.07039062749079
SLC2A12	0.925890423193372	0.999758107192662	-0.020055728854944	-0.0940886313405997	0.954885400422875	0.538585114859334	0.0121987284673643	0.0572213659379752
FNDC4	1.07557540651726e-09	1.12039104845548e-07	0.906387147264604	10.0635634292537	1.75814074410141e-08	1.46583331454219e-06	0.877800742737978	8.59504684476995
CEP85L	0.0181343137492451	0.0841869634141891	-0.478066318322271	-2.55296502549741	0.0555528565022714	0.103343486719336	-0.395799873611976	-2.02155242492926
HCP5	0.557492136255667	0.94077888083263	0.125979832022788	0.595643397924027	0.836688856882455	0.506433106118627	0.0444272463725451	0.208588211872561
CFI	0.000276639601928474	0.00246559360007553	0.677400195766489	4.31922933214453	0.00135364048691278	0.00674318163237184	0.615924667383287	3.6670782318048
ID3	0.0305630524410798	0.12863237559377	-0.442032080836924	-2.31138906483773	0.0671381458760123	0.119097442255805	-0.379829753832936	-1.92589278653106
H2AC12	0.917525544019811	0.999758107192662	-0.0223266094386207	-0.104747191086983	0.70512760941674	0.466133733198119	-0.0814623630017127	-0.383366501023865
MT1JP	0.00330125946205939	0.020920528910389	-0.574828434398174	-3.29496535994391	0.0159753287372519	0.0424262783976268	-0.486290313251489	-2.61033506805323
SH3BGR	0.00433288935962395	0.0261647908189852	-0.561146150559143	-3.17984236462379	0.0305547685805239	0.0682913715239846	-0.442051769684898	-2.31151702137092
KRTAP21-1	0.897251479462734	0.999758107192662	-0.0278406145605963	-0.130634694576397	0.582523862746454	0.426721219915528	-0.118118994302208	-0.557933031763572
CLIC3	0.962967229507226	0.999758107192662	0.0100118276213767	0.0469619877760841	0.909498626555325	0.52714210313894	-0.0245079062062718	-0.114986807389479
HMGA2-AS1	9.29511515501691e-05	0.000944625523883832	0.712746975317888	4.7661511771779	0.000242039229741309	0.00173088568879527	0.682000362080749	4.37390746112371
SNORA3B	0.887411112302203	0.999758107192662	-0.030522843524196	-0.143231562258807	0.525698674206706	0.405436180595905	-0.136199249200743	-0.644840069875737
RAB30	0.72256697319473	0.999758107192662	-0.0764449701709804	-0.359610985814552	0.282523530756813	0.2918961371612	-0.228649261201746	-1.10164389239194
ALDH1A1	1.99536199030348e-06	3.47624040122557e-05	-0.805993305418097	-6.38669753015289	0.000366205844630318	0.00245745912948439	-0.667478113627723	-4.20444021465593
CAB39L	3.51187248637252e-06	5.47020636506624e-05	-0.794710219465126	-6.14100293722109	0.000385708124901019	0.00255714632373298	-0.665602070358921	-4.18319961266081
SV2A	6.70106314437646e-07	1.38451717859018e-05	0.825886900315677	6.87035626366146	1.1410118004207e-05	0.000166984890368321	0.768758706492844	5.63812106991552
LOC654780	0.989108076449293	0.999758107192662	-0.00294373828709985	-0.0138074162794778	0.750012283922568	0.480237488984428	-0.0686254437861747	-0.322642494250224
PCDH9	0.380906668417842	0.783865863690709	0.187266187955272	0.894174944624322	0.0824473297164663	0.137479371886361	0.361687408061727	1.81965608091211
PDE10A	0.505965256068812	0.902614986448543	-0.142689683105483	-0.67619310129546	0.283271660546083	0.292111621025181	-0.228303641259033	-1.0998870366203
CCDC110	4.55898128315368e-06	6.80444967634878e-05	-0.789257448807812	-6.02861425617827	0.000282003343757165	0.00194946783893102	-0.676732451843388	-4.31137107643905
ADGRA3	6.25361936350544e-05	0.000682709537500593	-0.724440265048566	-4.92926270591359	0.00429428266528298	0.0164326129689134	-0.561605819179806	-3.18364650383322
GPR160	0.121451599744039	0.373697229981659	-0.32482638660009	-1.61092538851791	0.0543813945255747	0.101438591193243	-0.397553948566667	-2.03218873579337
CLCNKB	0.0572589423880907	0.209893483827312	-0.393295816420698	-2.00641379799802	0.0450461480422399	0.0887295106571343	-0.412698434149343	-2.12514638308143
CRISPLD1	0.808505180874374	0.999758107192662	-0.0522247433392789	-0.245290493174038	0.415972090445583	0.358733411203201	-0.174059280823141	-0.829065939607805
DHRS9	0.0959457070216021	0.314369944369601	0.347696116866963	1.73936293166273	0.34475455908688	0.325175995173026	0.2016320644483	0.965569723983037
ICAM1	2.26613393383701e-07	5.80259770505018e-06	0.843467680868436	7.36478398112833	7.62924302661894e-05	0.0007188586236729	0.718645326745002	4.84736529173959
IRAK3	0.1928805068776	0.511348109431601	-0.27531684495411	-1.34326281704446	0.0802734413154726	0.134858863766555	-0.364098835424823	-1.83363504612162
ACTG2	0.846739943822714	0.999758107192662	-0.0416599756667923	-0.19557239330488	0.826858304035975	0.505375634142996	-0.047140407805511	-0.221354197131324
TSPAN7	2.34038953461635e-05	0.000285853130377593	-0.751125248713306	-5.3367231866609	0.000137376802653133	0.00111825691673078	-0.700644408160921	-4.60583690648444
LYAR	0.00214043555895715	0.0144227598401282	-0.59548300675735	-3.47669214416885	0.00377226161009991	0.0149335096996828	-0.568190404178627	-3.23861777177276
ATP11A	2.26666241331941e-09	1.71716849493895e-07	0.8995239384692	9.65762590574873	1.61052868818956e-07	6.20665637170437e-06	0.848599673104342	7.52366341172826
SFRP1	0.242870616258395	0.599088841288591	-0.247874114556411	-1.20008459354451	0.0414863488622217	0.084114381619108	-0.419125488278742	-2.16522908605386
PTPRZ1	0.889435885962315	0.999758107192662	-0.0299705961223572	-0.140637733555863	0.595035679228259	0.43082837607751	-0.114245274966771	-0.53938945060464
MS4A4A	0.466085706637136	0.871661250698224	0.156200011889213	0.741747618797545	0.520287180016993	0.403123837281904	0.137967274279955	0.65337221455802
TNFRSF21	3.72373395163272e-05	0.000435015648555225	0.738907406399357	5.14358422030589	0.00265675726006931	0.0115476351851877	0.585351307537281	3.38629684144689
HVCN1	0.0291630780119982	0.123992678622442	-0.445421719666159	-2.33347963035992	0.0684362840074328	0.120730480609764	-0.378175689342302	-1.916102805114
SASH3	0.433083960308406	0.840613276996131	-0.167837808470696	-0.79855693345575	0.312196014396129	0.308785976668978	-0.215355814823289	-1.03437934830774
CYP3A4	0.686353746708568	0.999758107192662	-0.0869103323674003	-0.409193925868266	0.316931955053779	0.311118259431682	-0.213307377414164	-1.02406909203872
BTN3A1	0.302451657764824	0.686765798739383	0.219631346071138	1.05594540993342	0.753055385225064	0.480939121242828	0.0677637703240956	0.318572529025083
TENM3	0.219871470716837	0.558900535629988	-0.259978499605777	-1.26283042699053	0.0685085773239693	0.120730480609764	-0.37808428175979	-1.91556241316932
MTHFD2	0.83500435637029	0.999758107192662	-0.0448916801552297	-0.210773132836641	0.795997564810906	0.495713694334259	-0.0557051245202682	-0.261686524024539
AP1M2	0.0248254020246734	0.108546996854322	0.456825167305461	2.40872835446841	0.0464585025403932	0.0905134831687903	0.41025864092773	2.11003130935731
ABCG2	0.923656752334114	0.999758107192662	-0.0206619091591777	-0.0969336377443262	0.92039956017197	0.52944507246383	-0.0215461293330913	-0.101083770657859
ZSCAN31	0.57904970445234	0.949949401290567	0.119200966406567	0.563117032857633	0.201773267695224	0.240949506839646	0.270111448214592	1.31584623026769
MYLPF	0.525921233811562	0.916080589807741	-0.136126721492718	-0.644490199939728	0.76214396356737	0.483941887805477	-0.0651962327620651	-0.3064494202898
SPRR2A	0.986500393253518	0.999758107192662	-0.00364856809137238	-0.0171134151842527	0.769886293305313	0.486500232456105	0.0630158145872049	0.296158977374708
LINC01165	0.920711036547615	0.999758107192662	-0.021461559418641	-0.100686827300755	0.69106411879607	0.461942443495599	-0.0855386712145118	-0.402687842398995
ACPP	0.0268606551033446	0.116122171903514	0.451290815436678	2.37202628427698	0.0131122056295476	0.036901610899947	0.498730436164631	2.69885642769265
NNMT	0.496838684485003	0.896820730117334	-0.14573311911345	-0.690925278438139	0.518895735168027	0.402611577266104	-0.138423302415957	-0.655573946891062
IMPA2	0.00279138963723291	0.0181259067352786	-0.582986896016703	-3.36555445987931	0.0155116865590155	0.0414959603623222	-0.488173794033304	-2.62360057251243
GKAP1	0.0244299413389739	0.10733717635753	-0.45794258794721	-2.41618130515552	0.105333576778239	0.162451718897368	-0.338809354292855	-1.68905586279441
C5orf17	0.00475006568849912	0.0283079004082188	-0.556387085063519	-3.14070742397994	0.00375497101888289	0.0149079608619978	-0.568421356673086	-3.24056234210981
CNR2	0.104305734555818	0.334099085700892	-0.339753031881553	-1.69437330052693	0.0634037970825205	0.114315632304657	-0.384728622019169	-1.95501523742601
EGR1	0.892785067817424	0.999758107192662	0.0290575225056271	0.136349436272756	0.814978196795659	0.501420722909641	-0.0504285787838915	-0.236832329596646
DOCK3	0.00756133308019091	0.0419607829089396	0.531206398830311	2.94080977335161	0.0111485805699045	0.032854640603236	0.508625381918861	2.77084546206237
IGFBP6	3.40758595562818e-07	7.85158054292207e-06	0.837089948856821	7.17702265545142	5.9024348284531e-06	0.000103437124106005	0.783700986728187	5.9179792568288
STK17A	0.197181205148364	0.519128476598462	-0.272779477710424	-1.32988286002728	0.122125329642185	0.178528464591281	-0.324272207804543	-1.60785376065973
GLB1L3	0.594168171084969	0.959264079891781	-0.114512727917977	-0.540668942387512	0.127231406082382	0.183334544140414	-0.32014270263137	-1.58502320916439
LINC00917	0.88666848228294	0.999758107192662	-0.0307254388739464	-0.14418315703378	0.885741237488337	0.521055979132698	0.0309784340614017	0.145371505934484
COL3A1	7.53716547272631e-05	0.000791719062261168	0.719003292527801	4.85236263361122	0.00115800799866816	0.0060064429138374	0.622584436769585	3.73160825382058
CLEC6A	0.137593078607467	0.406839380861817	0.312117374877641	1.5409401560034	0.3271360969978	0.317482867180684	0.208956256314131	1.0022156395941
DNALI1	0.838971579530483	0.999758107192662	-0.0437981826214011	-0.20562900778298	0.89719865623826	0.523764505498506	-0.02785500175917	-0.130702255093904
THEMIS2	0.0853101585411775	0.286275699802609	0.358583783824621	1.8017262461381	0.335919851781345	0.321396224627332	0.205276009840848	0.983780296151274
PFKFB3	0.784813716893381	0.999758107192662	0.0588286332644641	0.276409463189752	0.477715987194018	0.384091467455883	0.152201584859157	0.722303934964062
MIRLET7A2	0.729575406317832	0.999758107192662	0.0744396073300417	0.350124118490029	0.196857366715057	0.236920813317088	0.272969218387288	1.33088235194842
COLEC10	0.0157864736026467	0.07480918215027	-0.487052048241138	-2.61569426227013	0.014873548420125	0.0402778029390599	-0.490842895270097	-2.64248180392197
VDR	0.0080705971063546	0.0443238317403647	0.527519037190416	2.91248706005503	0.0374411506439576	0.0785762655410173	0.426979097377318	2.21474595531789
PCDHB18P	0.861190317742728	0.999758107192662	-0.0376925502416608	-0.176919453592602	0.941390966205285	0.534921594391866	0.0158529595838717	0.0743663167940463
MYH11	0.00160119522781943	0.0112128517354302	-0.60859018205767	-3.59747444810168	0.00191964359933539	0.00887663839525655	-0.600464971497308	-3.52207419695285
ILF3-DT	0.255773527587801	0.620508315351288	-0.241410209796342	-1.16682525582413	0.237629595555271	0.264111850605255	-0.250563658226563	-1.21397332808231
GLIPR1	0.832410062231618	0.999758107192662	0.0456073337117225	0.214140181617773	0.670028612595855	0.455244974143271	-0.0916902208946417	-0.431884536401111
CNTRL	0.935528421962095	0.999758107192662	-0.0174417728518671	-0.0818216129093404	0.590864349814756	0.429315235683672	-0.1155328228221	-0.545550160689592
SDC4	1.5979444434322e-09	1.42673611020732e-07	0.90280582057023	9.84664603817005	3.49709792235586e-08	2.15274751042269e-06	0.86943746546209	8.2543890410516
TPM3	0.383528819902321	0.786241943219191	-0.186255481438136	-0.889175011018229	0.263217612649061	0.279830831473347	-0.237776572639792	-1.14820154635834
IFNA16	0.99474202575357	0.999758107192662	-0.00142103065009999	-0.00666523128606899	0.875986558403353	0.517937911948787	-0.0336424316236224	-0.157886365718963
PHYHIP	3.20419313304399e-09	2.080644891587e-07	0.896159760278535	9.47275872085198	4.1848527310151e-08	2.39014895225682e-06	0.867155207225087	8.16668301142326
NEIL3	0.596201574928455	0.960502919684726	0.113886089636713	0.537671299100064	0.938592997068975	0.533813748801431	-0.0166111348653979	-0.0779238802633381
FKBP11	0.723907048307265	0.999758107192662	-0.0760610533817372	-0.357794435921069	0.308693416192225	0.307057762038187	-0.216883068732931	-1.04207567624071
LOC100419773	0.814651073769688	0.999758107192662	-0.0505192713026055	-0.237259345987811	0.585545468656489	0.427700466254169	-0.117180238556538	-0.553436849872449
PELI1	0.000255127932594856	0.00230651201267179	0.680196721891183	4.35235541615873	0.00585036691673047	0.0207695119349634	0.545337818913543	3.0515523528496
RASGEF1B	0.165420077770921	0.463483083234914	0.292512250583208	1.43475783017393	0.139662572202361	0.194020196067713	0.310566952367446	1.53246627523461
LAMA1	0.0152636055698809	0.0729617857068878	0.489200561044622	2.63085241300581	0.00791455795580465	0.0256184368491169	0.528627765789594	2.92097903793732
SOD3	0.00218572100085712	0.0146299933122967	-0.594515678962986	-3.46795316012069	0.00526519040715101	0.0190109578575892	-0.550973190941504	-3.09673132277148
ARHGAP45	0.774568815095895	0.999758107192662	-0.0617000355397532	-0.289951252239461	0.473622244642892	0.382140090247386	-0.153603246165001	-0.729115792530318
TBC1D2	3.32772498445877e-09	2.09908201931341e-07	0.8957850152952	9.45269197103757	9.73533125669945e-07	2.48011527475141e-05	0.81934140520461	6.70331807195679
CIB4	0.301347013010108	0.686297615892055	-0.220121364217923	-1.05842114768512	0.15715485886623	0.208958601384727	-0.298074658561544	-1.46467442670443
SND1-IT1	0.806058066912956	0.999758107192662	-0.0529046554759316	-0.248492827091897	0.429667754404884	0.363952369585308	-0.169069059303013	-0.804586845801234
CGNL1	0.00519238383463927	0.0306154707231089	-0.55171062025856	-3.10268790755322	0.0203855623583051	0.0508962741449922	-0.470299793373917	-2.49958614692203
CDH4	7.13486456671575e-05	0.00076064654229379	0.720613741906133	4.87494439135738	0.000183272103170928	0.0013929408736795	0.691324635783313	4.4877525449851
SNORD94	0.980834712406008	0.999758107192662	0.00518007743669832	0.0242970428321146	0.477054897812851	0.383896495276481	-0.152427520381928	-0.723401643902899
PLK2	0.00605125101141968	0.0347533003994935	0.543512037500967	3.0370422400683	0.00495970542796331	0.0182815592365084	0.554127002248312	3.12227976763459
MARVELD2	0.699308432733794	0.999758107192662	-0.0831456706870668	-0.391342826281173	0.811214986995306	0.499984647034782	-0.0514724083981038	-0.241747451858599
INTS6L	0.249262955531863	0.610340243711712	0.244644597573896	1.18344647703069	0.643439326795661	0.44729815950267	0.0995680451273499	0.469347832174076
DST	0.673865922168166	0.999758107192662	0.0905629613358171	0.426530669949419	0.294968293102217	0.298806787599671	0.222972975880767	1.07284523993115
SRL	0.219583713604075	0.558900535629988	0.26013514698384	1.26364654267093	0.0391346956182477	0.0807434889267318	0.423613422018987	2.19345175233886
PCDHB8	0.868405282970267	0.999758107192662	0.0357161609454402	0.167630596793442	0.457060577817304	0.37605588084893	0.159338397814429	0.75703519519464
ZNF267	0.126542833965503	0.385566221710855	-0.32069249295312	-1.58805694888357	0.0423052874182221	0.0850229346358776	-0.417609637504294	-2.15574027086982
TMA7	0.303707466824631	0.688366878568974	0.219075614347161	1.0531386809679	0.360136629555464	0.333031136240395	0.195417234298111	0.934607116711567
TSPAN18	0.963165277971717	0.999758107192662	-0.00995824961303094	-0.0467106470538254	0.667684996881581	0.45460668220647	-0.0923798442890178	-0.435160694555675
ULBP1	2.28392090542151e-05	0.000279892267821264	0.751749381182982	5.34691479407127	0.000247623627548155	0.00175592210038184	0.681220691351689	4.36457283941326
ITPR1	7.35997728829041e-06	0.00010193874360513	-0.778822578261683	-5.82388997300163	0.000322324564103749	0.00218709784082803	-0.672038704176907	-4.25668160045752
STK33	0.105181256196937	0.336042352066893	-0.33894877203115	-1.68984109116724	0.350225543962774	0.327417920210065	-0.199403250801603	-0.954451912753681
THY1	0.00403479950099195	0.0246324755860314	0.564789000666698	3.21010876004099	0.00968358633784261	0.0296167964309467	0.516992945487365	2.83287518376281
SNAI2	0.974490844327239	0.999758107192662	0.00689520170176649	0.0323421315722882	0.987279428204817	0.546959984492487	-0.00343799951955066	-0.0161257424309007
LGALS2	0.345803876758109	0.744916844577276	-0.201202971203286	-0.963428103944364	0.19675658298811	0.236920813317088	-0.27302831208583	-1.33119367251827
MALL	0.00230557273542797	0.0153188132260419	0.592035489875675	3.44565282803925	0.0070306566413425	0.0236187481910532	0.535275792730648	2.97233732368462
CLEC17A	0.217697016574254	0.555349532077178	-0.261165625612317	-1.26901789507704	0.161981965458164	0.212109408462001	-0.294801815090495	-1.44705237667772
KLHL30	0.76963107015096	0.999758107192662	-0.0630875943476654	-0.296497672015607	0.873490625333642	0.517835200711062	0.0343248232304998	0.1610926189398
NALCN	0.352289977012585	0.752113529061882	-0.198567571412397	-0.950287348260938	0.232174544840584	0.260982038151244	-0.253404741591225	-1.22867719335964
PCOLCE2	0.0770756117989939	0.264501070003411	-0.367737377258058	-1.85480818095453	0.0417475804147363	0.0844573189076498	-0.418639413235444	-2.16218400341107
CACNG4	0.0122740004961481	0.0616932876144144	0.50279392207043	2.72824539079758	0.00662937630805738	0.0226018519733049	0.538526667851276	2.99773153255756
CNTFR	0.942384274798862	0.999758107192662	-0.0155838436438741	-0.0731035831934435	0.824810858424646	0.504970712786549	-0.0477063508607324	-0.224017685596727
FERMT3	0.898868633782253	0.999758107192662	-0.0274002138169641	-0.128566665879738	0.56013643478135	0.417763080309727	-0.125142096100563	-0.591619280163039
PAGE2B	0.814500951872507	0.999758107192662	0.0505608943130408	0.237455325618416	0.312226532151132	0.308785976668978	0.215342554332259	1.03431255934634
CLIC5	0.927148678657548	0.999758107192662	-0.0197143249089431	-0.0924863546176973	0.957088275744369	0.539252251258353	-0.0116025349813497	-0.0544243763263257
ELMOD1	0.877604654620115	0.999758107192662	-0.0332002097773679	-0.155808681210536	0.530812026307974	0.407263376681704	-0.134536568748837	-0.636822027438025
OPN1LW	0.376828063104513	0.779588799451104	-0.188846214996027	-0.901997192863613	0.130686932835554	0.186758567044204	-0.317415651599014	-1.5700016395286
ENPEP	0.901924376990611	0.999758107192662	0.0265683300664481	0.124660519267266	0.424184678357397	0.361436344924087	0.171056356625035	0.814327605184942
FIGNL2	1.20176757656409e-07	3.53461051930616e-06	0.852854972383129	7.66113326949448	7.34999352358656e-06	0.000118955061026069	0.77885295935081	5.82446746201115
MYOG	0.463215376962779	0.869347709009008	-0.157194688698975	-0.746590330181537	0.393498164399344	0.348342600567427	-0.182448202757316	-0.870366623425043
FCAMR	0.269430286950022	0.641500683214339	-0.234794198893336	-1.13295402270784	0.15841128753461	0.20964114527904	-0.297216050563861	-1.46004595490709
FGD2	0.192005707795269	0.510925246927274	-0.275837682057338	-1.34601302171082	0.0876191198985161	0.143750946543634	-0.356137153631774	-1.78764028890318
ZFPM2	5.90459456861758e-06	8.43513509802512e-05	-0.783693000398905	-5.91782294814763	0.000126920285646648	0.00104551306234255	-0.703145173043103	-4.63829587458429
LGALS17A	0.981023866625404	0.999758107192662	-0.005128942998257	-0.0240571914972584	0.611823868161135	0.437457877212496	-0.109101351306343	-0.514803751196558
GEM	0.605245471643279	0.966537003582368	-0.111109868727174	-0.524398487186564	0.422829132175063	0.361176151487896	-0.171549810237033	-0.816747854880471
ZEB2	0.445018924464645	0.85350771857431	0.163576658554279	0.777717910331206	0.84152445167329	0.508080585318359	0.0430950830432353	0.202321818630523
GSTA1	0.962974423860712	0.999758107192662	-0.0100098813244377	-0.0469528574617607	0.895911534204575	0.523469539984664	0.0282056045913296	0.13234866816243
MT1HL1	0.0242630124046612	0.106889332281496	-0.458418640278983	-2.41936086705039	0.0677625669198385	0.119973056636806	-0.379031104254064	-1.92116310102195
PSMB9	0.926486162632364	0.999758107192662	0.0198940803858831	0.0933299788066602	0.808257653456291	0.499504677124411	-0.0522934948516331	-0.245614291894238
ZNF831	0.0102904270466566	0.0534845480595458	-0.513407867001529	-2.80616578043465	0.0286137256530921	0.0646887441154373	-0.446787419725512	-2.34241527175004
KEL	0.00643617229737981	0.0367107470218803	-0.540150835227356	-3.01048913061755	0.0130508097909157	0.036790232424496	-0.499020710913553	-2.70094790849765
IL21	0.0284270564607008	0.121483147267952	-0.447256258706992	-2.34548754959845	0.0349892626286432	0.0749952292685957	-0.432072009114413	-2.2471828291582
PTGFR	0.00340860399489884	0.0214647606731665	-0.5732483020692	-3.28146557645144	0.00847691459918565	0.0269941063455543	-0.524713410455075	-2.89109001610386
MILR1	0.0408666518662559	0.161399607475229	0.420288271295726	2.17252267094069	0.147856699157425	0.201089786420142	0.304584478845955	1.49989485566457
AKR1E2	0.110497235136256	0.349216935597307	-0.334168554341572	-1.66298916288728	0.0646583935004079	0.115668063191414	-0.383058686840069	-1.94506636904319
LINC00328	0.752882709715887	0.999758107192662	-0.0678126373247755	-0.318803324588004	0.366689121645432	0.335544512378758	-0.192817069748821	-0.921687954366197
CASP8	0.596664413708152	0.960502919684726	0.113743582347626	0.53698967928044	0.802413302120731	0.497793686976611	-0.0539182379950585	-0.253267367645841
CCSER1	1.89131177386059e-08	7.56524709544237e-07	-0.876940391476131	-8.55851487025532	6.04433634965318e-06	0.000103966041909455	-0.78318168683023	-5.9078313065416
STEAP1B	0.65889137540012	0.999758107192662	0.0949754075192095	0.447497005155956	0.47280265499308	0.381747613328241	0.153884608711643	0.730483712822467
OR5K2	0.685670066639812	0.999758107192662	0.08710969300196	0.410139730445015	0.146423638023397	0.199648105586037	0.305613400519041	1.50548269788502
CRYBG1	0.909029493930456	0.999758107192662	-0.0246354621296339	-0.115585639955636	0.612049206824095	0.437505298957041	-0.109032709370172	-0.514475960496906
CD274	0.54074762805769	0.92816276700599	0.131327280705131	0.621361114224152	0.559157618002506	0.417601583625917	0.125451984823115	0.593107700032355
ITGA11	0.00230701327184191	0.0153188132260419	0.592006353222084	3.4453917495949	0.00314397633290708	0.0130469989913393	0.577224039810683	3.31553726980451
H2AC17	0.879860424586028	0.999758107192662	0.0325839296880505	0.152913373901639	0.895045601949312	0.52339603006917	-0.0284415173437506	-0.133456529924779
GCLM	0.0587757159019242	0.213586326712471	-0.391117595431466	-1.99328803912057	0.0907774679724962	0.146050298120744	-0.352867582316068	-1.768882067275
LIF	1.35347153045196e-05	0.0001753201464316	0.764699887139296	5.56616235535499	0.000266580823017115	0.00185999476928626	0.678683379205699	4.33438578374376
CYP4Z2P	0.931715538958998	0.999758107192662	-0.0184755735415785	-0.0866729153356927	0.545841870481364	0.412828443829414	-0.12969245220399	-0.613492918068363
CTSS	0.059575435832981	0.215540650625836	0.389986549733893	1.98648808697464	0.256885340011234	0.275529928029898	0.24086321659513	1.16401841009131
CARD16	0.478782206612911	0.885946124308523	-0.151837525835028	-0.720535396064038	0.38262019389145	0.343128997386065	-0.186605263407185	-0.890905039655928
C1orf210	0.643929796729243	0.990993153692919	0.0994216251124128	0.46865073602122	0.789775226171294	0.493808024718744	0.0574415606559765	0.269870392351748
RGS18	0.617137454178696	0.971870006580624	-0.107485492999891	-0.507089395164385	0.439175284350798	0.3688600724655	-0.16565528878022	-0.787877718066644
C6orf132	0.0102599006975042	0.0533813771982526	0.513583975147524	2.80747312233572	0.024052487148728	0.0572958143075551	0.459022797659446	2.42339984192513
SNORD113-4	0.956025502289283	0.999758107192662	-0.0118901569550056	-0.0557737222360908	0.924696416369366	0.530806991652663	0.0203797433845059	0.095609326513036
SLC16A12	0.874628364579372	0.999758107192662	-0.0340137244119222	-0.159630876906016	0.984353234528743	0.546024891821714	-0.00422894979843606	-0.0198357101539625
RGN	0.436928239534481	0.844142657524114	-0.166458504659271	-0.791806513552138	0.64351256671901	0.44729815950267	-0.0995461780718728	-0.469243722592526
VEPH1	0.0319566646602729	0.133152769417804	-0.438778768639087	-2.29030272088498	0.0278049066177295	0.0631195232765722	-0.448836863810664	-2.35586301647089
OSBPL6	0.00946439791733278	0.0498651102072328	-0.518333663161692	-2.84291580180793	0.0257964801065866	0.0601445553784925	-0.454140823256251	-2.39088309840849
NPL	0.355506153725353	0.757685749627777	0.197271388839169	0.94383215515281	0.621271066866719	0.441203934284878	0.106232383632682	0.501109660566672
DUSP5	0.000237483026793495	0.00217475299261442	0.682648165774502	4.38168450158223	0.00280105232308969	0.011985471888081	0.582820947571236	3.36410352291571
STX11	0.2317690615941	0.577689585229561	-0.25361767305872	-1.22978057034613	0.0388701154245976	0.0807181008391045	-0.424131555812921	-2.19672266333697
SNRPA1	0.130179383469034	0.3932911887282	-0.317812914557823	-1.57218719631573	0.0678912314097089	0.120123556451573	-0.378867239062368	-1.92019329483941
THAP5P1	0.999738610602782	0.999758107192662	7.06431476511708e-05	0.000331345733893368	0.801176659123999	0.497623747753137	0.0542623909464032	0.254888698331732
[truncated: 3,001 more rows]
